# Supplementary material for: Discovery of a Strongly-Interrelated Gene Network in Corals under Constant Darkness by Correlation Analysis after Wavelet Transform on Complex Network Model
Source: PLoS One. 2014 Mar 20;9(3):e92434. doi: 10.1371/journal.pone.0092434 (PMC3961355; doi:10.1371/journal.pone.0092434)
Supplement: Table S1 — Two original databases of all probes in the DD and LD groups. (XLS) [file pone.0092434.s002.xls]

## Sheet: Sheet1
ID	Clone Name	GB_ACC	GI	1DD08	1DD12	1DD16	1DD20	1DD24	2DD04	2DD08	2DD12	2DD16	2DD20	2DD24	3DD04
1	A001-A1			-0.979969	2.8099	0.0886708	2.87014	-0.532817	1.21121	0.805523	0.0552192	2.04025	-2.9978	0.00928033	-0.0536429
2	A001-A10	DY579655	89134110	2.14967	2.47434	1.33818	2.55367	0.322617	0.499038	2.17034	0.638341	1.83675	2.52126	1.1973	0.678719
3	A001-A11	DY579658	89134113	-0.639453	0.627639	-1.58803	1.10376	1.55515	-2.08071	-1.54075	-0.898195	-1.17775	0.967916	-2.02868	2.2784
4	A001-A12	DY579659	89134114	-1.21874	-0.597529	0.720961	1.33014	0.0793843	-1.36949	-0.0311943	-2.18102	-0.843883	-0.148583	-1.17256	-0.17664
5	A001-A2			-1.42461	-0.226659	-0.0310395	4.6015	1.47682	-1.07494	-0.0746543	0.160706	1.387	-0.557425	0.310511	-0.156513
6	A001-A3	DY579662	89134117	0.282999	2.19661	-0.589189	3.56639	-0.429842	-0.572332	2.34044	-0.0568272	0.638537	1.00067	2.32339	0.321306
7	A001-A4			0.241693	-0.0958505	-0.282934	-0.737371	1.27462	-0.103352	0.0605293	1.27703	3.12509	-1.87332	-2.05815	-0.119514
8	A001-A5	DY579665	89134120	1.17855	0.481643	1.00459	2.67054	0.241148	0.248234	-0.82402	1.50665	0.667945	0.277079	1.71057	-1.11244
9	A001-A6			-0.99507	0.113208	-0.928926	0.935725	0.541681	-1.22493	-1.039	-1.27607	-0.730963	0.223987	0.313924	-1.90911
10	A001-A7	DY579668	89134123	-0.62618	0.515142	0.339107	0.72998	-0.26742	-0.477598	1.1772	0.609588	-0.327387	1.20849	0.278167	-0.0201878
11	A001-A8	DY579670	89134125	1.27952	0.250918	0.10124	0.71509	-0.0028576	-0.474597	-0.0923983	-0.319576	1.0945	-0.14458	-0.142553	-0.853968
12	A001-A9			0.713948	3.93932	0.75098	2.83203	0.976396	1.67581	1.10749	0.306073	0.403307	-0.0989456	2.4196	3.12899
13	A001-B1	DY579672	89134127	-0.625803	-1.78242	-1.5606	-0.0366533	-2.03345	-2.60066	-2.53301	-2.84573	-0.410151	-0.417413	-0.0519284	-1.22465
14	A001-B10			0.194236	0.365696	1.69583	3.86215	0.907184	1.02413	0.197994	-1.15156	1.2887	3.64801	1.55899	-3.81567
15	A001-B11			-0.371574	-0.305323	0.0198155	0.946267	-0.127636	-1.95901	-0.280075	-0.888007	-0.290235	1.08755	-0.0374029	0.990284
16	A001-B12			1.12057	2.15845	0.0758756	0.567623	-0.725899	-1.87023	-0.900404	-0.178976	0.477678	1.63593	-2.2759	-0.238493
17	A001-B2			0.244042	0.364263	3.1013	1.67117	1.65141	1.2847	0.71328	0.274787	0.890059	1.42569	1.88187	-2.94949
18	A001-B3			-1.93912	0.870379	-0.143458	1.84751	-0.518395	-0.20926	0.704106	-0.204163	0.884641	-1.20313	0.0250443	-1.23634
19	A001-B4			1.82068	-1.85706	-1.57128	4.21371	-0.324065	0.105923	-0.497177	-1.20621	0.318438	-2.85318	0.603178	-1.26783
20	A001-B5	DY579681	89134136	0.693254	-1.51578	-0.00149783	-1.15769	-0.0643207	-0.890749	-1.3468	-2.12943	-0.870541	0.919492	0.00460809	0.17654
21	A001-B6			-1.28341	-1.56511	-0.0593417	1.14776	-1.33971	-2.33575	-2.7669	-0.166412	-0.0486996	-1.03531	-0.0315546	-2.02043
22	A001-B7	DY579684	89134139	0.596492	1.35605	0.0452074	1.90321	0.718226	0.594741	0.0338344	-0.221002	1.51047	2.47691	1.28743	1.88847
23	A001-B8	DY579685	89134140	-1.83253	-1.39798	-0.81646	-0.86257	-0.940837	0.884183	-2.41305	-0.929627	0.768267	0.298521	-0.126111	-0.714675
24	A001-B9	DY579687	89134142	0.327211	-0.608483	-0.0104328	0.318033	0.359341	-0.890749	-1.26173	0.532481	0.547804	-0.726253	-0.092733	0.962895
25	A001-C1			-1.10372	-0.127565	0.0326078	-0.12057	3.0037	-2.5532	1.98982	-2.38334	-0.0506626	-0.135806	-0.121187	-0.142142
26	A001-C10	DY579689	89134144	0.967625	1.87927	2.00971	2.27656	-0.495096	0.764838	1.11713	-0.740167	0.130709	1.63685	1.39405	-0.119578
27	A001-C11	DY579691	89134146	0.240721	2.51667	-1.35498	-1.11132	-1.77525	-0.181766	0.0158584	-0.0555968	0.0595663	0.786946	-2.10249	-0.985536
28	A001-C12			0.699151	2.17243	1.40867	3.3311	0.479529	0.420128	-0.0131907	-0.019819	3.87746	1.74001	1.0464	-0.959885
29	A001-C2	DY579694	89134149	1.01271	0.967551	0.894686	2.20058	1.53946	-0.424615	-0.0575837	0.533136	2.77079	0.844398	-0.0443681	0.0116475
30	A001-C3	DY579696	89134151	0.60278	2.04618	-1.23115	1.34476	-1.95153	-0.650688	0.0139294	1.13999	-0.563388	1.13204	0.808489	-1.06753
31	A001-C4			-0.834383	-1.24605	-0.309159	4.25845	0.792134	-0.845142	-0.0107087	-2.07005	-5.40177	1.36926	-0.520205	0.86867
32	A001-C5	DY579699	89134154	1.65616	0.116338	-1.20352	-0.128615	2.86186	0.40101	-1.05099	0.590795	0.271332	1.22793	0.00296435	0.0587799
33	A001-C6	DY579701	89134156	-3.0505	2.86577	-0.0871547	0.026105	0.537651	0.367842	3.05309	0.389616	-0.0578706	0.863624	0.0840768	-0.105059
34	A001-C7	DY579703	89134158	2.18654	2.65341	-0.0110358	1.21772	1.31607	-0.548376	-0.0528256	3.82	-0.349757	0.63562	0.801069	1.72621
35	A001-C8	DY579705	89134160	-0.429533	3.82444	-0.725925	3.09463	-0.0779835	-0.297502	0.0298722	-3.14877	3.76989	2.44515	0.73914	-1.36228
36	A001-C9			0.23441	0.700773	0.606724	2.66455	1.10572	1.40427	1.78533	1.44685	1.84238	2.7602	1.24718	0.764995
37	A001-D1	DY579707	89134162	1.96696	-0.489022	0.811124	1.00711	-0.66781	-0.469027	-0.603365	0.0476851	1.58009	-2.73284	-0.0599862	0.235924
38	A001-D10	DY579709	89134164	-3.09971	1.19393	0.202871	-1.22454	-1.21575	-2.03128	-3.44634	-1.64148	3.90905	0.236836	-0.0662692	0.0382781
39	A001-D11	DY579711	89134166	0.121964	3.35397	-1.6832	-0.307539	1.98298	-0.72626	-0.637492	-0.22358	0.353919	-0.351633	0.00661548	0.294453
40	A001-D12	DY579713	89134168	-1.16462	3.37709	-0.00259709	3.06678	-2.30865	0.799935	-2.87639	-3.00944	-0.294041	0.455283	-0.775005	-0.712285
41	A001-D2			0.552765	0.769047	0.553362	1.02518	-1.17694	2.52631	0.549143	-1.21987	0.699101	0.350839	0.0413355	-2.79602
42	A001-D3	DY579716	89134171	0.78471	1.54907	1.99955	2.96349	1.4214	1.42967	1.01741	0.44546	2.09335	1.67241	1.37628	0.00485903
43	A001-D4	DY579718	89134173	0.284721	3.7206	0.340709	2.22473	1.98335	1.65121	0.368199	0.622956	0.892379	2.19434	3.36323	0.421522
44	A001-D5	DY579720	89134175	1.6681	0.569086	-0.0548937	1.30636	2.61952	1.7054	-1.3667	-1.42207	3.0555	1.62418	-1.13462	0.0242761
45	A001-D6			0.739213	3.40538	-1.35328	1.33716	0.440109	-0.279488	0.103417	-1.13595	0.12202	-0.354597	-1.24867	0.362805
46	A001-D7	DY579723	89134178	1.37004	1.25622	-0.873858	1.19129	1.6447	-0.0527948	0.498979	0.40481	0.890361	2.0128	4.16313	0.896848
47	A001-D8	DY579725	89134180	-2.85839	-0.0336728	-0.117329	2.50078	-2.21483	-0.205295	-1.97583	-1.96034	-0.716006	-1.59373	-0.825987	-2.16667
48	A001-D9	DY579728	89134183	0.313248	0.905571	-0.073465	1.17986	1.27897	-0.968353	0.383272	-0.850396	-0.705132	0.683911	-2.90555	0.0159958
49	A001-E1	DY579730	89134185	-2.48102	4.81133	1.92054	5.11625	1.35385	0.858067	1.05153	-2.07743	1.66453	2.72126	0.601785	0.0108828
50	A001-E10	DY579732	89134187	0.0682132	0.671642	0.921998	1.82422	0.277999	0.272052	-0.109045	-0.189195	0.887212	0.911524	1.18795	0.11889
51	A001-E11	DY579734	89134189	3.98137	3.75301	-0.0458644	0.940704	-0.140294	-0.14726	1.78775	-1.8159	-1.1831	2.3869	1.55521	0.114318
52	A001-E12			0.828036	4.44895	0.449256	-0.570633	-1.25946	0.804969	0.0521755	-0.575776	1.607	0.985311	0.207275	1.18814
53	A001-E2			-0.792332	0.243649	-1.22616	-0.850361	0.297919	0.618084	4.23941	-1.27074	-0.123675	7.80043	0.0329403	-0.226823
54	A001-E3			3.14014	2.06155	-0.450543	2.14263	2.96041	-0.278266	-0.0176096	0.796704	0.620161	2.5519	-0.492813	1.0715
55	A001-E4	DY579738	89134193	-0.00931932	0.906172	-1.9959	1.33077	1.26143	-0.146507	0.0959331	-0.0314318	1.64389	2.48264	0.0778266	0.00709957
56	A001-E5			1.17325	2.22533	1.02043	2.4217	2.66441	1.20639	1.00621	0.250751	1.21324	0.619721	2.01526	0.112494
57	A001-E6	DY579740	89134195	2.09099	0.881473	-0.00996583	1.74757	-0.29707	0.554424	3.00926	2.22164	3.46134	2.367	0.0786088	0.828237
58	A001-E7	DY579742	89134197	2.1717	2.63454	-0.937657	2.58712	0.615495	1.07287	-0.0381686	2.62651	1.58565	1.32257	-0.181982	0.674865
59	A001-E8	DY579744	89134199	3.35162	3.11986	-0.538437	3.72396	1.1619	0.943297	0.0327751	2.22218	2.24091	2.61773	1.88631	1.47535
60	A001-E9	DY579746	89134201	2.16332	1.39569	1.0569	1.80568	-1.23715	1.64136	-0.300801	0.592025	3.06279	1.37285	-0.00136075	-1.00374
61	A001-F1	DY579749	89134204	-0.754844	2.30884	0.0881149	0.92168	-0.66781	1.86166	-0.706971	-1.80868	-0.81803	4.38555	0.492552	-1.96995
62	A001-F10	DY579751	89134206	1.57629	1.47202	-0.128505	0.928373	0.300636	4.5395	-1.30638	1.16332	0.424642	-0.849548	0.048769	-2.52685
63	A001-F11	DY579752	89134207	0.518513	3.31298	-0.620069	2.39161	0.921044	1.75619	0.191821	0.683344	0.907594	1.13095	3.94973	0.346332
64	A001-F12	DY579754	89134209	-0.0542976	3.37342	-1.76976	1.88614	1.85228	0.468788	-0.647496	0.0653755	-0.294041	0.0958643	0.301574	-0.723423
65	A001-F2			-1.44582	-1.72432	-0.116652	0.603058	1.67248	1.51591	-0.653628	-1.36856	1.02075	-1.24124	0.424459	-2.96512
66	A001-F3	DY579758	89134213	0.7069	2.51425	-1.65928	0.146595	-3.53618	1.09806	-0.179745	-1.67342	-0.472787	-0.35018	-0.0244924	0.0879887
67	A001-F4			0.376717	4.86529	1.75177	2.15824	0.721933	0.865824	0.577371	0.993422	1.38433	2.32576	-0.301008	0.0337783
68	A001-F5	DY579760	89134215	-0.922863	0.575385	1.40316	2.4354	0.312617	2.25038	-0.527183	1.11671	2.16396	1.55022	-0.341478	-0.0306137
69	A001-F6			-0.603577	0.612937	-0.0961888	-1.15505	0.339241	-0.723456	-0.371097	2.02711	-0.0804084	4.06767	-1.84718	0.0262586
70	A001-F7	DY579764	89134219	1.23231	-0.152249	-1.46308	2.34348	-1.50952	1.1641	-2.36549	-1.54815	2.60785	1.34866	0.425326	-0.71472
71	A001-F8	DY579765	89134220	-1.96059	-0.0324965	-2.21529	0.913717	1.08996	-1.42238	0.891572	-0.913471	0.328547	1.24759	0.118312	-0.266651
72	A001-F9	DY579767	89134222	-0.603801	0.821984	1.4486	2.69164	1.11806	2.04562	0.211203	0.471066	2.04262	2.55411	0.579816	-2.44367
73	A001-G1	DY579770	89134225	1.7491	3.36769	-0.771445	2.17268	3.71787	0.781082	1.83856	2.05846	5.88456	1.83105	2.27613	0.764995
74	A001-G10	DY579771	89134226	-1.23728	1.84177	0.136704	1.42424	0.761504	-0.0599753	-0.235718	-0.799213	-0.88137	1.43291	1.06301	-0.033256
75	A001-G11			-0.798867	1.48607	0.032795	-0.05358	-0.367712	-0.599875	-0.0938722	1.82054	0.404839	-0.200614	-1.32528	-1.5397
76	A001-G12	DY579774	89134229	0.130405	2.14689	-1.25869	-0.0788046	0.315254	0.261353	-0.0600703	0.280722	1.40229	-1.58233	0.114628	1.34903
77	A001-G2	DY579776	89134231	-0.116551	1.28639	-0.87452	-0.452617	0.823421	-0.709497	2.20076	2.1206	3.53425	1.20744	-0.0323791	-0.47833
78	A001-G3	DY579779	89134234	-0.0998506	-0.0714473	-0.891971	3.40879	0.845517	0.0915525	-0.0328371	1.18379	-0.415345	-0.771784	0.0174133	-0.337299
79	A001-G4			-1.94953	1.2135	-2.63008	-0.452661	0.225793	-0.0059723	0.00495096	0.285094	-3.82577	1.91453	-1.05866	-0.0513921
80	A001-G5	DY579782	89134237	3.37885	1.69678	0.0340547	1.37088	1.4572	0.389724	2.95291	1.45568	-0.361702	-0.299255	-1.23793	1.34475
81	A001-G6			0.899901	2.90038	-0.625808	4.44706	1.07373	0.469512	0.576533	0.583787	4.28422	3.54767	3.42331	3.423
82	A001-G7	DY579785	89134240	1.39385	1.14359	-0.714699	3.13276	0.828789	1.12937	1.40133	-1.2982	1.91039	0.295823	1.85007	-0.00522372
83	A001-G8			-0.66985	3.13143	-1.00834	1.0962	1.85583	0.978612	0.0146422	-2.12725	-3.05551	1.55744	-1.38035	3.12914
84	A001-G9			2.65451	2.23746	2.26206	4.34998	2.53505	1.34917	2.74676	0.700902	1.39657	1.45607	3.96369	1.16064
85	A001-H1	DY579788	89134243	-0.217427	0.599199	0.382096	1.86653	0.0972457	0.361703	-0.589577	0.21253	-0.0586642	2.32139	4.06532	-1.40752
86	A001-H10	DY579790	89134245	-0.559593	2.13232	-1.66812	0.142725	1.4122	0.28418	0.823943	-0.393732	-1.73123	0.576325	0.00171999	-2.15792
87	A001-H11			1.71601	2.5936	0.0727922	2.0321	1.19202	-0.610729	0.0429483	2.57484	0.259105	-0.105028	-0.146295	-0.171551
88	A001-H12	DY579795	89134250	0.676596	3.66305	2.05908	2.39857	0.480659	0.198795	0.698157	0.259623	1.12132	1.99475	0.443392	0.302968
89	A001-H2	DY579797	89134252	1.2801	1.97497	2.84866	0.854012	2.23329	1.99984	0.389844	0.761043	1.14186	2.43652	0.954193	2.04604
90	A001-H3			-1.7804	-0.447918	-2.56783	0.206753	5.12484	-0.405926	0.491055	-1.35806	0.721436	-2.34704	0.00441978	-0.0369115
91	A001-H4			-1.50868	0.0350606	0.354404	-0.958842	-1.36994	-1.31602	-0.521492	-0.84696	-0.867446	-1.28249	-1.96429	0.560511
92	A001-H5	DY579801	89134256	-0.0900814	2.64542	-1.16197	0.928197	0.602645	1.38932	6.50277	-0.321277	1.56108	2.05884	-0.120652	0.136909
93	A001-H6	DY579793	89134248	-0.982605	-0.0436228	-2.46562	-1.40157	2.15112	5.80309	-2.51035	1.27096	1.02075	3.93176	-2.85641	0.434668
94	A001-H7	DY579803	89134258	-1.74847	1.10781	-2.94982	-1.02485	0.534847	-0.490849	-0.121599	1.40052	-1.00668	-0.138453	0.103258	0.0132347
95	A001-H8	DY579805	89134260	-0.326919	6.85324	1.03706	2.5449	0.0702193	5.16623	-0.741088	-1.84676	0.328547	-0.677881	-0.568578	-0.835695
96	A001-H9	DY579807	89134262	2.19652	1.68489	-0.057982	2.02263	-0.177691	1.98403	0.545121	0.602686	0.00166837	0.932605	-0.049322	-1.77109
97	A003-A1			0.717969	1.69534	-0.44311	2.40561	0.029998	-0.472076	-0.792984	-0.653372	0.240173	1.10532	0.110355	-1.83735
98	A003-A10	DY579811	89134266	-1.23754	-0.708356	-1.4071	-0.599991	-1.73324	-0.637474	-2.06051	-1.14259	-1.14835	-0.642256	-1.96941	0.390849
99	A003-A11	DY579813	89134268	0.243335	0.368268	0.469394	-0.167584	-0.482991	-0.0585164	-0.150049	0.591082	-0.392574	-0.452322	-0.260794	-0.922678
100	A003-A12			-0.284526	0.474104	-0.830451	-1.26555	-0.813589	-1.05473	-2.18878	-0.130079	0.738951	-2.50647	-0.0788322	-0.879087
101	A003-A2	DY579815	89134270	0.909713	1.80408	0.283994	1.22455	-0.476659	1.13379	-0.106405	0.653822	-0.343374	1.04761	0.159918	-0.43003
102	A003-A3	DY579817	89134272	-0.127125	-0.0110747	-3.77305	0.207367	-0.751542	-0.467289	-0.0515902	-1.49474	0.136355	-1.38128	0.0767149	0.157249
103	A003-A4	DY579819	89134274	-0.267611	0.183246	0.726755	-0.455842	0.837987	-2.09095	-1.24904	-2.06461	0.777403	-0.545612	-1.61401	0.584254
104	A003-A5			-0.845332	1.0547	-0.287502	1.15727	0.914826	-0.525335	0.476099	-0.0302798	0.12996	-0.0440275	2.39126	-1.02872
105	A003-A6	DY579823	89134278	-0.720141	0.766851	-0.566776	0.265607	-1.15826	-0.711948	0.00057432	0.0629541	0.294175	-0.712408	-0.105784	-1.94631
106	A003-A7	DY579824	89134279	-1.39515	-0.16798	-0.107237	-0.166805	0.109244	-0.0993909	-1.79628	-1.37559	1.60554	-0.45824	-0.0868001	-2.64219
107	A003-A8	DY579826	89134281	-0.652093	0.0555069	-1.1005	-1.01853	-1.05867	-1.5593	-2.04457	-1.03728	-0.134852	-2.58424	-1.27249	-0.952169
108	A003-A9			-5.98648	-2.59105	-1.11411	-0.513979	-0.609304	-0.799045	0.836644	-2.87888	-1.15912	-1.28712	0.0233201	1.42699
109	A003-B1	DY579829	89134284	0.579895	0.438672	-0.825094	0.217716	-0.581641	-0.164298	0.147858	-0.541192	-0.620283	-0.64548	0.23993	2.59266
110	A003-B10			-1.25785	-0.344798	-0.646199	-0.585206	-0.83235	-0.597407	-0.256865	-1.15264	-0.757839	-0.262629	-0.0429903	-0.848679
111	A003-B11			-0.224814	-1.01848	0.522952	-0.891349	-1.47896	-0.621697	-0.262929	-0.806401	-1.34566	-0.534203	-0.222199	-0.430053
112	A003-B12	DY579833	89134288	0.0580448	0.142772	-0.113958	-0.180864	-0.705588	0.109242	0.383467	-0.560797	-0.826388	-0.504574	-2.70598	-0.328853
113	A003-B2	DY579836	89134291	-0.237499	-0.278417	0.166476	0.0254129	-0.527895	0.0759925	-0.0222281	-0.217886	-0.355785	0.140181	-1.04354	-0.0697507
114	A003-B3	DY579838	89134293	-0.065843	-0.172404	0.555213	-0.729797	-0.34753	0.0930033	-0.231627	-0.175325	0.598992	-0.189985	0.0257678	0.0505687
115	A003-B4			0.126882	-4.96683	1.92003	0.598171	0.22179	0.797706	-1.34313	0.342162	0.216461	0.0158467	-1.20815	1.7223
116	A003-B5	DY579840	89134295	-0.121055	-0.487689	-1.87354	-1.2615	-1.32382	-1.11451	-0.0843899	-0.677128	-1.15618	-1.06337	-1.80036	-0.913954
117	A003-B6	DY579842	89134297	-2.58131	-2.03983	-0.891652	-2.13255	-1.73293	-2.03034	-2.17221	-1.74564	-1.74467	-1.53763	-0.189846	-1.54955
118	A003-B7			-0.505197	0.270477	0.462476	-0.0378444	-0.485326	0.033651	-0.940642	-0.916388	-0.43029	-0.714396	-0.969574	-0.802773
119	A003-B8			-1.55699	1.90764	-0.50708	1.43658	-0.668026	1.37171	-0.371001	-1.31737	0.158714	0.37041	0.162416	-2.63659
120	A003-B9	DY579847	89134302	-1.52704	-1.99426	-1.14383	-1.0437	-1.54472	-1.40575	-1.50034	-1.65588	-1.41128	-2.18641	-4.40287	-1.0949
121	A003-C1	DY579849	89134304	-1.77253	0.271125	-0.842192	-0.881709	0.00165076	-0.639536	-1.21397	-1.64617	-1.67251	-1.18724	0.966363	-0.00195837
122	A003-C10	DY579851	89134306	-0.979541	0.446198	-0.665795	0.00121025	-1.79307	-0.768714	-1.30383	-0.820491	-0.755312	-1.35734	-1.28547	-0.144896
123	A003-C11			-1.44619	1.56482	-0.0564259	-0.0927632	0.32078	-1.42903	-3.36872	-0.818075	-0.709071	1.14839	0.0205091	-2.1968
124	A003-C12			-0.0682106	-0.32821	-1.62163	-0.655548	-0.659466	-0.629006	0.0414397	-0.180101	-0.0138937	-1.30813	-2.7916	-1.57734
125	A003-C2	DY579855	89134310	-0.180147	0.0808171	0.186282	-0.107606	0.0528271	0.0389069	-0.648463	0.149104	-0.0801865	-0.874101	0.181733	-0.177194
126	A003-C3	DY579857	89134312	0.475191	0.654313	1.95865	0.87183	0.174222	0.714992	-2.29784	-0.215352	-0.253444	0.743806	0.249161	-0.178833
127	A003-C4			-0.795572	1.15214	0.364199	-0.551199	-1.19716	-0.981645	-1.44935	-1.96354	0.262046	-0.267088	0.0962188	-1.67612
128	A003-C5	DY579860	89134315	-0.0460131	0.228511	-0.427228	0.532327	-0.138525	-0.321538	1.14479	0.182567	-0.586259	-0.850306	-0.952879	-0.316172
129	A003-C6	DY579862	89134317	0.00941356	0.12436	-0.114996	0.235272	-1.39622	0.0634502	-1.24933	-0.392537	-1.04749	-2.0924	-0.211979	-0.553384
130	A003-C7	DY579864	89134319	-0.35696	-0.920147	1.1374	-0.0270587	-0.813466	0.182946	-1.79628	-0.0631266	-0.308104	-0.65064	-0.439933	-0.689698
131	A003-C8			0.11263	0.42941	-0.0968795	-0.150806	-0.195868	0.0234393	0.0368724	0.090243	-0.0873834	-0.626927	-1.96461	-0.262959
132	A003-C9	DY579867	89134322	-0.360895	0.65443	-0.156205	-0.00187482	-0.503623	-0.241546	0.163513	-0.286449	-1.11033	-0.945888	-0.0279312	0.237906
133	A003-D1	DY579869	89134324	0.0846047	0.907527	-1.56802	0.667107	-1.18152	0.135634	-0.919884	0.406024	0.226278	-0.322882	0.754971	-1.75819
134	A003-D10	DY579870	89134325	-0.393647	-0.420487	0.757955	-0.25305	-0.401014	0.240561	0.245953	-0.373244	0.985848	0.534065	-0.0904264	-0.212458
135	A003-D11			-0.916516	-0.311738	-0.223316	-0.235554	-0.782428	-0.986645	-0.295402	-0.657884	-1.61474	-0.882986	-1.63543	-0.717056
136	A003-D12	DY579873	89134328	-0.286251	-1.2566	-0.530783	-0.604499	-1.49095	-0.508504	-0.187578	-1.00175	-0.763825	-1.25499	-2.00491	-1.30439
137	A003-D2			0.460151	0.523343	3.46106	0.447943	0.585364	-0.150181	-0.960397	-0.674248	-0.201745	-0.0847161	2.1563	0.0488278
138	A003-D3	DY579876	89134331	-0.719933	-0.973315	0.13171	-0.289037	-1.16715	-0.380298	-0.717985	-0.969701	-1.27024	-0.691153	-0.633115	-1.42097
139	A003-D4	DY579879	89134334	-0.0899874	0.377163	0.060048	0.0649108	-0.358042	-0.27872	-0.0687872	0.0753938	-0.365281	-0.0570548	-3.33953	-0.139167
140	A003-D5	DY579881	89134336	-0.0746149	0.297868	-1.68451	0.363877	-0.144466	-0.0907092	0.0578024	-0.114944	0.113694	0.0755223	-0.722215	-1.47704
141	A003-D6	DY579882	89134337	-1.70975	-2.4454	-0.353281	-1.21494	-1.60194	-1.66071	-2.30596	-1.74821	-1.33042	-1.80952	-2.65317	-1.9781
142	A003-D7	DY579885	89134340	-0.654992	-1.54567	0.113438	-1.32841	-1.35851	-0.732184	-1.56103	-1.07407	-1.47435	-1.26166	-1.02809	-1.47535
143	A003-D8			-0.598906	0.0621488	-0.157234	0.154179	-0.193085	0.110269	-0.400546	-0.603201	-0.51102	-0.301052	-1.35962	-0.488678
144	A003-D9			-0.590959	-0.500822	-2.23014	-0.52996	-1.06808	-1.38367	-1.2351	-0.589592	0.681712	0.315283	-1.84376	-0.659464
145	A003-E1	DY579889	89134344	-1.76895	-0.516731	-1.28595	-0.0787022	-1.43287	1.76261	-1.23992	-1.0469	-1.20768	-0.905879	-2.86008	1.53536
146	A003-E10	DY579891	89134346	-1.1161	-0.200843	-0.428726	0.49001	-0.884987	-0.432735	-1.31227	0.483385	-0.709303	-0.464903	-0.105149	-0.43161
147	A003-E11	DY579893	89134348	0.439623	0.422084	0.305589	0.299231	0.0169597	-0.52698	-0.733168	-0.167589	-0.586174	-0.501635	0.983557	-0.0130334
148	A003-E12	DY579895	89134350	0.16342	-0.569203	-0.0479141	-0.0777504	-0.185586	-0.19142	-0.267811	0.599355	0.0604697	0.221335	-0.0642873	-0.70925
149	A003-E2	DY579897	89134352	0.605593	0.243052	0.508284	-0.0701099	-0.513516	-0.0670723	0.0955223	-0.70314	-0.783735	-0.5609	0.921646	0.134802
150	A003-E3			-1.86993	0.374327	-0.0191833	-0.185606	-2.31079	0.732062	-2.14873	0.356513	-0.203645	-1.80345	-0.959328	-1.17794
151	A003-E4			-0.564288	-0.0752766	0.627022	-0.425511	0.309747	-0.530067	-0.20227	0.281161	0.0597697	0.760451	-2.16742	-0.33984
152	A003-E5			3.81539	-0.819563	-0.194631	-0.416479	0.761989	2.03437	0.364684	-3.89542	4.58605	0.497116	0.501148	-0.181788
153	A003-E6	DY579901	89134356	1.72261	-0.941626	-0.730473	-0.771435	-1.10027	-1.5225	1.22136	-0.0803741	-1.00179	-0.811136	0.0942997	-1.18212
154	A003-E7	DY579903	89134358	0.368599	-0.570367	-1.34451	0.167705	-0.58041	0.492311	4.79413	-0.781795	-1.03017	-0.507911	2.23682	-0.577098
155	A003-E8	DY579905	89134360	-0.121171	-0.729469	0.199908	-0.0949009	0.473087	-0.197628	-0.191246	1.105	-0.41838	-0.196501	-0.1074	0.10881
156	A003-E9	DY579907	89134362	0.265746	0.277908	-0.278527	0.438408	0.169165	-0.360331	1.08795	-0.306638	-0.443366	-0.365915	0.541271	-2.83314
157	A003-F1			0.722954	-1.21793	-0.652911	-0.738558	-2.16677	-1.86311	-1.75338	-0.134795	-1.29304	-1.70804	-0.72848	-1.25251
158	A003-F10	DY579910	89134365	-1.06108	-0.723074	-0.606069	-1.63266	-1.28997	-2.20659	-0.658784	-0.956698	-0.798673	-1.27037	0.0507337	-1.50318
159	A003-F11			-0.306439	0.186202	3.88595	0.847081	1.90956	0.561989	-0.855401	0.1184	0.799844	0.104691	0.0396701	-0.260516
160	A003-F12			-2.75928	-0.445153	-1.78958	-0.850482	-1.17146	-0.860806	-1.07679	-0.500791	-1.4949	-0.660543	-0.0297118	-0.952694
161	A003-F2	DY579914	89134369	-1.20959	-1.30631	-0.297577	-0.606701	-1.63089	-1.26594	-4.48665	-1.24142	-0.497871	-1.02886	-0.110181	-1.27382
162	A003-F3	DY579916	89134371	-0.709382	-0.813704	0.700997	-1.30175	-0.933691	-0.951467	-0.554837	-1.14939	-1.47435	-1.40675	-1.45214	-0.759812
163	A003-F4	DY579917	89134372	-0.724657	1.30063	-0.316288	-0.218871	-0.066318	-0.141519	0.433098	-0.251631	-0.498473	-0.10687	0.0708054	-0.559311
164	A003-F5	DY579919	89134374	-1.58035	-2.10163	-1.2317	-1.0308	-1.9388	-1.37286	-1.09986	-1.26635	-1.50318	-1.34466	-2.10834	-1.12919
165	A003-F6	DY579921	89134376	-1.38585	-1.05728	0.0125932	-1.0178	-0.125313	-0.835518	-0.4818	-0.798471	-1.00554	-1.0788	0.0362546	-1.53302
166	A003-F7	DY579923	89134378	-0.982504	-1.70683	6.10228	-0.981733	-1.86096	-0.90395	-0.522159	-0.919269	-1.423	-1.42454	-2.45368	-1.021
167	A003-F8			-0.866416	2.50024	0.3197	-2.80856	0.0191996	-1.28075	-0.312444	-0.914007	-0.224781	-3.18378	-0.0685612	2.78069
168	A003-F9	DY579926	89134381	-1.21671	-0.810396	-1.13659	-1.248	-1.13952	0.431293	-0.985417	-1.32163	-1.98818	-1.75874	-1.00421	1.84924
169	A003-G1			-3.06557	-2.0146	-1.87041	-1.01757	-1.34073	-0.823366	-0.980121	-2.62879	-0.977033	-2.12041	-0.139886	-2.17755
170	A003-G10			-0.032404	-0.665759	0.0166921	0.0299501	-1.17251	-0.524293	-1.12098	-0.116854	-0.706934	-1.48379	-0.0473813	-1.46021
171	A003-G11	DY579931	89134386	-0.05266	-0.297303	0.0487924	0.0794781	-0.700188	-0.208756	-0.62487	-0.637592	-0.689938	-1.05513	0.836232	0.0209662
172	A003-G12			-1.35435	1.79972	-1.30378	-0.896969	-0.167592	-2.1275	0.0589344	-0.801242	-0.125694	0.800625	-1.75437	-0.967817
173	A003-G2	DY579934	89134389	0.21861	-0.460487	0.329299	0.0359865	-0.542291	-0.5998	0.552789	-0.842558	-0.952914	-0.909158	0.132585	-0.198463
174	A003-G3			-0.221394	4.44011	-2.07031	1.07946	1.68087	1.85239	-1.10682	-2.19429	-0.377388	-0.939622	1.19326	-0.34539
175	A003-G4			-1.22201	-0.181747	0.736629	0.702248	1.27722	-0.0998441	0.101027	0.612084	0.24146	0.802886	0.458214	-0.967538
176	A003-G5			-3.457	-3.42579	0.516981	1.72789	-0.193499	0.440202	-0.549336	-0.204065	0.300079	-0.806373	0.0434556	-1.32879
177	A003-G6	DY579940	89134395	-0.457707	-1.29158	-0.576282	-0.27537	-1.5915	-0.987519	-0.451684	-0.451748	-1.21967	-1.32187	-0.969078	-1.09297
178	A003-G7	DY579942	89134397	0.633964	-0.504822	-0.151465	0.64766	-0.724636	0.132065	-2.10954	0.46324	-1.31977	-0.6661	0.291882	-2.12105
179	A003-G8	DY579943	89134398	-0.00729457	0.0115513	-0.392773	-0.238231	-0.514454	-0.334086	-0.632577	-0.193446	-0.282218	-1.18075	-0.242748	-1.05509
180	A003-G9			-5.48323	0.0507619	0.755413	0.12847	-2.62134	-0.432522	1.5893	-2.84003	0.527123	1.82247	0.0273868	-0.0752963
181	A003-H1	DY579946	89134401	1.03153	-0.453654	0.338725	-0.152742	-0.781392	-0.65811	-0.519591	-0.0299214	0.31936	1.11547	0.28034	0.460067
182	A003-H10	DY579947	89134402	-0.756067	-0.481252	0.0502468	-0.972534	-0.934913	-1.01712	-0.662345	-0.80067	-0.623077	-1.36997	0.437148	-2.1002
183	A003-H11	DY579948	89134403	0.128427	-0.150736	0.63709	-0.879379	-0.852271	-0.836377	-0.398825	-1.06437	-1.30692	-0.883659	-0.429841	-1.61881
184	A003-H12			-0.290661	-0.193089	0.168923	-0.383482	0.00912741	0.104804	0.0702829	-0.103485	-0.219312	-0.149386	-2.7628	0.0616498
185	A003-H2	DY579951	89134406	-0.657987	-0.940769	-0.341527	-1.6893	-1.53635	-1.11613	-1.02871	-1.12014	-0.474459	-0.90279	-0.109799	-1.27382
186	A003-H3	DY579953	89134408	0.0584724	0.484291	1.97899	0.765177	0.197337	-0.175761	-0.0114754	-0.448879	-1.21458	0.67438	0.0818513	-0.426352
187	A003-H4	DY579955	89134410	0.295138	-0.0595741	0.494712	-1.24532	-0.639954	-0.606227	-0.0995133	0.0729929	-0.646027	-0.215242	-1.73127	-0.732568
188	A003-H5	DY579958	89134413	-0.833668	0.299253	-1.70174	-0.731365	-0.387945	-0.964368	-1.09177	-0.55447	-0.576584	-0.780397	-0.0592959	-1.6099
189	A003-H6	DY579960	89134415	-0.258621	-0.635399	0.523865	-1.193	-1.17158	0.583659	0.369333	-0.611807	0.651229	-0.238281	-0.945586	-0.542614
190	A003-H7	DY579962	89134417	0.196222	-0.0152629	0.325434	0.0492003	-0.441619	0.0287539	-0.329241	-0.816629	-0.968723	-0.9335	-2.50345	0.0594818
191	A003-H8	DY579964	89134419	-1.81272	-1.18987	-1.83629	-0.841504	-0.902835	-1.1048	0.317864	-0.412458	-1.08038	-1.12889	-0.0474363	-0.952694
192	A003-H9			-0.131341	-0.768378	-0.711148	-0.48736	-0.581405	-0.765887	-0.148234	-0.642505	0.0662708	-0.921519	-1.02478	-2.07686
193	A004-A1	DY579967	89134422	0.0318479	-0.0925078	0.136019	-0.342677	-0.12295	-0.123662	0.0456075	-0.00240874	0.931297	-0.533606	-0.822543	0.830552
194	A004-A10	DY579970	89134425	-1.00388	-1.49275	-0.534251	-1.89581	-1.89774	-0.939025	-0.918271	-1.26368	-1.31937	-1.30668	-1.15342	-1.47018
195	A004-A11			0.5201	-0.257015	-0.750448	-0.254518	-0.592759	0.175249	0.370046	0.103147	-0.0697943	-0.584503	-1.70665	-0.682859
196	A004-A12	DY579972	89134427	-0.0696745	-0.464857	-0.219495	-0.234686	-0.913045	-1.01191	-1.11011	-1.08422	-1.30146	-0.885453	-0.003166	-0.538618
197	A004-A2			-0.632274	1.20572	-0.323205	0.0325085	0.387147	0.34721	-0.742867	-0.901008	0.63386	1.50659	0.0224898	0.0419772
198	A004-A3	DY579974	89134429	0.484254	0.158417	-0.076327	-0.313579	0.016115	0.569884	-0.62625	0.434283	0.0752141	-1.08041	1.01932	0.737804
199	A004-A4			-1.39204	2.08177	0.1072	0.452601	-0.609268	0.1071	0.387606	-0.108387	-0.0780391	0.0339312	-0.151719	0.520786
200	A004-A5			-1.39419	-0.36896	-0.586869	-0.16157	-1.39844	-1.69514	-0.671354	-0.986935	-2.19786	-0.18137	-3.66285	-0.210276
201	A004-A6			1.05626	0.427102	-0.114818	1.28191	-0.452588	-0.654724	-0.0388116	0.0536943	0.768831	0.218381	0.94467	-0.422985
202	A004-A7			0.356394	0.823578	-1.03547	-0.144161	-0.5584	-0.338494	-0.229642	0.484628	-0.309821	-0.276333	-3.67874	-0.973244
203	A004-A8	DY579979	89134434	-0.221149	-1.45492	-0.0812107	-0.863942	-1.05205	-0.988019	-0.755993	1.47569	-0.468568	-0.559237	-0.114889	-0.949203
204	A004-A9			0.0368545	0.114491	-0.239434	0.0519368	0.0830486	-0.129732	0.0457293	0.0109883	0.00923599	0.0064019	0.00354225	-2.32385
205	A004-B1	DY579982	89134437	-0.485246	-0.523191	-1.81882	-1.38887	-0.269646	-0.466178	0.377918	-0.495791	-0.861035	-1.76121	-0.40448	-1.63609
206	A004-B10			0.481108	-0.607521	-0.50017	-0.395909	-0.330464	-0.207179	-0.0352946	0.0316888	0.0217676	-0.479485	-1.3535	-0.974119
207	A004-B11			-0.962126	-1.71684	-1.36885	-1.77553	-1.92155	-0.39657	-1.33421	-1.12773	-1.22389	-1.79943	-1.67112	-1.77112
208	A004-B12	DY579986	89134441	-0.162901	-0.695598	-0.173911	-0.237983	0.0854808	0.670663	-0.260185	0.0121231	-0.457774	0.246185	-2.20955	-2.78705
209	A004-B2	DY579988	89134443	-0.567906	-1.40023	-0.863644	-0.918959	-0.754381	-1.08389	-0.67874	-0.487022	-1.18146	-1.0609	-0.643495	-0.234422
210	A004-B3	DY579990	89134445	-1.12419	-0.499621	-0.264721	-0.564222	-0.149064	0.216936	-0.434941	-0.176298	1.10548	-1.01465	0.16707	-0.594687
211	A004-B4			-2.14291	0.986348	0.674722	-0.45964	-0.231946	2.54347	-1.64882	-2.47442	-0.328804	-0.223446	-2.23585	-0.26769
212	A004-B5			-0.515035	-0.52264	-2.42108	-0.81451	-1.30333	-1.61326	-0.966448	-0.977263	-0.732274	-1.60296	-1.17239	-1.14241
213	A004-B6	DY579994	89134449	-0.289532	-0.688816	0.422619	-0.781209	-1.34484	-1.37877	-0.379344	-0.851708	-1.17647	-1.18607	-1.14443	-1.20924
214	A004-B7	DY579996	89134451	-0.940172	-0.916841	-1.1392	-1.31268	-0.955637	-0.0568475	-0.653838	-0.733522	-1.1428	-2.17972	-1.5347	-1.90593
215	A004-B8			-0.810453	-1.21654	-1.75701	-0.320748	-0.905281	-0.428038	-1.29267	-0.110204	-0.671879	-0.692083	-1.22907	-1.20113
216	A004-B9			-1.44926	-1.29818	-1.25482	-0.581777	-1.39285	-1.09569	4.016e-05	-1.55894	0.0475935	-1.29822	-0.034785	-1.59135
217	A004-C1			0.384803	0.976166	-0.00501004	0.650263	-0.287641	-0.339232	0.123345	-0.0786256	-0.19492	-0.351468	-0.0775329	0.555178
218	A004-C10			0.0373995	-0.550277	-0.456891	-1.24805	-1.4512	-0.885525	-0.412366	-0.133366	-1.22169	-1.57484	0.0185509	-0.106116
219	A004-C11			-1.56126	0.797471	0.935301	1.50118	0.461359	1.22747	-0.856407	-0.848815	1.73841	1.32497	0.555568	-0.602024
220	A004-C12			-0.521664	-1.25456	-0.147965	-1.64343	-0.830506	-2.3943	-0.924297	-0.676971	-1.16812	-1.43658	-3.03217	-1.8843
221	A004-C2			-0.0631384	0.72211	-2.5479	-0.248311	1.43145	0.0536011	-1.53145	-1.23973	0.623148	0.897306	1.10038	1.60056
222	A004-C3			-1.02091	-0.755979	-0.298023	-0.773874	-1.82879	-1.6497	-1.12628	-1.32339	-1.03734	-1.86915	-0.0849797	-1.2655
223	A004-C4			0.994966	0.96633	0.206211	0.903088	1.22979	1.32454	2.76271	1.46275	0.428478	-0.292858	-1.76517	1.1062
224	A004-C5			-0.818555	0.160428	-0.135882	-0.149678	-0.93911	-0.504838	-0.432745	-1.46195	-0.680881	-1.28369	0.641888	-0.101818
225	A004-C6	DY580009	89134464	-0.126621	0.0458177	-0.18351	-0.208766	0.797469	0.0394676	0.319682	0.55749	-0.123012	-0.169017	1.57913	-0.164681
226	A004-C7			-0.991547	-1.94497	-0.514787	-0.905968	-1.37538	-1.10086	-1.53897	0.0619114	-0.628372	-1.77413	-2.34106	-3.2537
227	A004-C8	DY580013	89134468	-0.694197	-0.732627	0.44573	-0.516342	-1.42379	-1.11098	0.817868	0.407364	-1.30071	-1.2386	-0.2215	-0.417448
228	A004-C9			-0.831644	-0.531015	-0.66552	-0.180326	-1.05991	-0.84833	-1.00127	-1.3424	-0.562507	-1.59717	-0.575248	-0.506668
229	A004-D1			-1.70245	-1.14895	-1.50397	-1.07731	1.17881	-2.49158	-1.23764	0.343265	-1.59062	-0.0275602	-0.684122	-2.56862
230	A004-D10			-0.48752	-0.678252	-0.0584751	-0.378928	-0.108142	-0.601133	-0.0409343	0.0608248	-0.205243	0.562272	0.334066	-0.18322
231	A004-D11			-0.162037	0.304899	-0.821659	-0.397534	-0.581051	0.0207077	-0.78216	-1.42764	-0.270939	-0.41007	-0.119525	-1.40447
232	A004-D12			-1.01049	-0.484639	-2.38132	-0.60254	-0.778523	1.79632	0.172639	-1.30999	-0.313861	-0.729253	0.104046	0.363378
233	A004-D2			-0.816436	-1.87018	-1.2629	-1.34794	-0.905228	-2.11186	-0.602874	-1.62003	-1.1912	-1.28754	-1.1115	-2.11509
234	A004-D3			0.0361309	-1.27124	0.038378	-0.418837	1.14849	1.42019	-0.891671	0.318733	2.32906	0.0834924	0.0281742	-2.49032
235	A004-D4			1.34236	0.601353	0.655219	0.881174	1.29948	2.13831	-0.628827	1.09258	1.54718	0.778762	-0.103443	-0.82179
236	A004-D5			-0.0712361	2.21959	-0.914084	0.0886803	0.896023	-0.466605	-1.37703	-0.0303958	-0.71937	0.0292977	0.494454	-1.83507
237	A004-D6	DY580026	89134481	-0.514498	-1.29357	-0.584353	-1.93699	-1.21956	-0.89063	-0.19732	-1.01389	-0.866371	-1.37536	-1.13845	-0.981772
238	A004-D7			-1.3708	-0.468582	-1.29905	-1.31498	-0.468593	-1.34222	-0.979201	-0.0952882	-1.33998	-1.88344	-0.036578	-2.22372
239	A004-D8			-0.0417776	0.0418987	0.131929	-0.357382	-0.050862	0.275545	0.144212	-0.239736	-0.187663	0.109106	-3.08329	-3.96954
240	A004-D9	DY580030	89134485	0.620699	0.554524	-0.550315	0.677508	0.0586354	-0.712044	0.576073	0.434083	-0.132693	-0.126455	-0.106689	0.36824
241	A004-E1	DY580032	89134487	-0.460073	-1.11128	-0.192451	-0.380577	-0.651551	-0.435708	-0.459276	-0.745551	-0.421005	-1.04087	-1.4501	-0.0146837
242	A004-E10			-0.555878	-0.427248	0.967962	-0.912204	-0.510576	-1.1375	-0.0243946	-0.0641156	-0.351301	-0.489315	-0.550568	-0.669511
243	A004-E11			-0.454106	-0.194237	-1.7192	-0.762076	0.205865	-0.258128	0.422753	0.317656	-0.0817949	0.0642841	-1.43551	0.281963
244	A004-E12	DY580037	89134492	-0.04242	-0.0995626	0.22767	-0.677202	-0.0329888	0.192797	0.486798	0.467661	0.489625	-0.182075	0.170784	0.274397
245	A004-E2	DY580039	89134494	-0.265749	-0.00622344	-0.378721	-0.713103	-0.599343	-0.547071	-0.225498	-0.238612	-0.432181	-1.08699	-0.0723927	-0.989047
246	A004-E3	DY580041	89134496	0.472345	-0.324664	-1.0559	-0.43766	-0.150181	0.517634	-0.311284	0.333405	-0.974061	0.0432457	-0.727995	-0.151614
247	A004-E4	DY580043	89134498	-0.905539	-1.2454	-0.290492	-0.820369	-1.79175	-1.80816	0.19176	-1.06453	-1.90074	-1.67755	0.127677	-0.4379
248	A004-E5			-0.472432	2.54735	1.40917	1.1122	0.80094	1.18401	-1.67659	-0.0399958	1.32447	0.90747	0.0287095	1.12277
249	A004-E6			-0.93382	-0.329169	-0.155807	-0.619528	1.06764	0.75677	-1.81439	-0.814029	0.670866	1.0155	-0.352863	0.845864
250	A004-E7			-1.95783	1.47467	-0.143454	-0.428428	-1.01631	-0.149332	-1.76722	-1.4698	0.166078	0.822028	-0.0812432	0.301653
251	A004-E8	DY580046	89134501	0.0352758	0.0108799	-0.0521146	-0.105051	0.487292	0.10731	-0.0509112	-0.148202	-0.115189	-0.0856598	-3.66917	0.00141987
252	A004-E9			-0.15334	-0.225971	0.323579	-0.0609984	0.195328	-0.396894	-0.243374	0.110748	0.187084	-0.0766398	-0.388872	0.149958
253	A004-F1			-1.40463	-1.22069	-0.531009	-1.76893	-1.54248	-1.97691	-1.87122	-2.02935	-1.37538	-1.62822	-0.0530693	-0.953796
254	A004-F10			-0.216685	-0.809948	-2.08072	-0.0168544	-0.988227	0.593167	0.157125	-0.0880167	0.49297	-0.141023	-0.576388	-0.899328
255	A004-F11			-3.27071	-1.83815	-1.90337	-1.74882	-1.83412	-1.44326	-1.76612	-2.21695	-1.20673	-1.8548	-4.33632	-1.78767
256	A004-F12			-0.506275	-0.373783	-0.538776	-0.983759	-1.49924	-0.027372	-0.17591	-0.636259	-0.813257	-1.86036	-0.586051	0.171133
257	A004-F2	DY580057	89134512	-0.15195	-1.3817	-2.3808	-1.01491	-1.65773	-0.826204	-0.616918	-1.47376	-1.38917	-0.889136	-1.51893	-2.74767
258	A004-F3	DY580058	89134513	-0.559305	-0.343443	-1.18404	-1.14767	-0.608778	-1.97852	0.6851	0.317917	-1.50596	-1.51083	0.0478043	-1.05402
259	A004-F4	DY580060	89134515	-2.00072	-1.60602	-2.31736	-2.09092	-1.75998	-1.16366	-1.96313	-1.79057	-1.48575	-1.51218	-2.80386	-3.79092
260	A004-F5			-0.832336	-0.496098	0.502804	-0.479958	0.154579	-0.723111	-0.165712	0.0323789	-0.030324	0.820846	-0.569559	-0.393471
261	A004-F6			-0.29244	-1.39026	-0.641277	-0.92436	-1.22811	-0.877998	-3.70572	-0.853774	0.248065	-0.823793	-1.00186	-2.55736
262	A004-F7			-1.34504	-0.591376	-1.24918	-0.408307	-0.726308	-1.00184	-1.0513	-0.651463	-1.60485	-0.518473	-0.831928	-0.222371
263	A004-F8			-1.90669	-0.858792	-0.213589	-0.802211	-0.915231	-0.504957	-0.987136	-1.28198	-0.87244	-1.06042	-0.484544	-1.58233
264	A004-F9			-1.02223	-1.02906	-1.19022	-1.17969	-0.0980855	-1.08055	-0.18582	-0.741149	-1.2357	-0.846485	0.0583847	-0.284807
265	A004-G1	DY580067	89134522	-0.032588	-0.2495	-0.13501	-0.507655	-1.25469	0.00054132	0.0325449	-0.577539	-0.775848	-0.278934	-1.73101	0.300613
266	A004-G10			0.00033627	0.0961734	0.439238	0.11805	-0.0628598	-0.380386	-0.113815	-0.0196291	0.370553	0.0169779	0.378191	-0.400062
267	A004-G11			-0.977757	-1.04897	2.04668	-1.4344	-0.924477	-1.5667	-0.670361	-1.02272	-1.07346	-1.69541	-3.59656	0.0074354
268	A004-G12	DY580070	89134525	-1.73227	-2.49902	-0.608187	-2.13189	-1.59901	-1.34545	-0.516308	-1.29644	-2.07913	-1.97466	-1.31411	-1.97714
269	A004-G2			-1.62468	-1.16162	0.0230961	-1.18376	-0.874408	-1.04962	-2.0876	-0.854984	-1.15607	-1.42409	-1.52152	0.233646
270	A004-G3	DY580074	89134529	0.382775	0.240863	-0.102747	-0.66453	-0.658166	-0.308374	-0.583307	0.500636	-0.794907	-0.083315	-1.23985	-1.89044
271	A004-G4			1.37658	0.362195	1.66878	2.22755	0.545683	0.457355	0.608045	-0.593898	0.0917893	0.221911	-0.120993	0.117443
272	A004-G5	DY580076	89134531	-1.45628	-1.7722	-0.68349	-0.776837	-1.4042	-0.774506	-0.984057	-1.17217	-1.24615	-1.27886	0.0231616	-0.329417
273	A004-G6	DY580079	89134534	-0.0482889	-0.0843613	-0.220726	-0.582037	-0.0223501	-0.238332	-0.242825	-0.373671	0.116927	-0.820919	0.345579	-0.701833
274	A004-G7			-0.910304	-0.528407	-2.04442	-1.00516	-1.32787	0.775184	-0.299344	-0.375915	-1.33818	-2.00739	0.792078	0.460079
275	A004-G8			-1.17566	-1.20249	0.145161	-1.87115	-1.42582	-0.998952	-0.0748811	-0.653424	-1.29744	-1.11186	-0.206274	-1.12524
276	A004-G9			-0.999852	-1.28932	-0.742938	-1.02412	-0.503111	-0.948993	-1.37959	-1.02761	-0.602481	-1.50093	-0.354426	-0.318781
277	A004-H1			-0.0957508	-0.651834	-0.888836	-0.487424	-0.215449	-0.104992	0.14816	0.239386	-0.541209	0.401223	3.24926	0.221091
278	A004-H10	DY580087	89134542	-1.39916	-2.18567	0.408213	-1.3551	-1.34695	-1.05557	-0.957294	-1.83627	-1.36235	-1.39704	-0.766394	-2.1142
279	A004-H11			-0.0999582	-0.582989	-1.64054	-1.20597	-0.903151	-0.498673	-0.83901	-0.705823	-0.539167	-0.805804	-1.54294	-1.11561
280	A004-H12			0.683227	0.423799	0.300539	-0.14354	-0.152555	-0.619172	-0.479871	-0.29479	-0.758664	-0.253772	0.338994	-0.075561
281	A004-H2	DY580092	89134547	-0.656834	-1.70783	-1.41784	-1.34952	-1.04738	-1.90287	-0.94534	-1.38738	-0.94238	-1.23175	-0.67967	-2.44749
282	A004-H3	DY580094	89134549	-0.819761	-0.644141	-0.787421	-1.39435	-1.24794	-1.28648	-1.11685	-1.02905	-1.26995	-1.45451	-0.785594	-0.773629
283	A004-H4	DY580096	89134551	0.285832	-0.340135	-0.756942	-0.532876	-0.704401	-0.201608	-0.738209	0.143577	-0.789559	-0.805801	-1.30824	-1.16473
284	A004-H5	DY580098	89134553	-0.0973305	-0.394252	-0.127175	-0.449314	-0.406074	-0.623601	0.0908647	-0.217	-0.580418	-0.446977	2.19011	-0.273975
285	A004-H6	DY580100	89134555	-0.865476	-1.95452	0.447823	-0.507121	-0.256389	-1.2061	-1.39989	-0.977619	-0.631399	-0.750869	-1.39266	-1.91339
286	A004-H7			0.34512	0.279823	-0.106621	0.153362	-0.0546216	0.122319	-0.516271	-0.141466	0.0819889	0.300587	-0.0385392	-0.167544
287	A004-H8			0.434755	-0.180753	-0.414443	-0.713565	-0.754647	-0.818092	-0.512883	0.0456356	-0.846745	-0.366669	-0.14127	-0.0301863
288	A004-H9	DY580104	89134559	-1.14783	-0.263564	-1.4373	-0.200053	-1.08856	-1.2481	0.331272	-0.36512	-0.499709	-0.704169	0.0541475	-1.35879
289	A005-A1			-0.851011	-0.519153	0.649593	0.816052	-0.989817	0.831414	-1.40451	0.116072	0.358308	0.873847	-1.43008	-1.07392
290	A005-A10	DY580107	89134562	0.393724	1.15247	0.315799	0.550728	-0.938039	0.0395945	-0.0131847	-0.311844	-0.0898236	-0.489146	-3.2137	0.296214
291	A005-A11	DY580109	89134564	0.175828	1.20302	0.0429213	-0.0220899	-0.308304	-0.670363	0.522432	-0.793922	0.743492	0.528339	0.635398	-1.21586
292	A005-A12			-1.97987	3.97784	-0.475383	-0.704142	-1.58357	0.700573	-0.704984	-3.00247	-1.04257	-1.31215	-3.11656	-0.635475
293	A005-A2	DY580113	89134568	-1.86547	-0.113709	-0.135785	-1.81852	-1.44521	-1.67552	-0.0754099	-0.749673	-0.36473	-1.10095	-1.20692	-1.38789
294	A005-A3			-0.499504	0.128577	-2.83604	0.251263	-0.103574	0.847672	-1.04765	0.14812	0.354226	0.0156453	-4.5449	0.976825
295	A005-A4	DY580116	89134571	-1.85467	0.419524	-0.601373	-1.02943	-0.518009	0.017461	-0.294542	-0.437923	-1.29885	-0.304064	-0.570778	-0.695033
296	A005-A5	DY580118	89134573	-0.409057	-0.129914	0.3322	-0.0439352	0.211994	0.913352	-0.232619	0.0170017	-0.0498016	-0.467627	-0.787482	1.07767
297	A005-A6			0.313882	-0.89837	-1.24087	-1.21178	-1.30222	-0.495217	-0.215545	-1.41027	-0.261732	-0.451344	-0.0946869	-1.11167
298	A005-A7	DY580121	89134576	-0.12095	-0.226642	-0.785805	1.90592	-0.743328	-0.0985779	-0.155738	0.728532	-0.0416612	0.602303	0.805892	0.513354
299	A005-A8	DY580123	89134578	-0.13726	-0.0833999	0.667869	-0.148754	0.291998	-2.05345	-1.25417	0.240196	-0.37416	-0.0138808	0.207238	-0.85518
300	A005-A9	DY580125	89134580	-0.506846	0.557369	-0.406135	-0.00284131	0.059649	0.942401	0.220619	0.176717	0.442335	-0.468728	-2.02812	0.671067
301	A005-B1	DY580127	89134582	-0.142766	0.206175	-0.727238	0.0180624	0.319445	0.471426	0.421193	0.0300033	-0.0748626	-0.39949	-0.918389	0.211263
302	A005-B10			-1.18466	-0.474126	0.246288	0.207302	0.344598	-0.0226563	-1.36105	-0.191318	-0.0324897	0.626128	0.558058	-1.57178
303	A005-B11			-1.52391	-0.916857	-0.396819	-1.03928	-1.73167	-0.736081	-1.70161	-2.01726	-1.27658	-1.04033	-1.84654	-1.27929
304	A005-B12	DY580130	89134585	-1.81827	-0.584852	-0.619072	-1.28661	-1.08521	-2.13609	-1.02707	-1.33065	-0.931818	-0.726559	0.0249931	-1.71828
305	A005-B2	DY580132	89134587	0.0282927	-0.947797	0.0750018	-0.617226	-0.0306002	-0.73127	-0.432722	-0.0720836	-0.615148	-0.516195	0.398874	-0.703462
306	A005-B3	DY580134	89134589	0.219393	-0.492241	-0.908746	0.283241	-0.0562608	0.632184	0.276679	0.693043	0.672142	0.574055	-0.153242	-1.87863
307	A005-B4	DY580136	89134591	0.225384	-0.12108	-1.59064	0.0498935	0.0546878	-0.423811	-0.314039	-0.633592	-0.57823	-0.421865	-2.46775	-0.23298
308	A005-B5	DY580139	89134594	-1.57272	-0.0735782	-0.556491	-0.179782	-0.0129137	-0.705981	-1.14235	-2.7786	-0.2337	0.0624069	0.0411787	0.00562879
309	A005-B6	DY580141	89134596	-0.202872	-1.2583	0.179024	0.0650244	-0.891647	-0.330389	-0.226304	0.195813	-0.76384	-0.114571	-0.673063	-0.868908
310	A005-B7			-1.22871	-1.56398	-1.17663	-1.15846	-1.43713	-0.83603	-0.206135	-1.21928	-0.986644	-1.21209	-1.22106	3.01012
311	A005-B8	DY580145	89134600	-2.09717	-0.670123	-0.827949	-0.875027	-0.232202	-0.965802	-0.793143	-0.104703	-0.936347	-1.35902	-1.51377	-1.66463
312	A005-B9			-2.72675	-0.843618	-0.0522294	-2.16197	-0.948137	-0.0229199	0.808232	-2.07301	-1.89496	-0.0674795	-1.64855	-1.63489
313	A005-C1	DY580147	89134602	-0.0617321	-0.177858	-0.495749	-0.270931	-0.358507	0.201206	0.162112	0.107105	0.758527	0.333595	-1.19187	0.0784062
314	A005-C10	DY580149	89134604	-0.356362	2.5216	-0.334991	1.13936	0.0357706	1.79177	-0.961619	-0.680326	0.07515	1.10602	-0.0007566	-2.72549
315	A005-C11	DY580151	89134606	-0.966749	-0.962469	-1.77481	-1.30692	-1.24216	-1.84521	-2.38164	-0.96024	-1.61695	-0.95657	0.646364	-0.47928
316	A005-C12	DY580153	89134608	-2.7611	1.7245	0.327246	-0.46415	-1.46253	-0.47514	-1.94171	-1.02497	0.463416	-1.57959	-1.85295	-0.690969
317	A005-C2	DY580154	89134609	-0.7957	-0.292822	-0.959769	-1.27819	-1.97041	-1.11477	-2.23735	-1.2175	-1.5894	-1.28381	-0.00921377	-2.02193
318	A005-C3			-1.14973	1.00588	1.28025	-1.75166	-3.87364	0.14996	-3.08996	-3.70544	-0.76627	-0.6707	0.438003	-0.0632224
319	A005-C4	DY580157	89134612	0.470392	0.154825	0.735351	0.304674	-0.820183	-0.460887	-0.269303	-0.386662	-0.615413	0.00297869	-0.194534	-0.00174718
320	A005-C5	DY580159	89134614	0.298529	-0.108593	-0.105699	0.227116	-0.193243	-0.900317	-0.00934143	0.297751	-0.655151	-0.437242	-0.0882171	-3.93681
321	A005-C6	DY580161	89134616	0.0171248	-0.482711	-0.596937	-0.64113	-0.336591	-2.06843	-1.8923	-0.424827	-1.04701	-0.0978761	0.0780967	-1.24097
322	A005-C7	DY580163	89134618	0.238355	-0.886231	-0.0841359	-0.586982	-1.25037	-0.832959	-0.10098	0.191432	-0.268016	-1.23488	-0.139703	-0.502839
323	A005-C8	DY580165	89134620	-1.28825	-0.942704	0.263745	-0.534122	-1.26595	-1.29284	-2.55398	-1.22734	-1.07071	-1.14864	-0.116777	-0.323807
324	A005-C9			-2.11107	3.51202	1.77781	0.971226	2.06654	0.134514	0.428464	-1.04498	1.69058	-0.564858	-1.20992	0.136124
325	A005-D1			-6.65238	-1.01566	0.430502	-0.530503	-0.645342	-1.92756	-2.98079	-1.22428	0.376497	0.356463	-0.0622769	-0.922543
326	A005-D10	DY580169	89134624	-1.10219	-0.694127	0.33629	-0.112869	-1.03595	0.0763932	0.304366	-1.17465	-0.363497	-1.03641	-0.101659	-0.738103
327	A005-D11			-1.79826	1.67031	-1.33452	-1.85152	-0.398566	-1.35879	-4.14028	-1.13868	-1.36677	-0.297945	0.0527747	-0.783421
328	A005-D12	DY580172	89134627	-1.30114	-1.2487	-1.29143	-1.5356	-1.25947	-1.27463	0.240601	-0.376933	-0.72207	-1.41978	-1.14047	-1.69737
329	A005-D2			1.0628	2.84035	0.460281	1.95742	-0.777172	2.14318	0.850395	1.07302	1.19881	2.11689	2.14036	0.789727
330	A005-D3	DY580175	89134630	-0.203512	1.66619	1.12289	1.29142	0.583771	0.00392588	0.386226	-0.436602	0.309365	0.18208	0.22722	-0.453381
331	A005-D4	DY580178	89134633	-1.06769	-1.63971	-1.25009	-1.63992	-1.87747	0.78666	-0.509717	-0.459994	-1.33052	-2.38105	-0.532152	-1.19604
332	A005-D5	DY580180	89134635	-0.955628	-0.0859002	0.431235	-0.992746	-0.69497	-0.544009	-0.321132	0.107417	-0.668765	-0.455325	-0.500417	-0.255766
333	A005-D6	DY580182	89134637	-1.38646	-0.917961	-1.05261	-1.38708	-0.923077	-2.09147	-1.37623	-1.53598	-1.25088	-1.45677	-1.62228	-2.21183
334	A005-D7	DY580185	89134640	-1.85564	-1.75493	-1.35795	-1.64533	-1.74117	-1.26204	-1.58802	-1.99414	-1.09338	-1.47079	-2.44004	-1.53156
335	A005-D8			-1.82229	-0.0753239	-0.226627	2.53085	-2.08602	-1.61034	-2.6721	-4.10187	0.450512	0.334811	-2.96241	-2.23444
336	A005-D9			-3.38734	3.89107	-2.71967	0.509188	-0.0532015	0.275973	-1.37326	-2.17312	-2.23858	-0.638752	0.0213764	-3.12992
337	A005-E1	DY580190	89134645	-0.704564	0.626356	1.56877	0.643734	-0.818719	1.89248	-0.830471	0.298018	0.777892	0.26685	1.4061	1.407
338	A005-E10			-1.10901	2.19578	-0.0812788	1.81644	-0.412355	-0.714397	0.21026	-1.53215	-0.740948	-0.772085	-1.52209	-0.796718
339	A005-E11	DY580194	89134649	1.0927	-0.138508	-0.123961	-1.38976	-1.09396	-1.47817	-1.51206	0.635299	-1.00304	-1.07945	-0.447278	-0.987744
340	A005-E12	DY580196	89134651	0.275866	0.14834	-0.249421	-0.418269	-0.852829	-0.93393	-0.362126	-0.200426	-0.592869	-0.987702	0.212204	-0.629566
341	A005-E2	DY580198	89134653	-0.982611	-2.33742	-0.407645	-1.81336	-1.9118	-1.05519	-0.962432	-1.48523	-0.775912	-0.85423	-0.0475368	0.0577969
342	A005-E3	DY580201	89134656	0.0505942	-0.655872	-0.014524	-1.27804	-0.584272	-0.812805	-0.76653	0.184188	-0.685655	-1.38551	-0.395053	-0.483818
343	A005-E4	DY580203	89134658	-0.040216	-0.484722	0.0677736	-0.40618	-0.0177315	-0.132017	0.227197	-0.412591	-0.935156	-1.16361	0.0381856	-0.302602
344	A005-E5	DY580205	89134660	0.0507843	0.175569	-0.541104	-0.395438	-2.32057	-0.392015	-0.46836	-0.886492	-0.18371	-0.758808	-0.266886	-0.0689192
345	A005-E6	DY580207	89134662	-0.426218	-0.972181	0.547137	-0.606243	-0.896703	-0.683937	0.137881	0.402874	-0.810358	-0.582045	-2.05024	-0.182107
346	A005-E7	DY580209	89134664	0.240183	-0.347021	-0.165875	-0.427007	-0.42898	-0.7902	-0.428209	0.175555	-0.114841	-0.483589	-0.606737	-1.43111
347	A005-E8	DY580211	89134666	0.0320942	-0.735293	0.296539	-0.228025	0.158901	0.0648805	0.153532	0.160831	-0.54741	0.186629	0.0125267	-0.681588
348	A005-E9	DY580213	89134668	-0.0646688	-0.854064	0.186371	-0.397423	-0.787466	-0.61283	-0.115242	-0.294983	-0.785203	-0.685467	-0.7346	-1.09758
349	A005-F1			0.859963	0.322063	-0.836871	0.409601	-0.247427	-0.279613	0.241951	0.397871	-0.376702	0.587411	0.999375	0.676732
350	A005-F10			-2.44326	-0.432938	-0.263391	-0.152721	-0.30802	-1.16744	-2.40848	-3.01459	0.222669	-0.745314	-0.79612	-0.444927
351	A005-F11			0.261929	0.641242	1.11583	1.99497	2.08985	2.84141	2.41451	-0.105125	1.4085	0.820003	3.92294	-1.27349
352	A005-F12			-1.49608	2.94033	0.417325	0.781594	-1.03375	-0.453847	0.360249	-3.02328	-1.40785	0.334811	0.0909573	-0.0247375
353	A005-F2			-0.23946	1.48312	-1.5049	1.05084	1.378	1.23641	0.015343	0.721922	0.704875	1.04371	3.12361	-1.17556
354	A005-F3	DY580220	89134675	-1.88283	-0.717174	-0.639668	-1.70095	-1.30669	-1.05594	-1.0971	-1.60018	-0.674015	-1.50454	-1.93426	-1.14892
355	A005-F4	DY580223	89134678	-1.10186	-0.770224	1.02718	-0.752845	-0.497438	-1.60122	0.651385	-0.256314	-0.917306	0.211526	-0.00204297	-1.51551
356	A005-F5	DY580225	89134680	-0.201635	-0.178804	-1.24113	-0.283746	-0.00797537	0.0274504	0.130307	-0.17474	-0.105268	-0.584059	-0.58931	0.0950088
357	A005-F6	DY580227	89134682	0.261186	-0.733975	-0.774233	-1.23312	-0.574422	-0.685404	-1.27756	-1.19111	-0.84799	-1.54736	-0.0784849	-1.46112
358	A005-F7	DY580230	89134685	0.245333	-0.686584	-0.182031	-0.195524	-1.2314	-0.830622	0.537972	-0.8174	-0.705946	-0.688275	-0.680441	0.207565
359	A005-F8	DY580232	89134687	-2.28986	-1.83103	-0.819021	-1.60505	-1.88444	-1.87551	-1.28629	-1.1475	-1.47161	-1.50615	-1.77827	-1.67014
360	A005-F9	DY580234	89134689	-1.13048	1.93277	-3.22855	0.590799	0.41806	0.0173279	-1.03092	-1.19159	0.397389	0.558368	-0.573228	-1.14094
361	A005-G1	DY580236	89134691	-0.527694	-0.949085	0.701894	-0.889226	-0.0420982	-1.32889	-0.817413	-0.0635117	-0.385404	-0.133377	-0.320305	-0.202477
362	A005-G10	DY580238	89134693	2.01314	0.62112	0.502991	1.23021	1.16227	0.115966	-0.488384	0.559628	1.39549	1.466	1.60294	1.24958
363	A005-G11	DY580240	89134695	0.103473	-0.278479	-1.70945	-0.125866	-0.436761	1.09809	-0.760266	-0.46926	-0.396264	-0.160073	1.06361	0.852486
364	A005-G12			-2.54144	-0.113189	0.149104	-0.601038	-1.04342	0.490836	-2.09524	-2.16264	-2.44473	-0.491832	-2.99022	1.75432
365	A005-G2	DY580241	89134696	0.22828	0.10069	-0.381998	-0.44059	-0.195099	-0.390966	-0.0487445	-0.154274	0.359466	-0.393037	-1.66143	-3.10699
366	A005-G3	DY580242	89134697	0.552838	-1.17376	-0.254543	-1.215	-0.732614	-1.42633	-0.502529	-0.300848	-1.21221	-1.1815	0.312349	-1.457
367	A005-G4			-1.89629	-1.32699	0.479999	0.608786	0.332476	1.66102	-2.04994	-1.70988	-1.55113	1.46105	-0.0498281	0.623174
368	A005-G5	DY580243	89134698	-0.0406428	-0.449418	0.103351	-0.197145	-0.994232	-0.589623	0.0881753	0.15933	-0.519572	-0.861707	0.964684	-0.579698
369	A005-G6	DY580244	89134699	-0.707754	-0.937206	0.248375	-2.30907	-0.490647	-1.00138	-1.50508	-1.11603	-0.957335	-1.05372	-0.670958	-0.0825341
370	A005-G7	DY580245	89134700	-1.73881	-0.998076	-0.0749748	-1.73115	-0.732586	-0.59236	0.435864	-0.603486	0.08172	-0.899304	0.0225076	0.391145
371	A005-G8			-3.12756	-2.3723	0.326889	0.728792	0.383104	-1.02396	-0.197308	-1.21491	-1.82746	0.135281	-1.30647	0.0409402
372	A005-G9	DY580246	89134701	-1.47348	-0.989112	-0.432159	-0.701686	-2.04957	-1.24949	-0.728655	-0.835219	-1.24659	-1.42693	-1.36165	-0.8426
373	A005-H1			0.364856	-0.218479	-2.22487	-0.0485235	-0.0353077	-0.229017	1.65141	0.617396	-0.617657	-0.713541	0.593762	0.731357
374	A005-H10	DY580247	89134702	-2.19994	-1.63906	-0.370865	-1.23331	-0.694926	-1.54556	-0.496253	-1.02535	-1.31042	-1.61277	-1.34716	-1.36646
375	A005-H11	DY580248	89134703	-1.02578	0.309261	-0.814375	1.16107	2.10833	2.16577	0.257268	-1.6792	1.34328	0.662111	2.69269	0.29154
376	A005-H12	DY580249	89134704	-0.429838	0.149804	-1.42308	0.424272	0.232222	0.827718	0.539966	0.474784	0.699464	0.0102223	-0.872498	0.478828
377	A005-H2	DY580250	89134705	-1.44179	-1.46205	-1.0468	-1.2103	-1.40212	-1.72641	-1.22633	-1.43816	-1.42573	-1.76321	-1.75411	-2.22521
378	A005-H3	DY580239	89134694	-1.32358	-0.862564	-1.12218	-0.8281	0.114475	-0.395154	-0.75629	-1.09142	-1.02834	0.543532	0.0769796	0.734676
379	A005-H4	DY580251	89134706	0.259247	-0.656124	-1.30577	-0.930362	0.197522	-0.554268	-0.601862	-0.29397	-0.371607	-0.260849	-0.599868	-0.453199
380	A005-H5	DY580252	89134707	1.55051	0.828941	-0.732345	1.03204	1.06423	1.30391	1.58804	0.567749	0.403231	1.1709	0.482643	0.769388
381	A005-H6	DY580253	89134708	-1.32374	-0.639644	-0.981969	-1.39812	-0.719216	-0.873201	-1.36732	-0.961494	-1.18293	-1.02015	-1.84221	-1.29126
382	A005-H7	DY580254	89134709	0.0935481	-0.633689	0.228519	-0.161046	-0.38645	0.356659	-0.472273	-0.0938113	-0.0982592	-1.14653	0.00378797	-1.18372
383	A005-H8	DY580255	89134710	-0.553538	-0.845345	-1.25043	-1.82232	-1.32611	-1.62532	-1.35813	-2.04372	-0.452543	-1.6409	-1.26341	-1.27675
384	A005-H9	DY580256	89134711	-0.855158	-1.03381	-1.51613	-1.47919	-1.11441	-1.2556	-0.879951	-0.084066	-1.26272	-0.602058	-1.8456	-2.36032
385	A006-A1	DY580257	89134712	0.00220753	0.0241766	-0.151653	0.0907642	0.143049	0.00595422	-0.046761	-0.336415	-0.473911	0.219256	-0.794168	-0.0304058
386	A006-A10	DY580258	89134713	-1.45974	0.382644	0.398263	1.11135	0.697544	-1.19928	-0.102821	0.874498	0.385704	0.89355	-0.0372519	0.39887
387	A006-A11	DY580259	89134714	1.80019	0.337108	-0.495403	1.27624	-1.15509	-0.808996	-0.507365	-0.330286	-1.92388	-1.82822	0.821836	-0.174651
388	A006-A12	DY580260	89134715	-0.0872403	-0.842515	-0.880794	-0.0767479	-1.11267	-0.952482	-2.77771	-0.433565	-0.431664	-1.94754	0.11376	-0.889866
389	A006-A2	DY580261	89134716	1.07189	0.719898	0.830383	1.71992	-0.12671	0.709557	0.0824165	0.418727	-0.286687	-0.150378	1.1336	0.660407
390	A006-A3	DY580262	89134717	0.602045	-0.147827	-0.171864	-0.45153	-0.552301	-0.944647	1.22688	1.23358	-0.219804	-1.98192	-0.611105	-0.59674
391	A006-A4	DY580263	89134718	-0.750845	-0.205693	-0.1741	0.739273	0.0216266	-0.333232	0.42925	-0.26602	0.397703	-1.24345	-0.1176	-0.570468
392	A006-A5	DY580264	89134719	-0.174468	-0.597136	-0.630151	0.484546	-0.0359027	-0.315143	-0.290811	0.0494025	-0.958702	-1.08678	-0.185211	0.168153
393	A006-A6	DY580265	89134720	-0.662283	0.115697	0.646396	2.3019	0.074271	-0.411849	-0.684895	-0.484456	-0.218673	0.0061517	0.306317	-0.409471
394	A006-A7	DY580266	89134721	-0.597836	0.502866	0.756564	0.240722	-0.838022	-0.105915	-1.35893	-1.61844	0.230487	-0.311511	0.139287	-1.30051
395	A006-A8	DY580267	89134722	0.460453	0.186046	0.426358	0.384898	-1.10361	-0.430548	0.378498	-1.28236	-2.22553	-1.20974	0.7658	-0.0656481
396	A006-A9	DY580268	89134723	0.0671452	-0.877949	-0.558458	0.266227	-1.17627	-0.491694	-0.544209	-0.209412	-0.879019	-1.02475	0.948922	0.30375
397	A006-B1	DY580269	89134724	-1.14764	-0.409967	-0.133476	0.9852	1.03459	-1.73037	-1.19063	0.718706	1.0949	0.629318	0.434155	-0.689192
398	A006-B10	DY580270	89134725	0.291871	0.0331041	-0.240896	-0.379309	-0.430924	-0.317084	0.0476213	-0.700347	-1.13384	-0.169936	0.113527	-1.67717
399	A006-B11	DY580271	89134726	-0.479596	0.145297	-0.501822	0.113091	-1.25363	0.291918	0.727554	0.545376	-0.453446	-0.272168	-0.14206	0.309508
400	A006-B12	DY580272	89134727	0.264212	0.391544	-1.04071	-0.017884	0.0165065	-0.598808	-0.29187	-0.111693	-0.56392	-0.260054	0.421942	0.0538031
401	A006-B2			-2.45989	0.663604	-1.71639	-1.19283	-1.33413	-3.98872	-3.50822	-1.77735	-4.65861	-1.4187	-2.56295	-1.23868
402	A006-B3			-0.603808	1.61924	-0.784662	0.66694	0.177196	0.615293	0.216156	-0.0415689	0.62015	1.64901	-0.0264737	-1.13996
403	A006-B4	DY580273	89134728	0.454131	0.780948	-0.647238	0.106328	0.215381	-0.770355	0.647893	0.814096	0.715686	0.483662	2.0629	0.261247
404	A006-B5	DY580274	89134729	0.212732	1.18287	-1.1728	-0.0791057	-0.343563	0.713363	-0.115288	-0.0108565	-0.20299	0.52131	0.801844	-1.34204
405	A006-B6	DY580275	89134730	-1.16613	-0.691939	0.0688497	1.324	2.08474	-0.621369	0.296948	2.64895	1.91319	2.10142	1.62789	1.55538
406	A006-B7	DY580276	89134731	0.196944	-0.241056	-1.83723	0.0451248	-0.210302	-1.58665	-0.652423	0.00220384	-0.310192	-0.782164	-0.112173	0.0596785
407	A006-B8			-2.52522	-0.0439903	-2.14406	-0.589198	0.781167	-2.22706	-0.513475	-0.0151615	0.0484557	-0.923261	-0.266753	1.00931
408	A006-B9	DY580277	89134732	0.314463	0.635666	-0.803609	-0.377598	-0.499349	-0.159292	0.258881	-0.301088	0.836758	-0.322884	0.284497	-1.50274
409	A006-C1			-0.966857	-0.808994	1.99681	0.914596	0.146113	-0.0579949	-0.913434	-1.21273	-0.333336	-0.365901	0.311947	-2.10415
410	A006-C10	DY580278	89134733	-0.0937194	-0.914543	-0.440761	0.312862	-1.4445	-1.40367	-3.08169	-1.74743	-0.454636	-0.537817	-0.305423	-0.471412
411	A006-C11	DY580279	89134734	0.826801	-0.257648	-0.480344	0.834272	-0.646526	-0.608865	-0.60379	-0.271228	-0.839103	-1.643	-0.438587	-0.759445
412	A006-C12	DY580280	89134735	-1.29132	-0.507544	-2.40875	-0.836537	-1.03295	-0.688187	-0.0334557	0.56954	-0.722136	-1.26285	-0.258812	-1.02022
413	A006-C2	DY580281	89134736	-0.574173	0.538078	-0.368155	-0.32265	-0.0173336	0.0290525	-1.39675	-1.07887	0.663859	-0.691027	-1.40698	1.28182
414	A006-C3	DY580282	89134737	0.165754	-0.0159314	-0.0882101	0.220501	-0.695602	-0.239256	-0.0520613	0.775253	-0.20898	-0.462011	0.820478	-0.0221902
415	A006-C4	DY580283	89134738	0.714388	0.909426	0.571097	1.83173	0.220831	0.427019	2.18748	0.318116	1.34756	0.125274	0.292295	-0.20345
416	A006-C5	DY580284	89134739	-0.828043	2.80563	0.84325	0.343601	0.898464	0.482313	-0.573728	0.924493	1.53643	1.54087	1.65805	1.6882
417	A006-C6	DY580285	89134740	0.297601	-0.318174	2.52539	0.484903	-0.241441	-0.508165	0.631963	0.881977	0.00165907	0.0360828	0.950489	0.527205
418	A006-C7	DY580286	89134741	0.524435	-0.18554	-0.367791	1.6608	-0.962736	0.51853	0.150912	0.295152	-0.102618	-1.21066	0.382355	0.308756
419	A006-C8	DY580287	89134742	0.454052	1.78323	0.0557506	0.985395	0.29064	-0.953142	0.103378	0.235561	0.744334	-0.0168274	-0.242949	-0.712601
420	A006-C9	DY580288	89134743	0.224245	0.765107	-0.352409	0.0923275	0.542226	0.581027	0.566469	0.913444	1.01977	0.14705	0.0661859	0.447767
421	A006-D1			-1.42227	2.28697	-0.0894579	0.967718	-0.581058	3.64901	-0.172872	1.18352	-3.56213	-0.58836	0.372846	-2.12547
422	A006-D10	DY580289	89134744	-1.42516	-1.15732	0.814064	-0.579458	-0.160311	-0.058251	-1.21449	-0.672626	-1.26311	-0.179702	0.0210712	-0.0393536
423	A006-D11	DY580290	89134745	0.153609	-0.0175088	0.564691	-0.462372	-0.255817	-0.168477	0.421849	-0.0551319	-0.845152	-0.559161	-1.50457	1.14579
424	A006-D12	DY580291	89134746	0.548021	0.322802	-0.872544	0.112772	0.168864	0.0419201	-0.423897	0.68172	0.25083	1.33228	-2.08939	-0.684389
425	A006-D2	DY580292	89134747	0.31037	-0.582634	-0.705912	-0.611261	-0.987485	-0.94908	-2.43093	-1.25824	-1.34131	-0.556143	-0.0869669	-1.86986
426	A006-D3	DY580293	89134748	0.330057	0.514688	0.0379031	0.171228	-0.22593	0.0416996	-0.125236	0.189852	0.106103	0.137913	-2.42959	-0.172149
427	A006-D4	DY580294	89134749	0.332578	0.825126	-0.123693	-0.326777	-0.660633	-0.456019	-0.0771323	-0.194558	0.071527	-0.184906	-0.521742	-0.110966
428	A006-D5	DY580295	89134750	-0.35443	-0.304734	0.132075	-0.376853	0.561268	0.25077	0.0767411	-0.0258014	-0.0046324	-0.22562	-0.149061	0.162441
429	A006-D6	DY580296	89134751	-1.20457	-0.841659	-0.710477	-0.44788	-1.61499	1.05806	-0.935002	-0.723208	-0.463614	-1.53793	0.88842	0.883808
430	A006-D7	DY580297	89134752	-0.0137344	-0.835156	-0.757158	-0.749261	-0.661869	-0.473064	0.0777392	-0.622194	-0.405394	-0.256785	-1.22449	-1.72345
431	A006-D8	DY580298	89134753	-0.203274	1.37859	0.000996	0.276334	-0.476915	0.234572	1.1945	0.443622	0.107016	-0.111775	0.400926	1.03492
432	A006-D9	DY580299	89134754	-0.286238	-1.11853	3.97572	-0.109142	-0.19642	0.123485	0.43138	-0.604675	1.00706	-0.316154	-0.992962	-1.4997
433	A006-E1			-0.15503	-0.605316	0.026355	1.05256	0.610565	0.346668	-0.792297	-1.33849	0.0488441	0.434628	-0.925385	-0.555714
434	A006-E10			-1.25511	-0.696807	0.376564	-0.0884509	-0.868575	-0.839223	1.2019	-1.29578	-1.18654	0.600427	0.801389	-0.47833
435	A006-E11			-0.79858	-0.126582	-0.571337	-0.900608	1.46641	0.192821	-0.089311	-2.05237	-0.718185	2.28982	-0.208259	-1.06753
436	A006-E12	DY580300	89134755	-0.821287	-0.734167	-1.01877	-0.0824969	-1.20984	-0.502368	-1.75243	-1.48287	0.364945	-1.46672	-1.13983	-1.77696
437	A006-E2			-0.155922	1.47504	-0.0881606	0.84824	-1.52097	-0.708352	0.0224294	-1.62199	0.189582	-0.266707	0.0306909	1.06799
438	A006-E3	DY580301	89134756	1.04128	1.1784	1.20644	0.980273	0.841344	0.589572	-4.58107	0.396958	1.25472	0.723154	-0.109824	-0.0653096
439	A006-E4	DY580302	89134757	-0.0761215	-0.736624	-0.876389	-0.177685	-0.832032	-1.23327	-2.1929	0.993336	0.0929274	-2.65093	-2.03213	-0.442323
440	A006-E5			0.125771	2.31472	1.46747	2.07354	1.10716	-0.66641	0.812637	0.137499	1.19495	1.52473	0.953379	-1.6432
441	A006-E6	DY580303	89134758	0.333223	1.57729	-0.442532	2.44292	1.08088	-1.17736	-0.138953	-0.60813	-0.598166	1.30833	0.90242	-0.00980639
442	A006-E7	DY580304	89134759	-1.69247	1.01534	-0.292125	0.58513	0.0858352	1.17923	-1.45568	-1.93565	1.1575	0.404922	-0.0256721	0.903785
443	A006-E8			0.943	-0.28623	-0.383549	1.30001	0.057413	-0.40705	-2.06297	0.199126	-0.726771	-0.531981	1.44874	-0.833629
444	A006-E9	DY580305	89134760	0.0242803	0.833641	1.03593	0.953936	1.07131	-0.230292	-0.0669244	0.87556	0.930378	1.16119	0.568459	0.666779
445	A006-F1	DY580306	89134761	0.586217	-0.640328	0.773613	0.0268057	-0.949821	0.695077	-0.36141	0.18061	0.569024	0.337708	0.286331	0.358848
446	A006-F10	DY580307	89134762	-1.85521	-1.40503	2.84682	-0.390888	0.923389	-0.860638	-1.4189	0.939882	1.1874	0.864711	-4.25753	-0.110388
447	A006-F11	DY580308	89134763	0.154307	-0.0619699	0.0511721	-0.378508	-0.591494	-0.267486	0.00815436	-0.65869	-0.600306	-0.698835	0.324812	0.364479
448	A006-F12	DY580309	89134764	-0.0342354	0.0586246	-0.937216	-0.522608	-0.0499638	0.184063	0.411767	0.0471968	-0.221446	-0.381211	-1.71003	0.28591
449	A006-F2			-0.00971702	0.900758	2.73532	1.41473	-0.603585	-0.28116	0.696018	0.937556	0.799296	1.20632	4.33445	0.771432
450	A006-F3			-0.31304	-0.705162	0.104253	-0.795348	-0.960217	-0.767353	-0.382331	0.273598	0.0696908	-0.0227178	-1.14152	-1.88121
451	A006-F4	DY580310	89134765	-0.483515	0.734014	-1.05473	0.022365	0.221754	0.0606262	-1.04653	0.18115	0.783686	-0.0296105	0.0267158	0.0841289
452	A006-F5	DY580311	89134766	0.11158	-0.22155	-0.593497	0.185072	-1.05987	-0.329323	-0.0948104	-0.860677	-0.863253	-0.86564	-0.352363	0.0302831
453	A006-F6	DY580312	89134767	-0.229547	-0.224912	-0.295176	0.382159	-0.648891	0.0114723	-0.138417	-0.34265	-0.0657227	-0.601764	-1.36628	0.318279
454	A006-F7			-1.01204	1.34773	-0.24271	0.218176	-0.113976	-0.324918	0.0440492	1.17831	1.73391	-3.13315	0.58544	2.88062
455	A006-F8	DY580313	89134768	0.228397	0.168156	-0.213163	0.063423	0.88516	0.359047	-0.289959	0.591659	-0.0284819	-0.305114	0.0816552	-0.0329283
456	A006-F9			-0.797453	-0.841093	-1.95761	-0.455034	-1.31145	-0.505297	-0.670428	-1.22846	-1.1735	-0.836489	-1.62345	-0.885295
457	A006-G1	DY580314	89134769	0.0394689	-0.195043	-0.0971424	-0.269797	0.0406734	0.166232	0.326282	-0.150299	-0.148849	-1.23791	0.830143	-0.421049
458	A006-G10	DY580315	89134770	-0.295161	-0.464706	-0.542566	-0.172994	0.168706	0.258109	0.633296	0.298772	0.439343	-1.12659	-1.63495	0.325523
459	A006-G11	DY580316	89134771	0.214993	0.532774	0.456541	2.55435	0.714689	0.71332	0.0353091	0.356137	2.50412	0.709868	-1.04024	0.456002
460	A006-G12	DY580317	89134772	-0.0505808	1.4106	-0.818976	-2.31084	0.730586	0.606787	-2.02817	0.234325	0.95073	-0.568851	-0.267231	0.51306
461	A006-G2			-0.850379	-0.18841	-0.0302823	0.332754	0.623868	0.51362	1.10815	-0.22196	-0.250044	-0.129187	1.85517	-0.17011
462	A006-G3			-0.979126	1.48613	-2.72514	-1.20931	-0.235658	-0.290668	-1.37829	0.795749	1.77061	-0.679899	-1.14962	-0.213969
463	A006-G4	DY580318	89134773	-0.304159	-0.13354	0.0457295	-0.222336	-0.78303	-1.00453	0.470994	-0.964072	0.528373	-1.24188	-0.57865	-0.278582
464	A006-G5	DY580319	89134774	0.338141	-0.492968	-0.51628	0.057132	-0.124817	-0.668644	0.295416	-0.464704	-0.778205	-0.13067	-0.824544	0.289032
465	A006-G6	DY580320	89134775	-0.369404	-0.131273	-1.45088	-0.0451431	-0.326862	-0.314835	-1.23816	-0.252855	-0.690728	-1.61737	0.0167155	-0.209569
466	A006-G7	DY580321	89134776	1.20659	0.0790216	-0.792497	1.16363	-0.981191	-0.213673	-0.00081286	-0.133497	-0.839103	-1.28057	0.598472	0.286113
467	A006-G8	DY580322	89134777	0.645145	0.124634	-0.15393	-0.737597	-0.56202	-0.687877	-0.0104584	0.688197	-0.186319	-0.0633448	-0.736881	-0.214805
468	A006-G9	DY580323	89134778	0.522812	0.0418125	-0.399222	0.320335	-0.434168	-0.522284	1.77785	0.782331	0.443454	-0.659415	-0.064601	-0.464757
469	A006-H1	DY580324	89134779	1.21544	0.00668449	-1.21597	0.714249	-1.42947	-0.0324872	-0.19588	-0.407139	0.902264	0.0981251	-0.298961	-2.3896
470	A006-H10	DY580325	89134780	-0.481865	0.263578	0.559219	-0.121274	-0.155451	0.299674	-0.598916	-0.00297473	-0.230295	0.836113	0.110209	-1.33589
471	A006-H11			-1.24335	0.819786	-1.74746	-0.676181	-2.11074	-0.513926	0.595893	-1.83069	-0.23324	-0.299629	-2.26138	-0.827345
472	A006-H12			-0.117619	0.681193	0.650561	-0.333461	0.944028	-0.355744	-0.703119	-1.21453	0.237847	0.468734	0.0520577	-0.156493
473	A006-H2	DY580326	89134781	-0.394487	0.249641	0.712121	1.68484	0.573597	0.472698	0.211164	0.559458	0.617184	0.412065	1.12359	0.00552585
474	A006-H3	DY580327	89134782	-0.665324	-0.00198857	-0.392739	0.81632	-1.33731	0.22537	0.34674	-0.302114	0.752611	-0.573415	-0.0770757	0.0413873
475	A006-H4	DY580328	89134783	0.172761	-0.33665	0.872755	-1.18075	-0.648075	0.0168954	-0.00411911	-0.62817	-0.691425	-0.933291	-2.39644	-0.364608
476	A006-H5	DY580329	89134784	0.0312806	-0.187565	0.239665	-0.069959	-0.138054	0.329284	-0.452303	-0.302426	0.29682	0.10963	-0.0477176	0.00751015
477	A006-H6	DY580330	89134785	0.00715655	0.170968	0.0551918	-0.0340592	0.0444596	0.523644	0.528517	0.0460819	-0.149131	-0.176775	-0.810809	0.223846
478	A006-H7	DY580331	89134786	0.479291	0.202243	0.476586	0.469015	-0.691719	0.506548	-0.216478	0.701564	-0.196949	0.505794	-2.26138	-1.51163
479	A006-H8			-0.346417	1.02369	1.74133	-0.41048	0.365516	0.0537468	-0.31627	-1.2692	0.391923	2.775	-0.36615	-0.588456
480	A006-H9	DY580332	89134787	0.133061	-1.46455	-1.6526	-0.408436	-1.01909	-0.27327	0.0509128	-0.770857	-0.808953	0.127008	-0.620334	-0.0161822
481	A007-A1			-4.3356	-7.56433	1.05752	0.249196	-0.525094	-1.45299	-8.44673	-2.86633	-2.33088	1.0721	1.18828	-2.62859
482	A007-A10	DY580333	89134788	0.0111729	-0.61267	-0.552737	0.100683	-1.43707	-0.921189	0.752728	-0.471503	-1.0594	-0.446151	0.0365032	-0.212007
483	A007-A11	DY580334	89134789	-1.39086	-1.65804	-3.67096	-0.926595	-1.20609	-1.59412	-0.754674	-1.97011	-1.30186	-2.4335	-1.60958	-3.12427
484	A007-A12	DY580335	89134790	-0.558959	-2.96206	-2.4421	0.307015	-0.537271	-0.840049	-2.4472	-0.525957	0.448248	-1.31024	-1.08347	-0.952169
485	A007-A2			-0.89785	-0.562675	-0.111337	-0.0254943	-1.21795	-0.0482531	-1.15931	0.568668	-0.579077	-0.32192	-0.710319	0.00203776
486	A007-A3	DY580336	89134791	-0.0903967	-0.0195346	-1.73347	0.299768	-0.740275	-0.387899	-0.00825305	-0.0606837	-0.0806655	-1.31414	0.663944	-0.392901
487	A007-A4			-0.62134	0.355347	0.712272	2.37575	-0.0643146	0.0024273	-0.58409	0.347404	0.0784005	0.485768	-1.25078	-0.664171
488	A007-A5			0.991836	0.769945	0.0870715	0.297159	-0.133949	-0.392904	0.484172	1.07016	-0.736774	-1.03238	-0.00850009	-0.526995
489	A007-A6			-0.767732	-0.134516	0.629293	0.676286	-0.18825	-0.911582	-0.809142	0.735822	0.221285	-0.153246	-0.158336	-0.502214
490	A007-A7			-0.263823	-0.459868	-2.00421	-0.0767338	0.17011	-0.695634	-1.68394	0.0582954	-0.467955	-1.41952	0.77557	-0.687388
491	A007-A8			-0.908165	-0.351458	-1.23786	0.80628	-0.9189	-1.17661	-1.11941	0.716639	-0.829681	-1.75042	-1.10567	-0.297807
492	A007-A9			-1.17562	-1.05943	-0.779484	-0.847579	-1.78019	-1.19871	-0.582654	-1.56141	-0.996037	-1.51857	0.502457	-0.156315
493	A007-B1			-1.36878	1.80262	-0.905406	0.157607	-0.485169	1.91406	-0.774836	-0.901442	-0.0419118	2.03405	0.140313	-2.95997
494	A007-B10	DY580337	89134792	-1.16582	-1.39523	0.590059	-1.04954	0.12422	-0.480457	-0.12493	0.0678306	-0.362703	-0.660894	-2.00763	-0.827094
495	A007-B11	DY580338	89134793	-0.554422	-1.05796	0.0976152	-1.09602	-1.307	-1.40403	-1.09874	-1.20931	-1.41959	-0.925037	-3.225	-0.934367
496	A007-B12	DY580339	89134794	0.0549259	0.132799	0.258879	0.153818	-0.720843	0.39897	-0.497601	-0.277668	-1.19367	-1.25251	0.813457	0.269105
497	A007-B2	DY580340	89134795	-0.377562	-0.49213	-0.775761	-0.895838	-1.04464	-1.17006	-0.419792	-0.926087	-0.11896	-0.0763076	-4.76752	-2.90508
498	A007-B3			-0.659116	-0.56394	0.097863	-1.18636	-0.9463	-0.888288	-0.812549	-0.787833	-0.954147	-0.892299	-1.08564	-1.04075
499	A007-B4	DY580341	89134796	0.516407	0.136836	0.573473	-0.914665	-0.0772114	-1.87749	-1.61765	-0.197819	-0.234797	-1.21493	-0.00789056	-1.11391
500	A007-B5	DY580342	89134797	-0.834978	-1.6845	-1.42119	-0.956922	-2.62619	-1.32614	-2.16037	-1.74496	-1.2267	-1.4593	-2.94232	-0.33847
501	A007-B6	DY580343	89134798	-2.01656	-1.47349	-0.600929	-1.09882	-1.21133	-0.465506	-1.23162	-1.47898	-1.49678	-1.69317	0.0866719	-0.163808
502	A007-B7	DY580344	89134799	-0.623783	-0.668444	0.328655	-1.18637	-1.1159	-1.10391	-0.812719	-0.657407	-0.168026	-1.69821	-0.818683	-1.26785
503	A007-B8			-2.04404	-0.443836	-1.61112	-1.1139	-0.644783	-1.14486	-1.90753	0.460938	-1.7254	-1.18233	-0.60618	-1.54922
504	A007-B9	DY580345	89134800	-0.183394	-0.706017	-0.531387	-0.414995	-0.17543	-0.535424	-0.547406	-0.163487	-0.257308	-0.285165	0.89919	1.20553
505	A007-C1			0.20987	-0.973926	-1.32083	0.406396	-1.28177	-0.166284	-0.813163	0.0305712	-1.71269	-1.51997	-0.182444	-0.894378
506	A007-C10			-0.239595	-0.39871	0.361792	0.573202	-0.664891	-0.214621	-0.287213	0.120932	-1.0706	-1.4506	0.277967	0.0863082
507	A007-C11			-2.68494	1.77547	-4.51108	-1.27034	-0.215074	0.00629395	-2.32035	0.874293	0.764907	-0.978618	-2.02777	-1.82098
508	A007-C12			0.121956	-0.829134	-0.687883	0.0351697	-1.03527	-0.687275	-0.461823	-0.254733	0.173233	-0.503703	-0.519724	-0.330247
509	A007-C2			0.531501	0.196461	-0.207287	-0.108097	-0.900449	-0.635794	-1.14487	-0.527886	-0.913108	-0.706557	-1.24333	-1.48858
510	A007-C3			-0.892261	-1.77549	-1.11631	-0.438595	-1.4878	-0.938581	-0.323519	0.070379	-0.515529	-2.72936	-1.1652	-1.69741
511	A007-C4	DY580346	89134801	-0.113365	-0.947529	-1.3336	0.387727	-1.07849	-0.808116	-0.273039	-0.341221	-1.00489	-1.51001	-0.938184	-0.136122
512	A007-C5			-0.875874	-1.81536	-0.821703	-0.695917	-1.68465	-1.72495	-2.55318	-0.274678	-2.04335	-1.94688	-0.188186	-1.4875
513	A007-C6	DY580347	89134802	-0.713495	-0.376668	0.168299	0.33545	-0.658585	-0.878294	-0.30679	0.287582	-0.563921	-1.16571	-0.437211	-0.33355
514	A007-C7	DY580348	89134803	-1.07272	-1.3049	-1.89163	-0.631759	-1.63244	-0.685103	-1.95939	-0.745761	-1.21815	-2.61918	-0.400261	-1.57581
515	A007-C8	DY580349	89134804	-0.140899	-0.246737	-0.440246	-0.350616	-0.530988	0.0145557	0.150305	-0.104011	-0.628661	-0.819078	0.351544	-0.561115
516	A007-C9			2.08636	0.565379	-0.196293	1.39468	-1.14123	-0.224805	0.0259001	1.73482	0.103585	0.561799	-0.918337	-0.924772
517	A007-D1	DY580350	89134805	-0.460546	-0.399172	-0.885248	-0.718742	-1.30698	-0.751005	0.251148	0.30794	-1.01052	-0.88806	-0.0569619	-2.19607
518	A007-D10	DY580351	89134806	-2.18351	-1.46202	-0.772474	-1.29216	-1.81509	-1.84878	-1.85381	-2.11722	-1.10932	-1.59848	-0.708617	-1.78007
519	A007-D11			0.497639	0.494209	0.221412	-0.692711	0.00074358	-0.770259	-0.383183	-0.293413	-0.217527	-0.60371	1.38162	0.00688094
520	A007-D12			-0.411152	-0.306038	-1.04593	-0.305727	-0.66317	-0.311905	-2.63738	-0.562859	-0.304932	-0.529474	0.55606	-1.05188
521	A007-D2	DY580352	89134807	-1.63987	-1.69923	0.269754	-1.38431	-1.24248	-0.930152	-1.31891	-1.03129	-1.41868	-1.1961	-1.48134	-0.112506
522	A007-D3	DY580353	89134808	0.248573	0.278972	0.264532	-0.00297667	-0.204087	-0.638512	-0.399946	-0.189629	-0.502757	-0.341151	-1.29117	0.171716
523	A007-D4	DY580354	89134809	-0.643365	-1.38578	-0.536781	-1.10363	-1.62436	-1.29147	-0.756124	-0.759768	-1.36164	-1.44129	-0.566258	-0.847898
524	A007-D5			-1.24303	-1.03314	-1.04964	-0.504763	-1.36897	-0.678212	-0.668223	-1.44291	-0.965665	-0.988231	-1.02478	0.0472642
525	A007-D6	DY580355	89134810	-0.138832	-0.334048	-0.0587046	-0.2064	-0.129319	-0.545746	-0.217572	-0.206312	-0.360566	-0.683831	-0.610428	0.266129
526	A007-D7	DY580356	89134811	-0.541514	-0.462521	0.351465	-0.83382	-1.38111	-0.728742	-0.691621	-0.81754	-0.814665	-0.965717	0.0882918	-1.5362
527	A007-D8			-0.0124644	0.0527658	0.257195	-0.0864393	-0.720969	-0.396371	0.333283	-0.29996	0.312453	-1.18797	-0.401631	0.0853435
528	A007-D9	DY580357	89134812	-1.9236	-2.27203	-1.60211	-0.974795	-1.49615	-1.8857	-2.22917	-1.97878	-0.792714	-1.51608	-1.91846	0.742974
529	A007-E1			-4.00725	-3.11577	-1.9701	-1.32214	-2.55336	-1.93518	-6.46216	-3.32517	-1.95233	-2.17632	-0.00737024	4.82076
530	A007-E10			0.188688	2.39133	-1.43197	0.721346	0.253729	-0.478884	-2.58133	-1.57619	-0.450644	0.619321	2.17604	0.462247
531	A007-E11	DY580358	89134813	-1.34801	-1.15273	-0.0187457	-0.786352	-1.5342	-1.22463	-1.52658	-0.751293	-0.639563	-1.45672	-1.4223	-1.44191
532	A007-E12	DY580359	89134814	-0.289496	-1.31087	-2.0392	-0.658497	-0.993146	-1.09563	-1.42558	1.20912	-1.11677	-1.65852	-0.752058	-1.37214
533	A007-E2	DY580360	89134815	0.0443993	-0.285385	0.371054	0.0818837	-1.08005	0.0149231	-0.0198953	1.45373	-1.20769	-0.967523	-0.476204	-0.601903
534	A007-E3			0.727172	-1.33526	-0.0622237	-0.736522	-0.918184	-0.813279	-3.30971	-0.251408	-0.433428	-1.25356	-0.105575	-0.675349
535	A007-E4	DY580361	89134816	-0.00155189	-0.182671	-0.540199	-0.26089	-0.430227	-0.339667	-0.321323	-0.419301	-0.62131	-1.2105	-0.083163	-1.03981
536	A007-E5			-0.608446	-2.21964	-1.36453	-1.09978	-0.890638	-1.45964	-3.47907	-1.13411	-0.907612	-2.04407	-0.330517	-1.9702
537	A007-E6			-0.0793497	-0.138833	-0.00185339	0.185577	-0.22317	-0.160461	2.10627	-0.299773	-0.291752	-1.68194	0.432584	0.0929239
538	A007-E7			-2.18957	1.16593	-5.36479	0.401118	0.821502	-1.34316	-3.18998	-1.48771	1.30327	-0.271683	0.118757	-1.15613
539	A007-E8			-0.336485	-1.17625	-1.38212	0.436025	-1.16174	-0.904246	-1.18918	-0.776391	-0.826476	-1.07453	-0.216834	-0.329436
540	A007-E9			0.212021	0.37527	-0.332929	0.325287	0.239752	0.792935	1.18769	0.774329	1.01252	-0.16674	0.0304905	0.33788
541	A007-F1			0.233431	-0.691009	0.480025	0.44581	0.10566	-0.113765	0.613694	0.118178	0.00378537	0.162597	-0.245177	-0.602478
542	A007-F10			-0.637925	-1.65565	-0.345351	-1.93395	-1.26986	-0.762282	-1.10942	-0.549822	-0.379341	-1.31007	-1.22566	-1.2198
543	A007-F11			0.31842	0.480591	0.0822673	0.230932	0.0469568	-0.47053	-0.0840978	-0.0590961	-0.713775	-0.416349	1.0571	0.0981774
544	A007-F12			-0.210741	0.297613	1.0485	0.417307	0.183921	-0.15935	1.57104	0.0526357	0.303014	0.310264	0.333153	-0.45292
545	A007-F2			-0.38064	-0.297323	-1.50807	-0.438968	-0.283094	-0.393209	-0.189736	-0.723667	0.417403	-0.0812641	-1.37787	-0.757471
546	A007-F3			-0.0585222	-0.149153	0.236426	0.0339924	-0.378047	-0.646501	0.00229686	-0.116424	-0.693623	-0.69631	-0.112348	-0.650327
547	A007-F4	DY580362	89134817	0.069903	0.00341143	-0.934177	-0.341025	-0.573797	0.599617	0.765894	-0.264141	-0.529156	-1.19826	0.871086	-0.311176
548	A007-F5	DY580363	89134818	-0.0874692	-1.46797	-1.45055	-1.4848	-0.170638	-0.715859	-0.369931	0.224031	-0.324641	-0.721655	-1.09491	0.600204
549	A007-F6			-0.765544	-0.644663	0.56216	-1.38345	-0.0151683	-0.733222	0.158304	-0.440511	0.0332888	-0.464774	-0.888604	-0.220682
550	A007-F7			-0.88957	-1.93554	-0.692719	-1.21565	-1.49792	-1.69153	-0.919284	-0.76536	-1.28281	-1.30351	0.110948	-2.05832
551	A007-F8	DY580364	89134819	0.528335	-0.534661	-0.787167	0.0586629	-1.1394	-1.06442	-0.112029	-0.78459	-0.356522	-1.28555	0.510722	-0.847898
552	A007-F9	DY580365	89134820	-0.0136277	-0.0861326	-0.274475	-0.0813274	-1.22236	-0.791268	-0.412918	-0.6333	-1.20141	-0.408601	0.304909	2.54457
553	A007-G1			1.01198	-1.24631	-1.3488	-0.952457	-1.43664	-0.311455	-2.28484	-1.09457	-0.539168	-1.5765	0.0836732	-0.409562
554	A007-G10	DY580366	89134821	1.22629	-0.972777	-1.11667	-0.242842	-0.957651	-0.795277	-0.0622572	1.35112	-0.0945347	-1.18602	-0.332844	-3.05245
555	A007-G11	DY580367	89134822	-0.121168	-1.2196	-0.704185	-0.676304	-0.58982	-1.3506	-1.43124	-0.847203	-0.476868	-1.97744	-0.909831	0.12843
556	A007-G12			-0.0905907	-0.319855	-0.415374	-0.374885	-1.30788	0.0527843	0.657138	0.441754	0.385109	-0.279058	-0.229016	-3.25569
557	A007-G2			1.86405	0.906172	1.94002	0.957305	-1.04009	-0.775668	-2.64471	-1.19154	0.0494865	0.612739	-1.43162	-2.97425
558	A007-G3	DY580368	89134823	0.157772	-0.0797909	-0.250893	-0.192533	-0.105085	-0.122493	-0.427449	-0.534008	-0.680066	-1.14039	-0.119262	-0.621205
559	A007-G4	DY580369	89134824	-0.240705	-0.457402	-1.3746	-0.573406	-0.332942	-0.183795	-0.498617	0.150564	-0.884732	-0.780516	0.028301	-0.935745
560	A007-G5	DY580370	89134825	0.803703	-0.221515	-1.55081	0.713215	-0.959434	-0.0687164	0.270838	-0.530798	-0.74925	-1.62498	0.792122	-1.07963
561	A007-G6			-1.38533	-0.0367515	-0.985522	0.0360923	-1.55525	-1.82228	-1.07018	-0.360758	-2.72958	-0.693823	0.0270885	-1.01893
562	A007-G7			-0.411128	0.15292	1.96594	0.582097	-0.381319	-0.811749	0.580886	-0.249141	-0.081817	0.0732171	-1.99152	-0.178833
563	A007-G8			-0.0723933	-1.67346	-1.37139	-0.718161	-1.98266	-1.41491	-1.6231	-0.848175	-0.901193	-1.27977	-1.03822	-0.360579
564	A007-G9			-0.682913	1.12619	0.367841	1.46915	-0.333786	1.85981	-1.8447	1.26832	-0.603305	1.46825	0.82906	-4.12211
565	A007-H1			0.271582	-0.220131	-0.407655	-0.0196412	0.680695	-0.00837782	0.246728	0.765866	0.0490739	-0.234656	0.513105	0.288208
566	A007-H10			-0.248404	-0.529011	1.32714	-0.0449975	-1.12433	-0.418947	-0.329356	-0.407821	-0.58967	0.0907175	0.072463	-0.420624
567	A007-H11			-0.851904	-0.61933	0.0158317	-0.868536	-0.514054	-0.735646	-0.914363	-0.582987	-1.08981	-0.683002	0.0976904	-1.11907
568	A007-H12	DY580371	89134826	0.0931403	1.45145	0.964929	2.11841	0.904522	1.05388	-0.878057	-1.0011	0.333717	-0.264496	0.0563604	2.25552
569	A007-H2	DY580372	89134827	-1.72923	-1.39334	0.226481	-0.63873	-2.52704	-0.935024	-0.35817	-1.31861	-0.929373	-1.37282	-1.34665	-1.19128
570	A007-H3	DY580373	89134828	-1.66126	-1.06162	-1.18798	-1.32838	-1.20698	-1.06627	-0.933505	-0.991333	-0.83528	-1.33273	-1.78235	-2.03944
571	A007-H4			-1.1347	3.99659	1.03937	1.28811	1.39499	-0.229057	-0.638736	-0.726418	-1.58927	2.12312	0.0260374	-0.373531
572	A007-H5	DY580374	89134829	-0.296074	0.781971	1.18402	1.39108	1.0684	2.13353	0.191638	-2.16508	1.32496	2.15727	1.52698	-2.4864
573	A007-H6	DY580375	89134830	-0.850988	-0.633495	0.762687	-0.510182	0.411561	0.965548	1.15653	0.282939	0.612946	-0.0969697	-0.443384	0.766642
574	A007-H7			-0.15998	-0.115647	-0.475639	-0.492835	0.594551	-0.282461	-0.0327204	-0.102543	-0.416331	-0.296173	-1.4113	0.166831
575	A007-H8	DY580376	89134831	1.12893	0.503127	0.107791	0.0282116	-0.879768	0.299866	-0.697016	0.724258	-1.09839	-0.322069	-0.372839	-1.41637
576	A007-H9			-0.407271	0.103979	-0.361511	1.10254	0.513224	1.17796	0.624436	0.322066	1.58731	0.458281	1.12875	-1.55381
577	A008-A1	DY580633	89135088	0.354511	0.459442	-0.116477	0.218078	0.2943	-0.422728	-0.12581	0.130425	0.928109	0.269678	-0.923749	0.00263182
578	A008-A10			0.387367	0.145449	-0.68541	0.338824	-0.732221	-0.471422	0.157362	-0.246065	0.913141	0.278413	-0.0688504	0.427262
579	A008-A11	DY580634	89135089	-0.987297	0.392108	0.484436	-0.818871	-1.13587	-0.532554	-1.16548	-0.623429	-0.272314	-0.748805	-1.14932	-0.610863
580	A008-A12			-0.977442	1.83164	1.68873	1.31752	-1.19788	-0.135662	-0.826479	-1.35658	-0.417927	1.28206	1.43055	-4.51657
581	A008-A2			-0.695769	-1.66845	-2.40029	-0.271068	-0.0784005	-0.769294	0.466295	-1.10389	-0.457173	-1.21166	-1.40941	-1.37933
582	A008-A3			0.686018	0.633015	0.394541	1.0161	-1.35792	-0.562243	-0.0135874	-0.985758	-1.19515	0.293028	1.25068	-0.233044
583	A008-A4			-0.571816	-0.100978	2.39085	-0.426122	0.0448345	1.62441	-1.67915	-0.210166	-0.412684	-0.0429215	0.00607843	0.197013
584	A008-A5	DY580635	89135090	-2.66746	-1.49887	0.809909	-0.955398	-1.00029	-0.253628	-0.415195	-2.62881	-1.07934	-0.573862	0.0485757	-2.43954
585	A008-A6			-0.330689	1.08113	-0.112832	0.746943	0.0409687	0.574992	0.569691	0.0282474	0.258154	-0.32075	-0.0341661	0.364044
586	A008-A7			-2.79489	-0.0755594	-0.820209	-1.29277	0.788622	-1.14909	-2.02927	-2.26597	-1.38408	-0.220775	-1.36392	-2.86624
587	A008-A8	DY580625	89135080	-0.528537	0.771137	-0.175555	0.768159	-0.130139	0.633698	-0.731151	-0.222502	-0.0833473	0.0296229	0.0299733	2.54444
588	A008-A9			-0.679106	0.0594131	-0.693822	-0.973143	-1.53107	0.0526763	-1.03669	0.0997902	1.17233	1.06865	1.0086	0.200024
589	A008-B1	DY580636	89135091	-0.164763	-0.296675	-0.656739	0.0580729	0.00997541	0.0408101	-0.55959	-0.354798	-1.19155	-0.57728	0.0884662	-1.59211
590	A008-B10			-0.172831	0.171336	-0.819257	2.21505	-0.204817	1.15874	-0.268088	-0.0266483	1.54957	0.910196	-0.115165	-0.786172
591	A008-B11	DY580637	89135092	-0.725738	-1.2775	-2.19521	-1.61839	-0.738908	-0.97883	-1.3501	-1.48242	-1.01488	-1.1053	-1.59106	-0.432434
592	A008-B12	DY580638	89135093	-1.32633	-0.493759	-0.0471289	-0.774242	0.502948	-0.13173	-0.519422	-0.163112	0.424875	-0.633768	-0.699073	-0.175643
593	A008-B2			-0.188664	-0.343302	-0.0902253	-0.0918913	-0.15676	-0.927007	-0.255797	0.417343	-0.248473	0.531463	-1.05009	-0.184075
594	A008-B3	DY580639	89135094	-0.630612	-0.843463	0.0637339	-1.12665	-0.581051	-0.330019	-0.981076	-0.399208	-0.95079	-1.30662	-1.06803	-1.30092
595	A008-B4			-1.50655	1.73165	0.523051	-1.46381	1.11013	0.888948	-0.668847	-1.2853	-0.119763	2.76611	0.135578	0.447965
596	A008-B5	DY580640	89135095	-0.582482	-4.42028	-0.459922	-0.368776	-0.855567	-1.03108	-1.13906	-1.36454	-0.25096	-0.519328	-0.0644788	0.799008
597	A008-B6	DY580641	89135096	0.417319	0.464551	0.259994	0.850612	0.356451	0.690453	-0.883104	0.0792006	0.957464	0.467745	3.66023	-0.595862
598	A008-B7	DY580642	89135097	0.293784	0.48844	-0.209662	-0.169716	-0.0946611	0.32612	0.485793	-0.524096	-0.679941	-0.21768	0.451098	-0.182523
599	A008-B8	DY580643	89135098	0.347169	0.0511723	-0.303367	-0.373983	-0.390474	0.145687	0.468965	0.142294	-0.0578638	-0.516195	-3.13706	0.0618247
600	A008-B9	DY580644	89135099	-1.04617	-0.933436	-1.06654	-0.554354	-1.11342	-0.655301	-1.03059	-1.18025	-0.905834	-0.999833	-0.0722856	-2.32727
601	A008-C1	DY580645	89135100	0.290952	0.142649	0.937976	-0.175942	0.322207	0.136958	-0.140047	0.205604	-0.135286	-0.447607	-0.0472037	-0.0635048
602	A008-C10	DY580646	89135101	-0.370253	1.9164	0.0853284	0.740778	-0.298096	-0.48929	-0.647233	-0.293878	-0.317628	0.862951	0.814574	0.564118
603	A008-C11	DY580647	89135102	0.590974	0.163587	0.307295	0.919722	-0.0297345	0.19346	0.0976771	0.106619	1.16838	0.260066	2.94846	0.56802
604	A008-C12			0.193252	-0.670824	-6.71807	-2.55522	-0.779354	-1.04644	-0.477989	-0.324861	-1.02543	-2.03977	-1.58821	-0.917883
605	A008-C2			-1.53155	2.12599	0.0420946	-0.982496	0.121099	-0.597757	-0.972646	-2.68327	-1.33885	-0.384442	-3.44845	-0.299143
606	A008-C3	DY580648	89135103	-0.983177	1.58691	-0.15722	0.0396668	0.585959	1.93722	-0.234271	-1.18345	-2.29173	-0.505421	0.570713	-0.404155
607	A008-C4	DY580649	89135104	-1.78734	-0.811201	0.958736	-1.53323	-0.801563	-0.528753	0.955558	0.692641	-0.406125	-1.01008	-0.132913	-1.67686
608	A008-C5	DY580650	89135105	-0.224407	-1.26973	0.212716	-0.598957	-0.597573	-0.579752	-0.513791	-0.33133	0.291752	-0.0544698	-0.233872	-0.168956
609	A008-C6	DY580651	89135106	-0.172727	0.150787	-1.22906	0.544043	0.0735355	0.302942	0.234288	-0.065759	0.440696	-0.671132	0.182125	0.418255
610	A008-C7	DY580652	89135107	0.344943	0.697657	1.55885	-0.293022	-0.115024	0.608744	-0.722401	0.0393485	0.297388	0.299391	-0.136324	0.259043
611	A008-C8	DY580653	89135108	-0.101231	-0.053838	-4.4539	-0.952402	0.0378607	-0.265864	0.466718	-0.447703	-0.216123	-0.320597	-0.215472	-0.450816
612	A008-C9	DY580654	89135109	0.276838	-0.281914	1.3026	-0.11371	-1.11949	-0.435708	-0.235245	-1.13348	-0.205944	0.464378	0.234471	-0.0402144
613	A008-D1			-0.526247	1.69987	0.274301	0.376137	-1.73764	-1.39535	-1.11831	0.339894	1.55979	0.353172	-2.52805	0.00345041
614	A008-D10	DY580655	89135110	-0.293236	-0.31193	-1.24148	0.640696	-0.0958511	0.377395	-0.44624	0.6186	0.903916	-0.0644205	0.182649	-1.32787
615	A008-D11	DY580656	89135111	-0.333556	0.760006	-0.728247	1.02159	1.17735	-0.298763	0.62146	-0.157331	0.422384	0.258483	-1.99388	-0.848122
616	A008-D12			-0.580479	0.129961	1.25605	-0.549118	2.00637	-0.556663	0.983393	-0.969779	-0.0950753	2.40416	1.00295	0.295357
617	A008-D2			-1.02557	-0.206261	0.00681381	-0.966233	-0.456944	0.184933	-1.0261	-0.725384	-2.02883	0.797617	-0.0202786	0.1805
618	A008-D3	DY580657	89135112	-0.8847	-0.0791112	-0.517896	-0.628447	-0.351147	-0.308303	-0.241718	0.48664	-0.155497	-0.603763	-1.59576	-0.468717
619	A008-D4	DY580658	89135113	0.415772	1.54506	0.684141	0.255332	0.281864	-0.148109	0.63401	-0.0856233	-0.0139452	0.564728	0.201458	0.144347
620	A008-D5			-0.650222	-0.148033	0.83136	0.630694	-0.21077	-0.107823	2.57633	-0.697063	1.54221	1.2954	-0.0595169	2.95957
621	A008-D6	DY580659	89135114	0.0813947	-1.02762	-1.08334	-0.860226	-0.176854	-0.671797	-0.96701	0.311199	-0.398616	-0.800588	-0.189548	-0.570493
622	A008-D7	DY580660	89135115	-0.318063	0.483476	-0.900407	-0.951301	0.231963	-0.49572	0.0224738	0.232574	-0.45749	-0.673932	-1.19622	0.868506
623	A008-D8			-1.48316	2.62734	-0.201064	0.705656	-2.40181	0.0631218	-0.345535	-0.760926	-1.13021	-1.05723	-0.921273	1.37173
624	A008-D9	DY580661	89135116	0.205352	0.274319	-0.453351	0.0225456	-0.248495	-0.572456	-0.503513	0.23412	1.0167	-0.651906	0.0972631	-0.756571
625	A008-E1	DY580662	89135117	0.190851	0.0452288	0.267791	0.280183	0.318874	0.0461104	0.221521	0.187535	0.264732	-0.0224639	0.48064	-0.119701
626	A008-E10			-2.30993	-0.452483	-1.57537	-0.460596	-2.01678	-1.48538	-1.18189	-1.87675	0.354359	0.796216	0.912174	-1.11792
627	A008-E11	DY580663	89135118	-0.0586067	-0.501375	-0.307256	-0.571382	-0.579879	-0.429122	0.278591	-0.0555993	0.0323551	-0.414898	-1.63104	0.311012
628	A008-E12	DY580664	89135119	0.312366	0.328479	-0.0743169	0.139204	0.289866	1.22173	0.440234	-0.126983	-0.0715931	-0.235491	0.858675	-0.30659
629	A008-E2	DY580665	89135120	-0.677743	-0.832824	-0.829564	-0.00341849	-3.05365	-0.65283	-0.931316	-0.547104	-0.231841	-0.851003	-0.426523	0.533652
630	A008-E3	DY580666	89135121	-0.455106	-0.122895	0.351433	0.737638	0.526408	-0.905629	-0.817303	0.214539	0.853131	0.515048	-1.81717	-1.38326
631	A008-E4	DY580667	89135122	0.0331742	0.466919	-4.37103	-1.33525	0.866935	0.464803	0.308678	1.03574	0.246809	0.352496	-3.05946	1.03198
632	A008-E5			0.464256	1.16585	2.68779	1.797	1.4052	2.97812	1.91813	0.682328	2.15391	1.31825	-0.00568335	0.32171
633	A008-E6	DY580668	89135123	-0.203663	-0.335734	-0.0689495	-0.429474	-0.679469	-1.13695	0.129771	-0.124681	-0.661331	-0.536662	0.367475	0.463457
634	A008-E7	DY580669	89135124	0.0212577	0.296784	0.670462	-0.16833	-1.12456	-0.701045	-0.551987	-0.221294	0.256105	-0.138316	-0.893986	-0.0205506
635	A008-E8			-1.59176	-0.409116	-2.89844	0.0351708	0.341226	-1.91153	-0.970133	0.633308	-0.651941	-1.73215	-3.28479	1.42315
636	A008-E9			0.116642	3.18539	1.52034	1.18676	2.35123	1.5322	1.21349	1.69495	0.721505	-0.592216	1.65439	1.14073
637	A008-F1	DY580670	89135125	0.496672	-1.0398	-0.664082	-0.790812	-0.532756	-1.49128	0.206124	-0.250136	0.495491	-0.260912	-0.111781	-0.865958
638	A008-F10			-0.474559	1.61039	0.530508	0.501165	-0.369601	1.69578	-1.03057	-0.338267	0.664757	0.956156	-1.02338	1.07559
639	A008-F11	DY580671	89135126	-1.92168	-1.16633	-0.8694	-1.28511	-0.831466	-1.02457	-0.990034	-2.78144	-1.26869	-1.10605	0.00449208	0.119398
640	A008-F12			0.03248	-0.032128	1.1104	-0.349474	-0.103289	-0.0665547	-0.856883	-0.996644	0.0497884	0.355018	-0.221195	0.421364
641	A008-F2	DY580672	89135127	-1.21801	-1.53301	-2.00358	-0.69616	-0.880374	-0.940124	-2.60247	-0.922031	-1.18329	-0.351025	-1.41703	1.94852
642	A008-F3	DY580673	89135128	-1.52205	-1.33055	-1.41775	-1.71707	-1.18292	-1.30069	-1.04783	-1.00264	-1.22584	-1.79998	-2.29097	-1.23343
643	A008-F4	DY580674	89135129	0.294045	1.00679	-0.494017	0.113166	0.251609	0.802185	1.14483	-0.219422	0.625857	-0.315544	0.133622	1.00588
644	A008-F5			-1.39526	1.69758	-0.0733337	-0.62128	-0.918209	-0.627311	1.90321	1.19117	-0.460685	-0.583868	0.0126538	0.641936
645	A008-F6	DY580675	89135130	-1.07457	0.370746	-0.0507813	-2.12413	-0.673332	0.345577	-1.19111	-0.187698	-0.520331	-0.393571	-0.0197566	1.177
646	A008-F7	DY580676	89135131	-0.686363	-0.112753	-0.725719	0.0246135	-0.227065	-0.0263221	-0.541596	-0.682428	0.090202	0.08279	-0.38997	0.599999
647	A008-F8			1.44743	2.58765	2.80599	0.120956	3.37585	1.78023	-1.91766	-0.414267	4.05585	1.79482	-2.51398	-3.89173
648	A008-F9	DY580677	89135132	-1.75014	0.449009	0.550289	1.05526	0.0891079	-0.526885	-0.0112534	0.446062	-1.33182	-0.0262511	-0.553949	-0.761185
649	A008-G1			0.742714	2.88853	-1.09125	1.42636	1.2673	-0.0952351	-0.270813	-1.1655	0.862798	0.581856	0.975513	-0.625011
650	A008-G10	DY580678	89135133	1.34671	1.05625	0.656592	0.908612	0.584407	0.694634	0.291765	0.538818	0.980202	2.32341	-0.642863	-1.13454
651	A008-G11	DY580679	89135134	-0.190412	0.0284783	-0.333332	-0.0667538	-0.202894	-0.626257	0.0795236	0.952636	0.580832	-0.255086	-0.088651	0.284953
652	A008-G12	DY580680	89135135	0.846194	-0.954024	-1.05341	-0.401794	-0.95607	1.22559	-0.412948	0.723046	-1.52786	-1.92114	0.194206	-0.269226
653	A008-G2			-1.08075	1.89387	0.0495655	1.49424	0.811559	0.0839709	0.819921	-0.615827	0.095367	0.0990268	-1.15356	-0.428855
654	A008-G3	DY580681	89135136	-0.148773	-1.61031	0.535031	-1.46926	-0.806088	-0.286375	-0.306941	-0.190558	-1.04681	-1.16873	-0.328909	-1.30064
655	A008-G4	DY580682	89135137	0.50039	0.0437234	0.147238	-0.737121	-0.582406	-0.313694	0.592782	1.20308	-0.439181	-1.35334	-0.578333	0.328299
656	A008-G5			1.25916	1.33679	1.47261	2.07451	1.06073	1.01246	1.09405	1.23469	2.05798	1.19359	1.15122	0.857668
657	A008-G6	DY580683	89135138	0.0762699	0.860976	-0.546108	-0.00374828	-0.672227	-0.100187	0.626988	0.492082	0.379275	0.339667	-0.539235	-0.527384
658	A008-G7	DY580684	89135139	0.0469612	0.416823	2.66372	2.29471	-0.135034	1.1254	-0.219073	-0.545679	0.147155	0.920283	-0.281303	-1.17911
659	A008-G8	DY580685	89135140	-0.428709	-0.808689	-0.572394	-0.810269	0.592096	-1.29456	-1.61489	5.11539	-0.168642	-1.19691	-0.599673	-1.61297
660	A008-G9	DY580686	89135141	0.027087	1.34823	-0.711844	1.07165	-0.0759878	1.79804	1.6043	-0.451404	-1.04287	1.57192	-2.82731	-0.936308
661	A008-H1	DY580687	89135142	0.179378	0.0351397	-0.471844	-0.437716	-0.223648	0.178323	-0.231746	-0.81303	-0.882487	-0.527319	0.0501755	0.453611
662	A008-H10	DY580688	89135143	0.238247	0.0380218	-0.326617	0.189522	-0.104099	-0.346385	-0.357704	0.630229	-0.150101	0.249259	-0.589151	-1.28581
663	A008-H11	DY580689	89135144	-1.5901	-1.16366	-1.53067	-2.21964	-1.22379	-1.34708	-1.09981	-0.132029	-0.237658	-0.836948	-1.19811	-1.55661
664	A008-H12	DY580690	89135145	-1.25417	0.0384591	-0.0516563	0.223194	0.129553	0.886942	1.0264	-0.287335	1.11531	0.551671	2.41647	0.281159
665	A008-H2			-3.23327	-0.706735	-2.02646	2.62057	0.626063	-0.871011	-1.2812	-2.34974	-1.08228	-0.481574	-0.00944085	-1.61607
666	A008-H3	DY580691	89135146	0.3565	-0.875299	-0.345672	-1.34806	-1.29049	-1.16711	-1.29854	-1.28065	-0.476044	-0.250304	1.02465	-1.02301
667	A008-H4	DY580692	89135147	-1.90309	0.168072	-1.58973	-1.59432	-0.625009	-0.883868	-0.484582	-0.695225	-0.0870798	-1.00692	-0.563538	-0.583241
668	A008-H5	DY580693	89135148	0.104425	-0.229812	-0.519671	0.0411482	-0.0262625	0.484693	0.731798	-0.0217227	0.522397	0.205323	-0.00855797	-0.0164266
669	A008-H6	DY580694	89135149	0.0367057	-0.316227	0.438025	-0.35901	-0.233467	-0.451838	-0.268643	-1.13004	0.132028	0.460769	0.579367	-0.594784
670	A008-H7	DY580695	89135150	-0.970992	0.781655	-0.194484	-0.548902	-0.334952	0.186611	-0.950184	-0.0777567	-1.1419	0.939176	0.179533	0.291393
671	A008-H8	DY580696	89135151	-1.7639	-0.932272	-1.07301	-1.40781	-0.811402	-1.09688	-0.237595	-0.701748	-1.16431	-1.02224	0.197242	-0.482764
672	A008-H9	DY580697	89135152	0.62063	-0.621702	-0.838861	-0.765901	-0.294872	-0.603986	-0.169498	-1.072	0.0455113	-0.502448	-0.0683523	-0.703091
673	A009-A1	DY580377	89134832	-3.5201	-1.66163	-1.40895	-2.58738	-2.06936	-1.75998	-2.40729	-1.78662	-1.72068	-2.25032	-1.56701	-1.30148
674	A009-A10			-2.63348	2.59264	-0.932559	0.717275	0.0643347	0.475565	-1.18338	-1.26942	0.255932	-0.411187	-1.75951	0.00312648
675	A009-A11	DY580378	89134833	-1.57599	-1.2956	-0.461989	-1.3002	-0.417735	-1.67178	-1.55022	-1.17075	-1.62268	-1.18703	-1.18927	-2.94668
676	A009-A12	DY580379	89134834	-0.0279174	-0.227855	0.165754	0.0126274	0.808708	-0.414006	-0.417937	0.10408	0.151494	0.0655961	0.305656	-0.525429
677	A009-A2	DY580380	89134835	-2.17171	-0.831461	-0.549891	-2.42886	-1.69962	-1.40341	-0.824271	-1.0288	-0.94568	-1.28771	-0.974977	-0.147548
678	A009-A3	DY580381	89134836	-1.28446	-2.07861	-1.58373	-1.54623	1.54203	-1.62757	-2.35018	0.820804	-0.702944	0.625539	-1.97921	-2.51809
679	A009-A4	DY580382	89134837	-0.12327	-1.07796	-0.510467	-0.607128	-0.829658	-0.215218	-0.171476	-0.732577	-1.19282	-1.09357	-1.36015	-1.72548
680	A009-A5	DY580383	89134838	0.251713	-0.751695	0.887707	0.108958	-1.03268	-0.556526	-0.151725	-1.63324	-1.52868	-0.826349	0.125682	-0.503198
681	A009-A6	DY580384	89134839	-1.04682	-1.06358	-0.859722	-0.963719	-0.67485	-0.240851	-0.373385	-0.464621	-0.643055	-0.13849	-0.861221	-1.15923
682	A009-A7	DY580385	89134840	-1.44573	-1.55923	-1.95909	-2.06236	-1.32045	-1.53391	-1.98423	-1.44838	-0.871463	-1.9252	-1.42327	-2.08563
683	A009-A8	DY580386	89134841	-1.0297	-1.66623	-0.88455	-1.18331	-1.40408	-1.25629	-1.58321	-1.26857	-1.41037	-2.44842	-2.09893	-1.24393
684	A009-A9			1.44617	-0.578032	0.863688	0.267938	-0.0485729	0.266824	0.783293	0.599389	0.0539933	0.257235	-0.248662	-0.894535
685	A009-B1			-0.561036	-0.254198	0.324613	-0.369694	0.0582563	0.279113	0.157439	-0.0510867	0.700001	0.261117	-0.497972	0.230227
686	A009-B10	DY580387	89134842	-1.35707	-1.30402	-0.865097	-1.70982	-0.740929	-1.52136	-1.39676	-1.11319	-1.85938	-1.20779	-1.64036	-0.955605
687	A009-B11			-0.782645	-1.44538	-0.451899	-0.534464	-0.669873	-0.761802	-1.48089	-0.625352	0.220394	-0.459443	-0.673298	-0.592908
688	A009-B12	DY580388	89134843	0.398485	-0.610195	-0.595164	0.490317	0.393241	0.0947494	0.383334	0.698645	1.0108	-0.104662	0.422472	0.755854
689	A009-B2	DY580389	89134844	-1.04623	-1.27129	-0.173839	-0.880855	-1.35601	-1.00306	-0.421274	-0.833969	-0.711787	-0.870343	-1.33055	-1.03042
690	A009-B3	DY580390	89134845	0.865933	0.389661	1.13273	0.904224	0.653338	0.316864	0.0578007	1.1522	0.703176	1.00609	3.96879	1.36741
691	A009-B4	DY580391	89134846	-2.47758	-1.27445	-1.09785	-1.35361	-1.90239	-1.54863	-1.30636	-2.18446	-1.53874	-1.62692	-1.0958	-1.37089
692	A009-B5	DY580392	89134847	0.290204	0.599342	-0.19462	0.064401	-0.622366	-0.79767	-0.153035	-0.563942	-1.11941	-0.772615	-0.131336	0.236866
693	A009-B6	DY580393	89134848	0.106699	0.263831	-0.237529	0.405095	-0.579977	-0.343014	-0.184883	0.0669566	-0.148173	0.767526	-1.35093	-0.972697
694	A009-B7	DY580394	89134849	-0.903521	0.965242	-0.580468	1.88345	0.212219	1.04566	-0.440411	-0.619696	1.43615	0.916183	3.98199	1.2813
695	A009-B8	DY580395	89134850	-1.88192	-1.79989	-1.54053	-1.77359	-1.35494	-1.58377	-1.90032	-1.57981	-1.11522	-1.36288	-0.435799	-1.29872
696	A009-B9			-1.65203	2.21125	-0.555813	0.195692	1.22743	-1.21893	-0.567505	-1.26715	0.0643932	1.80348	1.16079	-2.26769
697	A009-C1	DY580396	89134851	1.34798	0.422099	1.17684	0.173657	-0.639183	-2.16963	0.00388586	-1.89315	-0.923193	0.00933765	0.00967077	-0.132238
698	A009-C10	DY580397	89134852	0.0249232	-0.0562538	-0.531774	-0.269755	-0.318022	-0.691401	-0.201973	0.276226	-0.348339	-0.448523	0.738532	-0.255135
699	A009-C11	DY580398	89134853	-0.391144	-1.04253	0.854138	-0.22199	-1.52784	-0.613173	-0.776497	-0.326287	-0.178448	-0.74231	-0.897504	-1.69832
700	A009-C12	DY580399	89134854	-1.43582	-1.01674	0.159857	-0.785184	-0.982046	-1.88946	-1.02515	-5.142e-05	-1.01483	-1.78266	-2.4998	-1.61564
701	A009-C2	DY580400	89134855	-0.621464	0.0754324	-1.11494	-0.366917	-1.59941	1.14127	-0.562877	0.438002	-0.426357	-0.650492	1.36126	0.573784
702	A009-C3	DY580401	89134856	-1.3285	-1.66969	-4.13764	-1.57163	-0.999247	-1.37059	-1.33779	-1.21408	-1.046	-1.6252	-1.54897	-0.988578
703	A009-C4	DY580402	89134857	-0.217426	-0.544975	-0.236451	-0.79194	-1.3573	-1.36897	-1.19192	-0.40199	-1.07936	-1.82209	-0.63921	-0.511086
704	A009-C5	DY580403	89134858	0.424749	-0.385083	0.326588	-0.080166	-0.526764	-0.907987	-0.10137	-0.250464	-0.167806	-0.407191	0.0969506	-0.257446
705	A009-C6			-0.571051	-1.09632	-1.05217	-1.28859	-1.03622	-0.349878	-1.0483	-0.867371	-0.360805	-0.658052	0.638493	0.612977
706	A009-C7			-0.0643875	1.07679	-0.581983	0.0229362	1.71414	0.79573	0.383984	0.178647	0.848527	1.75428	0.058562	-0.35231
707	A009-C8	DY580404	89134859	-0.0215217	-0.540919	0.801077	-0.466231	-0.913061	-0.686623	-0.915752	-0.0297164	-1.42129	-1.59299	-0.859861	-1.91186
708	A009-C9			-0.946347	1.97561	-0.0715748	0.631567	1.21352	0.748733	-2.44066	-1.6819	1.23461	2.31828	-0.58421	1.20833
709	A009-D1	DY580405	89134860	2.00766	0.41635	0.137262	1.06896	0.680036	0.175531	0.85077	-0.0106543	0.0523885	0.892547	0.32059	0.754017
710	A009-D10			-0.92458	-0.816559	-0.8214	-0.905026	-0.820805	-1.1488	-0.449601	-0.305422	-0.280155	-1.23587	-0.060936	-1.05259
711	A009-D11	DY580406	89134861	-0.276628	-0.16522	-0.243618	0.415973	-0.700446	0.176995	0.822784	0.323205	0.156621	-0.717643	0.0168285	-0.162969
712	A009-D12	DY580407	89134862	-0.92824	-1.24525	-0.798603	-1.12868	-1.08964	-1.05635	-1.67532	-1.19432	-1.28665	-1.50615	0.0201606	-1.77987
713	A009-D2	DY580408	89134863	0.00096695	-0.920391	-0.574969	-0.241992	-1.01959	-0.502543	-0.496253	-0.923934	-0.331362	-1.5345	-0.855679	-0.164574
714	A009-D3			-0.259041	0.802403	0.180978	0.872258	0.365714	-0.455003	-2.27177	-1.05239	0.942649	0.837349	-1.78004	-1.11753
715	A009-D4	DY580409	89134864	-0.0486472	-0.717333	-1.08448	-1.10765	-0.442361	-1.06991	-1.16471	-0.112129	-0.909885	-0.918722	-1.19826	-1.00091
716	A009-D5	DY580410	89134865	-0.464136	-1.25411	0.535021	-1.62811	-0.838372	-1.54269	-0.379624	-0.98737	-0.500336	-1.54326	-1.03207	0.207591
717	A009-D6	DY580411	89134866	1.20507	0.591205	-1.33013	1.73942	0.621347	1.31705	0.104236	0.549338	0.872178	0.276447	0.479819	-0.167516
718	A009-D7	DY580412	89134867	-0.525911	-0.705016	-0.0781243	-0.683316	0.00911474	-0.623861	-0.534097	0.0591442	-0.0381253	0.363025	-0.077644	-0.406095
719	A009-D8			-4.76194	0.322099	-0.251305	-1.90705	-0.983885	-3.04478	-2.47723	-2.45686	-2.5495	-0.987413	-0.994391	-2.28126
720	A009-D9	DY580413	89134868	0.344994	-0.659774	-1.17552	-0.86411	-1.22358	-1.90092	-0.538104	0.135411	-0.0404643	-0.660326	-0.53488	-1.42672
721	A009-E1	DY580414	89134869	-2.4379	-2.14322	-1.6172	-0.876441	-1.41123	0.131801	-2.41901	-0.973541	-1.86608	-2.44286	-0.807007	0.58332
722	A009-E10	DY580415	89134870	-0.165943	-0.326509	0.112866	-0.387874	-0.318712	-0.603728	0.0661796	-0.362465	-0.137472	-0.236294	0.313196	0.211466
723	A009-E11	DY580416	89134871	-0.961141	-1.45699	1.63902	-1.50501	-1.3982	-1.36165	-0.210297	-0.639281	-0.932435	-1.55002	-1.1992	-0.906466
724	A009-E12			-0.0643335	-0.280368	2.95557	0.538915	0.18119	0.47361	0.246431	0.102932	0.488429	-0.261651	0.0551046	0.263589
725	A009-E2	DY580417	89134872	-0.395965	-0.424516	-2.72627	-0.427405	-0.248061	0.00271621	-0.609923	0.387079	-0.212878	-1.14299	-0.107036	0.255719
726	A009-E3	DY580418	89134873	-0.755479	-1.07465	-0.178063	-1.68374	-0.674651	-1.12094	-0.884917	-0.130242	-0.834102	-1.28956	-1.04367	-1.33225
727	A009-E4	DY580419	89134874	-0.498004	-1.09533	0.509772	-0.742538	-1.32716	-1.04063	-0.675352	-0.61292	-0.848509	-1.72885	-1.74182	-1.39141
728	A009-E5	DY580420	89134875	-0.982297	-2.04165	-0.361104	-0.605161	-1.55017	-1.68284	-1.00975	-1.80577	-0.921312	-1.86529	-0.176064	-0.0535939
729	A009-E6			-0.368121	-0.0568747	0.627112	-0.414447	-0.430722	0.386701	-0.347092	-0.0102482	-0.126103	-0.248392	0.244651	-0.0751328
730	A009-E7	DY580421	89134876	1.19759	-0.577914	-0.388081	-0.815289	0.802636	-2.80879	-1.47593	-1.3757	-1.1839	0.788695	0.0391057	-1.80101
731	A009-E8	DY580422	89134877	-2.46804	-1.90799	-1.11871	-1.85397	-1.86567	-2.23936	-2.42709	-1.61163	-1.58939	-2.75204	-1.91397	-1.97938
732	A009-E9	DY580423	89134878	0.31052	1.32602	0.957453	1.3627	2.14935	1.65969	0.777506	0.563606	0.460618	0.068327	2.67295	-0.113083
733	A009-F1	DY580424	89134879	-0.666639	-1.51364	-1.44696	-0.550483	-0.873556	-1.41583	-0.10712	-1.35683	-1.39791	-1.67705	-0.386759	-1.06054
734	A009-F10	DY580425	89134880	-0.635475	-1.16525	-0.224781	-1.31923	-0.0319347	-1.40194	-0.152444	-0.794841	-0.844617	-0.85397	-0.42336	-1.07872
735	A009-F11	DY580426	89134881	-0.777438	-1.23547	-0.64306	-1.31904	-1.08385	-1.13802	-1.20348	-1.18456	-0.953501	-0.949943	-1.83214	0.364151
736	A009-F12	DY580427	89134882	-0.988702	-0.608487	-0.946538	-0.176382	0.184516	0.375848	0.527309	-0.632965	-0.342642	-0.655118	-0.0883439	-0.449455
737	A009-F2	DY580428	89134883	-0.273567	-0.130763	-0.532309	-0.0492596	-1.0484	-0.265705	-0.244534	-0.237636	0.106029	-0.269424	-0.192978	-0.233527
738	A009-F3	DY580429	89134884	-1.52391	-1.0879	-0.259629	-1.49266	-1.37505	-0.910925	-2.6035	-1.08307	-0.986644	-1.28309	-1.90437	-1.87863
739	A009-F4			-0.0160171	-0.672551	-0.0169199	-0.232003	-0.791224	-0.079334	-0.301862	-0.700064	-0.407789	-1.34407	0.0799489	0.025439
740	A009-F5			-0.011313	0.412054	0.36013	0.816075	1.28398	-0.59177	0.0127291	-0.557345	-0.201438	1.58834	-0.0820077	-1.37525
741	A009-F6	DY580430	89134885	-0.657944	-0.189804	-0.496103	-0.403991	-0.511946	-0.759731	-0.104188	-0.0839814	-0.575953	0.243474	0.58244	-0.120844
742	A009-F7	DY580431	89134886	-0.996243	-1.25653	-0.584292	-1.1535	-1.30216	-0.589148	-0.884525	-0.851419	-0.673004	-0.742413	-1.03615	-1.86811
743	A009-F8	DY580432	89134887	0.0390378	-0.441792	0.428837	-0.22	0.313407	-0.789408	0.0671831	-0.142155	-0.453788	-0.544006	-1.02439	-0.718336
744	A009-F9	DY580433	89134888	-0.0823387	-0.435332	-0.88191	-0.436833	-0.659295	-0.70901	0.976817	-0.0162085	-0.506113	-0.886738	-0.300606	0.870485
745	A009-G1			-1.99782	2.57307	2.06103	0.824707	1.87556	-0.581272	0.74687	-2.64847	2.27959	1.73553	1.31733	-0.729585
746	A009-G10	DY580434	89134889	-0.159372	-1.17658	1.2612	-0.509301	-0.203073	-0.346324	-1.15785	0.182012	0.601822	-0.320165	0.0595907	-0.892817
747	A009-G11	DY580435	89134890	-0.508018	-0.520786	0.165356	-0.778482	-0.209195	-0.781769	-0.59048	-0.743047	-1.03827	-1.18573	-2.35255	-1.10407
748	A009-G12	DY580436	89134891	-1.17001	-0.00825102	0.50606	-0.773499	-0.0941803	-0.315707	-0.493475	-0.606581	-0.920242	-1.06505	0.0189376	-0.404565
749	A009-G2	DY580437	89134892	-0.23939	-0.478584	0.555169	-0.419978	-0.716067	-0.480931	-0.791231	0.534	-0.89731	-0.715585	-1.15816	-0.88331
750	A009-G3	DY580438	89134893	-0.51431	-1.479	-0.0765475	-1.75743	-1.87499	-1.49547	-1.13289	-1.27787	-1.13769	-2.15455	-1.21595	-0.581505
751	A009-G4	DY580439	89134894	0.0886263	-0.108635	1.19905	-0.387546	-0.442658	0.764059	0.12282	-0.391511	-0.461546	-0.652433	-2.1361	0.637299
752	A009-G5	DY580440	89134895	-2.189	-2.49545	-1.39012	-1.63498	-1.59653	-1.73111	-1.54347	-2.12001	-1.63299	-1.93482	-4.65629	-1.99952
753	A009-G6	DY580441	89134896	-0.836262	-0.345008	0.518941	-1.04219	-1.36278	-1.15222	-0.79547	-0.862182	-0.448159	-1.06456	-1.7873	-0.698428
754	A009-G7	DY580442	89134897	-0.0269997	-0.577384	0.909707	-0.798021	-1.30015	-0.425952	-0.361889	-0.239873	-0.709464	-0.714942	-0.122404	0.0662755
755	A009-G8			-1.09283	0.710079	-0.323774	-3.2279	1.01016	-0.813802	1.35811	-1.18432	-2.03629	0.527502	0.586863	0.0206638
756	A009-G9			-0.160071	-0.29401	-1.72602	1.8257	-0.408084	0.0888836	0.209596	-0.285894	2.08251	0.403489	0.795606	-0.839564
757	A009-H1	DY580443	89134898	-0.208167	-0.0383228	-0.320948	-0.310864	0.293559	-0.202909	0.250419	-0.100166	-0.668806	-0.381513	0.163554	0.48081
758	A009-H10	DY580444	89134899	-1.65639	-1.17315	-2.83445	-1.27976	-0.686896	-0.874379	-0.779488	-0.375714	-1.0082	-1.22431	-1.73697	-2.0144
759	A009-H11	DY580445	89134900	-1.06269	-1.99878	-0.428082	-1.36675	-1.70393	-1.48453	-1.22229	-2.05516	-1.33506	-1.63344	-1.66287	-2.04432
760	A009-H12	DY580446	89134901	-0.202926	1.02485	-0.0919609	0.164405	1.80417	-0.746562	-0.388171	-0.410946	0.962716	1.06373	0.0370876	0.471744
761	A009-H2	DY580447	89134902	-1.77155	-1.27265	0.228634	-1.10138	0.487197	-1.4	-0.83641	0.303367	-0.473538	-0.673967	-1.14231	-1.2853
762	A009-H3	DY580448	89134903	-1.35458	-0.910059	-0.0371747	-0.979825	-1.09281	0.543775	-0.781336	-1.11306	-1.32209	-1.19342	0.880209	0.675632
763	A009-H4	DY580449	89134904	-0.192566	1.56285	-0.767949	0.263478	1.40967	-1.00309	-0.283328	-0.378331	-0.315202	-0.329783	-0.568798	-0.563135
764	A009-H5	DY580450	89134905	-1.83638	-1.09248	-0.976905	-1.77382	-1.15873	-1.11239	-1.54486	-1.55501	-1.04324	-1.85474	-0.0980954	-0.54905
765	A009-H6	DY580451	89134906	-0.723161	-1.15296	0.401487	-1.18295	-0.810012	-1.24963	0.0667208	-0.479143	-0.508135	-0.590339	-0.946799	-0.859226
766	A009-H7	DY580452	89134907	0.595879	1.34094	1.07929	0.979239	0.855671	1.6292	0.312346	0.388338	1.28895	0.842527	-1.41137	1.36741
767	A009-H8			-1.47528	2.29682	-1.60637	0.712601	-1.336	-1.27905	-3.31603	3.08914	3.43754	-1.1346	0.0471787	1.67519
768	A009-H9	DY580453	89134908	-0.311839	-0.654115	-0.449047	-0.308534	-0.307868	-0.0335226	0.248071	-0.327317	-0.116338	-0.211362	-0.48959	-1.58747
769	A010-A1	DY580454	89134909	-0.911434	-0.204964	0.333118	-0.242347	-1.49266	-0.183407	-0.154979	-1.06555	-0.720811	-2.07477	0.194061	0.0835719
770	A010-A10	DY580455	89134910	-0.80849	-0.496119	-0.0594132	-0.413636	0.0311436	-0.508847	-0.00685455	-0.753684	0.21835	-1.55792	1.87282	-0.931899
771	A010-A11	DY580456	89134911	-1.61641	-1.01872	-0.247357	-1.05117	-1.3378	-1.85524	-1.74059	-1.33624	-0.685365	-0.943306	-1.11578	-1.39178
772	A010-A12			-1.6438	-2.29475	-0.842956	-0.228466	-1.31314	-0.70002	-2.20492	-2.34853	-0.621975	-1.1416	-1.10458	-2.06211
773	A010-A2			-0.873127	-0.0360491	-0.411614	0.174851	-1.08321	-0.436065	0.00025667	-0.436051	-1.39225	-1.94739	0.635749	-0.0162344
774	A010-A3	DY580457	89134912	-2.14986	-0.545471	-1.8728	-0.551242	-1.45135	-1.5129	-1.85243	-1.8058	-1.26801	0.155117	0.0172299	-1.27764
775	A010-A4			-0.969191	-0.514908	-0.234447	0.381487	-0.761133	-0.71374	-0.901919	-0.521082	-1.24585	-1.38391	-0.290935	-0.641134
776	A010-A5	DY580458	89134913	-0.240147	-0.167935	0.795067	-0.00337847	0.162814	-0.292456	0.0766525	-0.293377	-0.503789	-1.41408	-0.4827	0.393122
777	A010-A6			-1.8163	-1.76442	-0.145598	1.22269	-1.64664	-1.35198	1.31384	-1.09876	-0.555013	0.175053	0.277821	0.725314
778	A010-A7			-0.492564	-0.0146129	-0.606907	0.0769928	-0.141484	-0.255386	-0.520374	0.164892	-0.915053	-0.671505	-0.147951	-0.127514
779	A010-A8			-1.74351	-1.71857	-0.443217	-0.0662362	-1.25635	-1.25841	-1.79557	-1.59012	-0.7299	-2.03071	-1.59609	-1.31962
780	A010-A9	DY580459	89134914	-1.08427	-0.567546	-0.236245	-0.601939	-0.691916	-0.492481	-0.359974	-0.863354	-1.04946	-1.27161	-0.312976	-0.513203
781	A010-B1			-1.06399	0.232557	0.537044	1.43317	0.235869	0.402478	-1.08048	-1.53835	0.15594	0.847653	0.0388966	-1.35603
782	A010-B10	DY580460	89134915	0.245164	-0.527394	0.11973	0.187162	-0.286544	-0.0252931	-0.520739	-0.259555	-0.358952	-0.17697	0.725459	2.2891
783	A010-B11	DY580461	89134916	0.638127	0.451139	-0.949547	1.16335	-0.0645288	0.145033	0.337125	-0.446935	0.372371	-0.373839	0.492895	0.510784
784	A010-B12			-3.12579	1.73179	-1.61129	0.455295	-0.744027	-0.203041	-2.91689	-2.13855	-0.637001	-0.231899	-1.50063	-0.444158
785	A010-B2	DY580462	89134917	-0.123976	-0.132091	-0.482307	-0.0998512	-0.860168	-1.1967	-0.467719	-0.604679	-0.712545	-1.16869	1.28084	1.23509
786	A010-B3			0.603761	1.72654	0.427985	0.569636	0.35384	0.972549	0.943064	-1.22433	0.906314	0.883654	0.853056	-2.66723
787	A010-B4	DY580463	89134918	0.220095	-0.0369356	-0.633921	-0.444813	-0.0540486	-0.142704	-0.0720734	0.183196	-0.376088	-0.154774	-0.177303	-0.0652868
788	A010-B5			-1.92651	2.29975	1.08664	0.920945	0.398633	-1.03023	-0.912504	-1.38885	0.537897	1.67616	-1.65716	0.0184909
789	A010-B6	DY580464	89134919	0.565993	0.318373	0.357137	-0.118399	-0.494228	0.0973181	0.427876	0.334558	-0.504826	0.499294	-0.538662	-3.83548
790	A010-B7	DY580465	89134920	0.588372	0.109359	-1.05736	-0.0391503	-0.470198	0.426194	0.794	-0.27286	-0.822461	-0.393221	-1.53545	-0.010201
791	A010-B8			-1.73691	-0.411174	-0.770629	-0.435573	-1.23028	-0.356454	-1.74177	-1.08068	-0.764459	-0.866438	-2.28653	-0.511197
792	A010-B9	DY580466	89134921	-0.156547	-0.0452855	-0.531654	0.531832	0.464486	-0.757021	0.561549	0.015528	-0.50605	0.604629	-0.457628	-0.305172
793	A010-C1	DY580467	89134922	-0.90109	-1.26769	-1.00304	-0.859753	-0.972076	-0.547608	-0.562038	0.0831459	-0.484918	-0.614492	-1.09357	-0.839886
794	A010-C10			-0.595306	0.532763	0.352688	0.776908	0.601883	-0.0693813	-0.139818	-0.756092	0.306202	0.340361	-1.351	0.444852
795	A010-C11			-0.821477	0.512951	-0.976654	0.485163	2.06281	0.353406	-0.880036	-1.15275	-0.143517	0.523329	2.00075	-0.51777
796	A010-C12			-0.27432	0.0720141	0.296731	1.24035	-0.0450954	-0.0343788	-0.552957	-0.0450775	-0.777212	-0.126174	-2.11433	0.344801
797	A010-C2			-0.382998	-0.693543	-0.035986	0.299309	-0.473366	-0.557699	-0.211412	-1.0929	-0.619178	-2.88359	0.152565	-0.579299
798	A010-C3			0.3712	0.166535	0.0614677	-0.937998	0.177005	-1.60534	-2.08469	0.530538	0.331928	-0.256008	-4.06947	-2.24406
799	A010-C4			-1.87798	-0.0686029	-0.806982	-0.942449	-1.86885	-1.32388	-2.65696	-2.50496	1.04256	0.364279	-2.76501	-1.80791
800	A010-C5			-0.100785	-0.0202143	-0.666875	-0.289598	-0.4517	-0.631793	-0.117273	-0.215702	0.00634578	-0.182535	0.51376	-0.0950141
801	A010-C6			-1.73438	-3.2348	-0.84744	0.0316743	-1.36275	-1.06607	-1.61457	-1.60633	-1.08711	-1.14753	0.0457244	-1.21112
802	A010-C7			-1.27085	-1.06971	-0.543068	-0.412593	-1.12819	-1.16479	-2.59042	-1.19977	-1.31232	-2.22713	-0.59	-1.18068
803	A010-C8	DY580468	89134923	-0.0691791	-0.176975	-0.00194645	-0.72719	0.376948	-0.622281	-0.061577	0.131511	-0.268788	-0.0845617	-0.18878	-0.373979
804	A010-C9	DY580469	89134924	-1.24779	-0.895845	-0.896669	-0.489433	-1.56182	-1.05849	-0.0358418	-0.713673	-1.27538	-1.12443	-0.400532	-1.19383
805	A010-D1	DY580470	89134925	-1.73617	0.588351	-1.54625	-0.219077	-1.48354	-0.609409	-0.42463	-1.10274	-1.05417	-0.703286	-1.02771	-1.24719
806	A010-D10	DY580471	89134926	-1.8551	0.394811	-0.942956	-0.0881524	-0.781429	-0.347991	-0.669471	-1.59133	0.383917	0.0205666	-2.93955	-3.24248
807	A010-D11	DY580472	89134927	-0.378729	-0.025535	0.495992	-0.131575	-0.148752	0.0279321	-0.0110623	-1.03036	-0.0468265	-0.799915	0.942682	-1.42026
808	A010-D12	DY580473	89134928	-0.467983	-0.312187	-0.45042	-0.556784	-0.795622	-0.257395	-0.366759	0.0645888	-0.291836	-0.84876	-3.12842	0.135481
809	A010-D2			-3.15792	-0.950574	-0.16871	0.197859	0.144094	-1.19616	-2.23734	-2.52502	-1.30605	0.501885	-1.19471	-2.46761
810	A010-D3			-1.84089	-1.36714	-0.125037	-1.59033	-1.19124	0.829538	-1.10157	-3.09195	-0.411471	0.0493607	0.00528619	-1.27173
811	A010-D4			-1.38593	-0.0356579	-0.816645	0.0726926	-0.544537	-1.98296	-1.63359	-0.865697	-1.4645	0.425007	1.02642	-0.58014
812	A010-D5			-0.813346	-0.293473	-0.0889225	0.819518	-0.603998	-0.438709	-1.06949	-0.972174	0.366844	-0.118497	-1.14119	-0.161192
813	A010-D6			-0.439752	-0.631343	-0.14459	-0.775919	-0.633905	-1.05106	-0.936874	-1.20438	-0.74506	-0.836708	-0.913045	0.0690498
814	A010-D7	DY580474	89134929	-1.02484	-0.868402	-0.97018	-1.67065	-1.33117	-1.6122	-1.57384	-1.35028	-1.72385	-1.82997	0.8866	-1.74
815	A010-D8	DY580475	89134930	0.0217125	0.0244905	-1.19351	0.0811229	-0.274642	0.0715782	0.0825019	-0.0334482	-0.659497	-0.199311	-2.8775	0.0541274
816	A010-D9	DY580476	89134931	-0.00206988	-0.189729	-2.36177	0.664331	0.96748	-0.396095	0.597095	-0.0005463	1.00611	-0.144374	-0.800992	-1.02874
817	A010-E1	DY580477	89134932	-0.750635	-1.08015	-1.16316	-0.7872	-1.85217	-1.14253	-1.32943	-0.6319	-0.835804	-1.02119	-1.24452	-0.611559
818	A010-E10	DY580478	89134933	-0.222771	-0.804985	-0.293844	-0.44835	-1.04001	-1.14397	-1.28285	-0.6195	-0.865353	-1.92208	-1.68852	0.186245
819	A010-E11	DY580479	89134934	-0.0986603	0.183804	0.327935	0.455697	0.122126	-0.324001	-0.9721	-0.0465514	0.312164	-0.183959	-1.31002	-0.118617
820	A010-E12			-1.24527	-0.10588	-1.26753	1.9533	0.660323	-0.577268	-1.79855	-1.25606	0.327169	0.79547	0.0651815	-0.779399
821	A010-E2	DY580480	89134935	-0.747245	-0.425005	-0.309817	-0.322004	-1.00404	-0.498039	-0.89476	-0.700086	-0.867933	-2.00285	-0.283125	-1.1929
822	A010-E3			-0.394255	0.00165056	0.287351	-0.123688	-0.10609	-0.00890278	1.02964	0.0516588	0.209146	-0.780711	-1.29838	-0.0233245
823	A010-E4			-0.26188	-0.49533	0.39861	0.0627292	-0.182436	-0.220606	-0.186512	0.00716539	-0.16675	-0.122442	-0.942802	-0.278714
824	A010-E5			-0.380482	-0.161887	-1.00058	0.0761815	-1.61861	-0.339917	0.497878	-1.38405	-0.907864	-1.48194	0.31511	1.04086
825	A010-E6	DY580481	89134936	-0.0587643	-0.00333012	0.0782112	-0.0879752	0.0570254	0.0160401	-0.0336983	0.0201205	-0.130078	-0.355967	-1.38495	0.0652779
826	A010-E7			-1.77565	-0.0287451	-0.769077	-0.775582	0.142827	0.771545	-2.57761	-1.77328	-0.0789509	0.240012	0.0203971	-0.676499
827	A010-E8	DY580482	89134937	-0.35627	-1.31073	-0.375501	-0.541293	-1.48209	-0.81414	-1.31784	-0.737801	-1.21065	-1.26104	-0.458161	-0.799006
828	A010-E9	DY580483	89134938	-0.154339	-0.0126798	-0.145527	0.0268229	-0.821633	-0.715828	0.387922	0.241987	-0.305792	-0.615512	-0.307227	-0.652038
829	A010-F1	DY580484	89134939	-2.08551	-1.41571	-1.24272	-1.33754	-2.46697	-1.64793	-3.06248	-2.55389	-1.23972	-1.87424	-2.05453	-0.456476
830	A010-F10	DY580485	89134940	-0.231096	-0.167773	-0.00913047	-0.277512	-0.386211	-0.131691	-0.118557	-0.339865	-0.855775	-0.579653	-0.138126	-0.771464
831	A010-F11	DY580487	89134942	-0.0109348	0.304503	-0.688693	-0.723787	-0.544277	0.0725366	-0.278653	-0.0866922	-0.727035	-0.414426	-0.202864	-0.35853
832	A010-F12			-1.14444	-3.22397	-1.65087	-1.91926	0.146518	-0.884478	-4.29993	-0.925197	-0.77709	-1.26344	-0.0701199	-1.13268
833	A010-F2	DY580488	89134943	0.38347	0.445397	-0.0329406	-0.488581	0.232847	0.154179	-0.0816034	-0.146419	-0.378946	-0.368173	-1.28835	3.91409
834	A010-F3			-0.558799	-0.349094	-2.49178	-0.36813	-1.28812	-0.674229	-0.0656743	-0.631036	-1.21644	-1.11258	-3.00892	-1.22556
835	A010-F4			-2.15524	-0.0331936	-0.0147877	1.88614	-0.895507	0.542116	-2.52929	-2.53845	-0.203158	-1.20782	0.0237605	-2.02994
836	A010-F5			-0.143532	-0.314554	-0.3532	-0.566348	-0.831083	-0.330956	-0.372146	-0.472503	-0.793935	-0.324805	-0.80214	2.73486
837	A010-F6			0.714192	-0.0924839	-0.00225127	0.382178	-0.717227	0.288004	0.289507	-0.0977926	-0.0368344	-0.433994	-1.18075	3.59553
838	A010-F7	DY580486	89134941	0.424883	0.688052	-1.06631	-0.350569	0.160557	0.639584	0.414965	0.00668209	-0.482775	-0.19085	-1.90193	-0.127225
839	A010-F8	DY580489	89134944	-1.44815	-1.15418	-0.561822	-2.00822	-1.20358	-0.448212	-0.212423	-0.66953	-1.45593	-1.99184	-3.28621	-1.73167
840	A010-F9	DY580490	89134945	-0.459713	-0.323798	-1.07285	-0.593334	-0.434544	-1.17371	-0.353536	-0.361701	-0.491846	-0.915551	-1.83921	1.18815
841	A010-G1			-0.151596	0.376275	-0.459509	1.96797	0.479346	-0.155034	-0.154584	0.0356623	0.262669	0.5878	0.260114	0.312582
842	A010-G10	DY580491	89134946	-0.777314	-0.669863	0.248297	-0.0979112	-0.178694	-0.611139	-0.466048	-0.539585	-0.536757	-1.96731	-0.406313	0.140011
843	A010-G11			-1.17585	-0.622307	-1.43363	0.483674	-1.10822	-1.47776	-1.46114	-1.42495	-1.36787	-1.38473	-0.607905	-0.485249
844	A010-G12	DY580492	89134947	-1.24183	-0.547698	-0.887248	1.31011	0.443329	-0.564124	-1.13545	-0.81349	-0.675913	-1.55398	-1.12224	-0.503588
845	A010-G2			-1.42756	-1.07552	1.2533	-1.32717	-0.976004	-0.946342	-1.51855	-1.03073	-1.17901	-1.46931	-0.0933704	-1.10254
846	A010-G3			0.0220273	-0.124577	-0.141169	0.477973	-0.0118836	-0.152443	-1.26057	-0.00243532	-0.585115	-0.300111	0.230101	-1.11181
847	A010-G4			-0.733353	-0.854611	-1.04729	1.85411	-0.551506	-1.15038	-0.595834	-0.598131	-0.72372	-1.35361	-0.442514	-0.861226
848	A010-G5	DY580493	89134948	-0.0670875	-0.269304	-0.467904	0.454727	-1.13919	-0.491073	-0.347636	-0.0425604	-0.698201	-0.434693	-0.668994	-0.821215
849	A010-G6			-2.17231	-1.26579	-1.33795	-1.1156	-1.98316	-1.60945	-2.30839	-2.02346	-1.43942	-2.84546	-1.6155	-2.10089
850	A010-G7	DY580494	89134949	-0.35832	-0.0413002	-1.75288	-0.0506537	-1.0094	-1.01622	-2.10713	-1.00298	-1.08282	-1.31036	-0.699114	-1.37032
851	A010-G8	DY580495	89134950	-0.14751	-0.854714	-1.02229	-0.603883	-1.24535	-0.946455	-0.387503	-0.706504	-0.380952	-1.03005	-1.12216	-0.911654
852	A010-G9			-2.02788	-0.152966	-0.153986	-0.917865	-0.567649	-1.51219	-3.05662	-1.79526	-0.13674	-2.77291	-0.0238784	-0.560593
853	A010-H1	DY580496	89134951	0.175269	-0.290278	-0.848591	-0.970489	-1.22104	-0.0730133	-0.81354	0.291097	-0.932484	-0.0632694	-2.17421	-0.284058
854	A010-H10			-1.29542	-0.258108	-1.10673	-0.166213	-1.4722	-1.09182	-1.71864	-1.34462	-0.185687	-0.563191	-0.271815	-2.07675
855	A010-H11			-2.73154	-0.447918	-0.31012	2.02439	0.894598	-0.640222	-2.12235	-3.67728	-1.09978	-0.192859	-2.57492	-0.477429
856	A010-H12			-0.360026	-0.0975406	-0.127137	-0.718256	-0.922908	-0.471498	-0.369393	-0.0573349	-0.94124	-0.73801	0.16418	-0.467426
857	A010-H2	DY580497	89134952	-2.21866	1.11875	-1.77065	0.913286	0.661305	-0.0943494	-2.30723	-1.75669	-1.77794	-0.0538269	-1.79977	-2.17818
858	A010-H3	DY580498	89134953	-0.12818	0.0757881	-0.468538	-0.588507	-0.126064	-0.0643585	-0.453288	-0.884064	-0.947097	-0.167797	-2.20097	-0.816401
859	A010-H4			-3.29969	0.897014	-1.78846	0.293432	-0.976826	-1.82854	-2.62902	-1.95155	1.03821	-0.229403	0.0220754	-1.90391
860	A010-H5	DY580499	89134954	-0.276216	0.635396	0.0815024	0.300978	-0.807426	-0.146047	0.269124	-0.766047	0.0476859	-0.118395	-0.178405	-0.824696
861	A010-H6			-1.78602	-2.06667	-1.19736	-1.44769	-2.00235	-1.58242	-1.72534	-0.68229	-1.04965	-1.66368	-0.0738743	0.0313651
862	A010-H7			-1.98257	0.776816	0.0652984	-0.216385	0.0740902	-2.72607	-1.03703	-0.652226	0.134687	0.337624	2.00368	-2.33932
863	A010-H8	DY580500	89134955	-0.160724	-0.430397	0.310053	-0.441318	-0.766955	-0.253527	-0.0611273	-0.251775	-0.590374	-0.215858	-1.59302	0.268919
864	A010-H9	DY580501	89134956	-0.759801	-0.88026	-1.10376	-0.911735	-0.362182	-0.546495	0.10032	-0.375552	-0.737857	-1.04025	-1.6919	-0.852373
865	A011-A1			0.373862	0.902258	0.130355	0.0323135	0.134865	-0.951208	-0.244205	-0.179097	-0.779328	-0.312446	-0.090157	0.103847
866	A011-A10	DY580502	89134957	-0.232173	-0.920821	-0.362728	0.417335	-0.497356	-0.489505	-1.28045	-0.406387	-1.38379	-1.31786	-0.433194	-0.726564
867	A011-A11	DY580503	89134958	-0.53908	0.0440248	0.350622	0.349393	-0.767139	0.141787	0.530238	-0.269287	-0.296556	-1.22499	0.231125	-0.0612007
868	A011-A12	DY580504	89134959	-1.75814	-1.13934	-1.34559	-1.03167	-1.39804	-1.66944	-0.909738	-1.51479	-0.40592	-2.24789	-1.04882	-1.17941
869	A011-A2			0.154804	0.0407295	-0.0149628	1.19752	-1.00603	-1.04671	-0.396233	-0.318952	-0.406493	-1.1447	0.473656	-0.10123
870	A011-A3			-0.266654	-0.734835	0.725065	0.874748	-1.68237	-1.22437	-1.04964	-1.28006	-0.471349	-1.37323	-0.332095	-1.19303
871	A011-A4			-0.57805	-0.902809	-0.961777	-0.450626	-1.47095	-1.02235	0.0668005	-1.09723	-1.34707	-0.966921	-1.01528	-0.304896
872	A011-A5			-0.347787	2.58474	-0.820293	0.87926	3.06187	-0.687604	0.572193	-1.55623	0.804935	0.0128772	1.68927	-0.460593
873	A011-A6			0.094811	-0.276996	-0.0620809	-0.169374	-0.574616	-0.446309	-0.564569	-0.541186	-1.08567	-1.45944	0.0763729	-0.826523
874	A011-A7			-0.0802635	0.0122776	-0.148851	-0.0262915	-0.137676	-0.0857166	-0.110909	-0.361742	-0.455784	-0.509746	0.136634	-0.0122997
875	A011-A8			-1.52828	-1.69219	-1.22083	-0.605473	-2.09192	-1.66944	-1.00595	-1.58192	-1.21205	-2.52722	-2.03344	-0.633897
876	A011-A9			-1.59831	1.11944	0.157083	-0.310901	-0.152681	-0.18475	-0.945359	-1.66897	-0.793921	-0.364525	-3.23232	-1.03187
877	A011-B1	DY580505	89134960	-1.75911	-1.24811	-2.10983	-1.22	-1.10518	-1.4596	-1.57912	-1.68478	-1.64303	-1.93824	-2.39504	-2.0213
878	A011-B10	DY580506	89134961	-0.355748	-0.469288	0.0418337	-0.257967	0.0476566	-0.0973801	-0.0564179	-0.147684	-0.344604	-0.0634929	-1.21568	0.0955558
879	A011-B11	DY580507	89134962	0.223312	0.282372	0.657123	-0.721518	-0.609728	-0.441324	-0.485624	0.197196	-0.224993	-0.448425	-0.25631	-0.635976
880	A011-B12	DY580508	89134963	-0.693643	-1.17645	-1.15157	-1.53756	-1.71028	-0.947057	-1.5963	-1.37617	-1.49942	-1.78346	-0.0823278	-2.36625
881	A011-B2	DY580509	89134964	-2.69333	-1.97587	-1.15347	-1.30723	-1.31391	-1.86829	-1.72281	-1.91578	-1.43919	-1.52384	-2.38675	-1.16471
882	A011-B3	DY580510	89134965	-0.168691	-0.333123	0.234303	-0.0661445	0.0663248	-0.0858696	0.0850619	0.0380148	-0.103425	0.00825442	0.583005	0.221006
883	A011-B4	DY580511	89134966	-0.733739	-1.6813	-0.8492	-0.748134	-1.31312	-1.11519	-1.40345	-0.882709	-1.98996	-1.82405	-2.50171	-1.71874
884	A011-B5	DY580512	89134967	-0.00303764	-0.559204	-1.11103	-0.746578	-1.29911	-0.442432	0.0397053	-0.146688	-0.908041	-0.625705	-0.770043	2.31157
885	A011-B6	DY580513	89134968	-1.59372	-1.61691	-0.0675545	-1.59574	-1.26812	-1.10478	-0.893391	-0.259438	-1.57173	-0.796644	-1.74451	-0.322534
886	A011-B7	DY580514	89134969	-0.956976	-0.826669	0.327529	-1.0932	-1.84293	-1.30882	-1.51815	-1.75284	-1.63112	-0.943276	-1.43036	-0.318137
887	A011-B8			-1.65337	0.576602	-0.899648	-0.810235	-0.989492	-0.426438	-1.69026	-2.2626	-0.719826	-1.51433	-2.26549	-0.963403
888	A011-B9			-1.35624	4.35161	0.192809	-1.97789	-0.77965	-3.43064	-2.38191	-4.33038	-1.22727	-1.36068	-0.0233127	-0.944963
889	A011-C1			-1.93886	-0.864947	-1.47296	0.0731077	-1.28177	-1.16367	-1.71515	-1.61781	-0.771608	-1.74308	-0.713224	-0.736316
890	A011-C10	DY580515	89134970	-1.15242	-0.599837	-0.479871	0.0286853	0.0622063	-0.627004	-0.967887	-0.577112	-0.615076	-0.485677	-0.791552	-1.2013
891	A011-C11			-2.06128	-1.66423	-1.80326	-2.22248	1.59626	0.115636	-0.929348	-1.6753	0.682347	0.301898	-1.37101	-1.01112
892	A011-C12	DY580516	89134971	-0.530725	-0.243239	-0.685951	-0.197477	-0.310181	-0.640478	-0.315888	-0.259265	-0.150323	-0.317349	-0.842777	0.571708
893	A011-C2	DY580517	89134972	-0.548763	-1.59789	-0.828891	0.174348	-0.956605	-1.27001	-1.50778	-0.846632	-1.34676	-0.654239	-0.198464	-2.57954
894	A011-C3			0.0312567	0.482512	0.0806751	2.63703	0.434126	0.743363	0.549877	-0.905927	-0.335372	1.08115	0.580586	0.0178972
895	A011-C4			-1.03159	-1.27008	-1.42659	-1.08754	-1.3099	-1.42623	-1.2428	-0.590951	0.0617028	-1.30899	-1.31985	-2.45201
896	A011-C5	DY580519	89134974	-1.76006	0.984015	-0.277532	0.569413	-0.966149	-0.779702	-1.58672	-1.10706	-0.646247	-0.0213158	0.607634	-1.27548
897	A011-C6	DY580520	89134975	-0.167537	-0.871225	0.0506729	0.585955	0.195697	0.00217403	-0.483687	0.120056	-0.108436	-0.357992	1.502	-0.62422
898	A011-C7			0.471482	0.103964	0.0904089	2.40583	-0.273462	0.43978	-0.489672	-0.787104	0.471748	0.00211911	0.793269	0.0764823
899	A011-C8	DY580521	89134976	-0.359208	-0.468769	-0.553288	-0.908826	-0.722281	-0.697553	-0.0521666	-0.17705	-0.857348	-1.17246	-0.0369363	-0.845936
900	A011-C9			-0.204807	-0.240753	-0.0370447	0.161734	0.154893	0.239171	0.41357	0.167229	0.0441015	-0.253038	0.573272	0.158208
901	A011-D1	DY580522	89134977	-0.985983	-0.555673	3.64136	-0.713851	-1.63894	-1.19823	-0.924378	-1.81133	-1.3553	-0.904908	-0.759597	-0.0397181
902	A011-D10	DY580523	89134978	-0.0996545	-0.0642904	-0.299059	0.288132	0.369651	1.19946	0.843325	0.394076	0.287057	0.367983	0.377294	0.468946
903	A011-D11	DY580524	89134979	-0.773086	0.750519	0.740784	0.349617	0.662132	0.147341	-0.862216	0.629	1.49913	0.698499	1.91918	-0.211947
904	A011-D12	DY580525	89134980	-0.270213	-0.315763	-1.66612	0.141455	-0.382265	0.548047	-0.305656	-2.28955	-0.463907	-0.929641	0.735119	-0.295446
905	A011-D2	DY580526	89134981	-1.07072	-0.797869	0.847516	0.0384285	0.819507	-0.0997217	0.522686	-0.669851	-0.240032	0.150409	-4.70708	-1.1103
906	A011-D3			0.0306005	-0.0740881	-0.296601	-0.0375376	-0.704009	0.00287921	0.545723	-0.138506	-0.651395	-0.210564	0.409751	0.0652725
907	A011-D4			-0.442745	0.802464	1.0426	1.08624	0.0891895	-0.783401	-1.35297	-0.723587	1.28876	-0.143077	-0.980798	-0.49697
908	A011-D5	DY580527	89134982	-0.126101	-0.97266	-0.951438	-0.0649077	-0.869359	-0.333413	-0.695716	-0.470693	-0.403166	-1.12647	-0.684254	-3.03148
909	A011-D6	DY580528	89134983	0.0871703	0.500001	1.50079	0.733406	0.028508	-0.37123	-0.416727	0.0517932	1.04627	0.214574	0.0115416	-1.28778
910	A011-D7	DY580529	89134984	-0.793279	0.576691	1.90642	0.254326	0.175619	-0.108305	-0.486779	0.211794	0.266426	0.0730973	-0.0108189	-0.426352
911	A011-D8	DY580530	89134985	0.362303	0.386874	-0.489529	0.338954	-0.529164	0.993507	0.657467	-0.388324	-0.631748	-0.815748	-0.43866	0.308081
912	A011-D9	DY580531	89134986	-0.541356	-0.54791	-1.07534	-0.258556	0.0180883	-0.782912	0.481341	-0.299252	-1.12954	-0.842241	-0.537802	-0.352782
913	A011-E1	DY580532	89134987	-2.4717	-1.29826	-0.870286	-0.0319916	-1.10642	-1.64869	-2.60879	-2.04204	-1.68273	-1.84656	0.065546	-0.481385
914	A011-E10	DY580533	89134988	-1.09329	-1.91323	-1.24825	-0.606256	-1.43324	0.282535	-0.842523	-1.34896	-1.25102	-1.30755	0.281397	0.321461
915	A011-E11	DY580534	89134989	-0.395212	0.100639	-0.0390817	0.817608	-1.24285	1.0892	-1.23432	-0.883499	-0.776879	-0.15367	0.772489	0.184108
916	A011-E12	DY580535	89134990	-0.857186	0.308641	-0.385243	-0.181325	-0.716093	-0.82784	-0.599861	0.311078	-0.0675061	-0.393787	-0.693153	-0.59073
917	A011-E2	DY580518	89134973	-1.77746	-0.806319	-1.14317	-0.625989	-1.32512	-1.84361	-0.925547	-1.64414	-1.10943	-1.20535	0.331248	-3.27993
918	A011-E3	DY580536	89134991	-1.06522	-0.421161	-1.29511	0.0563524	-1.38536	-0.933885	-1.34426	-0.886273	-1.34246	-1.72011	-0.643601	-1.3838
919	A011-E4	DY580537	89134992	-1.44232	-1.31373	-3.2146	-1.94331	-0.948611	-0.8568	-1.92734	-2.35138	-0.535705	-1.37606	-1.96095	-2.20499
920	A011-E5	DY580538	89134993	0.0227812	-0.135076	0.648979	0.0684368	-0.751154	0.267626	-0.550487	-0.423503	-0.0840432	0.206469	-0.185234	0.108808
921	A011-E6			0.72708	-0.122648	0.448802	0.642218	-0.0887216	0.172393	-1.00542	-0.485364	-0.0371596	0.592191	-0.741459	-0.0783797
922	A011-E7			-0.611433	-0.99246	-3.96342	1.22144	-1.12535	-1.25451	-0.921565	-0.512758	-0.935923	-0.561828	-0.87325	-0.521224
923	A011-E8			-1.96333	-0.953714	-0.963903	-0.572196	0.277937	-1.38429	-1.81446	-1.60295	0.15803	-0.101222	0.158073	-0.501453
924	A011-E9	DY580539	89134994	-0.58445	-0.172439	-0.493637	0.155133	-1.06453	-1.28096	-1.04524	-0.995223	-1.09159	-1.668	-0.577853	-1.66896
925	A011-F1			0.150329	-0.63496	-0.219872	-0.443935	-0.267964	-0.570124	-0.0860653	-0.492044	-0.876999	0.237577	-2.06431	-0.0111161
926	A011-F10	DY580540	89134995	-0.638152	-1.18132	0.226872	-0.941193	-0.604307	-1.00785	-0.645936	-0.204103	-1.18289	-0.773825	-0.901708	-0.613725
927	A011-F11	DY580541	89134996	-1.5961	-0.357058	0.220642	-0.0659682	0.0977865	-0.419742	-1.59241	-1.06962	-0.643255	-0.835613	-0.271185	-0.826721
928	A011-F12			-2.07162	-1.10655	-0.453371	-1.90143	-1.37533	-0.376346	-1.91871	-1.03729	-0.897925	-0.690456	-0.0147231	-1.98858
929	A011-F2	DY580542	89134997	-0.177107	-0.284071	-0.159418	-0.302123	0.247132	0.134699	-0.157311	-0.0334577	-0.0916932	0.0489074	-2.10442	-0.0947944
930	A011-F3			-1.77811	1.86409	-1.47307	0.930429	-1.26904	-0.277416	-1.73131	-2.24797	-1.70784	-0.432375	-4.63388	-0.117666
931	A011-F4			0.340834	0.106487	0.669777	0.108439	0.205257	1.38008	0.0179841	-0.502851	-0.154063	0.1773	0.231525	0.43082
932	A011-F5	DY580543	89134998	0.138347	-0.786616	-1.1342	-0.336502	-1.05195	-0.73279	-0.912037	-0.371387	-0.976737	-0.756373	-0.302219	-1.67334
933	A011-F6	DY580544	89134999	0.0197642	0.0539681	0.00543858	0.0296912	-0.0389971	-0.0991481	0.105556	0.0387921	-0.208423	-0.0494068	-2.1532	-0.0203398
934	A011-F7			-1.19199	2.46628	-0.330592	0.00093417	-0.665017	-1.64208	-0.921502	-2.24102	-0.722451	-0.77484	-0.0987734	0.0863586
935	A011-F8	DY580545	89135000	-0.669624	-1.99015	-0.190105	-1.97585	-1.90339	-1.64499	-2.45046	-1.6036	-2.28854	-1.57827	-1.68194	-2.89773
936	A011-F9	DY580546	89135001	-0.421447	0.492889	-1.82748	0.761025	-0.355192	-0.1535	-1.59954	-1.35521	-0.514987	0.259647	-1.45466	-1.20716
937	A011-G1	DY580547	89135002	0.623418	0.671991	-0.336954	-0.0275804	-0.197297	-0.795718	0.24609	-0.119536	-0.531306	0.0146019	-0.547055	0.124865
938	A011-G10			0.510845	1.07995	-0.953134	2.07732	0.304997	0.140918	-0.988555	0.0897687	0.441796	0.630554	-2.04853	-0.783328
939	A011-G11	DY580548	89135003	-0.5321	-0.0935638	-0.0892967	1.38049	-0.570992	-0.475899	-0.163723	-0.0437823	-0.317663	-0.166675	-1.09941	-0.497903
940	A011-G12			-1.24079	1.12767	0.401831	1.04584	1.11972	-0.167431	-0.509305	-1.06807	0.929124	0.592552	-0.320343	-0.329101
941	A011-G2			-0.420287	1.70457	2.19463	-0.225379	-0.687404	0.477368	-1.55595	-1.0907	-0.298125	0.472434	0.330879	-0.122606
942	A011-G3	DY580549	89135004	-0.476384	-0.627669	-2.00421	0.601247	-1.03752	-0.149451	-0.644197	-0.374874	-0.710879	-0.878074	0.671068	-0.228123
943	A011-G4			-0.279351	1.39052	0.949366	0.475096	0.575465	1.12046	-0.154307	0.197071	0.341278	0.547572	0.221323	0.117909
944	A011-G5	DY580550	89135005	0.744118	0.204506	-0.275272	1.14377	-0.446537	-0.171146	-0.00095089	-0.520447	0.547311	-0.0962789	0.754323	0.0796628
945	A011-G6			-0.43579	0.895153	-1.75036	0.0617884	1.12373	-1.3739	-1.03659	-1.18099	0.636703	-0.678066	-0.0955867	-0.762662
946	A011-G7	DY580551	89135006	-0.944913	-0.470138	0.73155	0.314969	-0.851274	-0.531523	-1.74012	-0.922772	-0.806644	-1.09346	0.0163655	-1.15174
947	A011-G8	DY580552	89135007	-1.38788	-1.15518	-0.93885	-0.852042	-1.12366	-1.34456	-1.31868	-1.28531	-0.0708127	-0.904988	-1.31985	-1.31912
948	A011-G9			-1.59581	2.44571	-1.50029	2.67902	0.827512	1.35776	-0.517349	-1.33567	0.527123	0.385225	0.758906	0.763488
949	A011-H1	DY580553	89135008	-0.508636	-0.367873	-1.12764	-0.851429	-1.49732	-1.09632	-0.0146049	-1.42719	-1.81241	-1.28943	-0.362445	-1.11702
950	A011-H10	DY580554	89135009	-0.183193	-0.306133	-1.49145	0.100602	0.0531756	-0.0588136	-0.281938	-0.791443	0.118574	0.250435	-0.137017	-0.869409
951	A011-H11	DY580555	89135010	-0.606923	0.290829	-0.500478	0.779961	0.0760332	0.0198098	0.0146591	-0.17245	0.638814	0.377712	1.78442	0.292816
952	A011-H12	DY580556	89135011	-0.674485	1.20328	0.137487	0.4171	-0.128439	-0.254415	-0.349559	-0.62871	-0.389423	-0.261911	-0.146803	-0.591098
953	A011-H2			-0.115871	1.39215	0.989956	0.935731	1.05113	-0.40565	-1.4056	-1.42622	0.290866	0.874591	1.81075	0.284458
954	A011-H3	DY580557	89135012	0.864892	0.229797	0.514788	0.447017	-1.16295	-0.284439	0.227786	-1.94364	-2.67056	-1.33024	1.70125	-0.156395
955	A011-H4			-3.58801	0.31338	-2.26037	0.412058	-0.166232	0.13166	-2.72585	-2.84633	-0.365904	0.180424	-1.55354	-3.03541
956	A011-H5	DY580558	89135013	-0.224654	-0.0757162	-1.61713	-0.186069	-1.54843	0.519082	-0.108903	0.321409	0.701886	-0.145158	-0.353232	2.32858
957	A011-H6			-0.142295	0.623867	0.201141	0.850616	0.100245	0.18305	-0.0265772	-0.0740468	-0.0124414	0.342757	1.08592	0.368248
958	A011-H7			-0.549982	-0.734453	1.12965	-0.473472	-0.653166	-1.09009	-1.35354	-0.90492	-1.10998	-0.905919	-0.32604	-1.11342
959	A011-H8			-1.59859	-1.80191	-0.500508	0.152009	3.08794	-2.18829	-2.30125	2.14206	0.37945	2.23228	-2.08716	-1.82435
960	A011-H9	DY580559	89135014	-3.25909	-2.4007	-1.59556	-1.83912	-1.60271	-1.70843	-1.82339	-2.09568	-1.24832	-2.55692	-2.64912	0.0828943
961	A012-A1	DY580560	89135015	0.620234	-0.274306	0.139585	0.60389	0.649542	0.023269	0.439033	0.377247	0.0441747	0.587021	-0.00033206	0.661746
962	A012-A10	DY580561	89135016	0.112256	0.661674	0.00950653	-1.93456	-0.701271	1.06773	-0.793513	0.306094	0.21047	-0.70917	0.0453694	-1.11167
963	A012-A11			-1.29492	-0.145322	0.49603	-0.115018	-0.498673	-0.732063	-1.68308	-1.40753	-0.687299	-1.0334	-0.999168	-1.43111
964	A012-A12	DY580562	89135017	-0.620736	-0.863006	0.892216	-1.16541	-0.315638	-0.75307	-1.38092	-0.00321833	-0.406886	-0.666256	-0.117049	-0.443449
965	A012-A2			1.31444	2.09601	1.83208	0.878862	1.31987	0.903964	0.520261	1.39759	2.48385	1.62245	-0.0105237	0.733003
966	A012-A3			-0.898125	1.17054	-0.0392896	0.401486	-0.0600538	-0.30497	-0.979127	-1.31989	-0.463255	0.66485	0.0245335	1.48628
967	A012-A4	DY580563	89135018	-0.895652	1.32427	0.340789	1.83423	0.771512	-0.122761	-0.288234	-0.369396	2.12816	2.00723	0.400463	-0.779205
968	A012-A5			0.649868	2.2244	0.544104	0.826248	1.44089	-0.469788	0.0750575	-1.17803	2.44613	1.10862	-0.0485466	0.580529
969	A012-A6	DY580564	89135019	-1.11967	-1.79969	-0.133987	-2.71946	-1.39417	-0.40092	-1.49933	-0.877762	-1.30161	-1.4357	-1.64645	-0.223353
970	A012-A7	DY580565	89135020	-1.22879	-0.774971	-1.51234	-0.0269795	-0.6915	-1.33864	-1.83269	-2.02284	-0.481065	-1.18139	-0.246722	-2.51889
971	A012-A8	DY580566	89135021	-1.66755	-1.38196	-0.00604153	-1.97619	-1.66064	-1.99491	-1.52831	-1.74155	-1.48848	-2.04738	-2.44557	-1.70295
972	A012-A9	DY580567	89135022	-0.696379	-0.787779	0.343427	-1.25515	-1.07688	-0.255751	-0.652969	-0.96957	-1.16816	-1.08462	-0.579217	0.0309992
973	A012-B1	DY580568	89135023	-1.69847	-1.42612	-0.862125	-1.14869	-1.22358	-0.835532	-2.08003	-2.08398	-1.26588	-1.47668	-1.36837	0.162217
974	A012-B10	DY580569	89135024	-0.458282	-0.512871	0.166154	-0.254569	1.10781	0.0528439	-0.0590338	-0.838575	0.137609	-0.171151	1.11519	-0.925082
975	A012-B11			-0.543604	-0.449788	-0.195382	-0.3642	-0.656761	-0.712502	-1.0549	-0.713221	-0.392722	-0.671717	-0.594458	-1.86538
976	A012-B12	DY580570	89135025	-0.28359	-0.116882	-0.949695	0.576842	-0.269871	0.115099	-0.061155	0.161541	0.297371	0.832811	-0.257803	-0.521447
977	A012-B2	DY580571	89135026	0.621999	0.264093	0.180284	1.42401	-0.264543	0.00970774	-0.469804	0.805901	0.928215	0.614378	-0.457222	-0.177666
978	A012-B3			0.386843	2.84338	0.25909	1.55595	1.60112	-0.0399263	1.08309	0.213813	2.01678	1.06946	1.46015	-0.626301
979	A012-B4	DY580572	89135027	0.0457749	1.41352	-0.770772	0.985337	0.104182	0.752162	-0.395322	0.928633	1.2943	1.0646	0.271707	-0.941865
980	A012-B5			-0.345653	1.63455	0.392945	1.68923	1.40786	2.03771	0.990801	-0.0557272	1.81284	0.661141	-0.52787	0.0951272
981	A012-B6	DY580573	89135028	-0.343521	-0.636681	0.110798	0.18584	-0.464684	-0.797721	-0.829869	-0.628414	-0.270259	-1.01373	-0.0281615	-0.984151
982	A012-B7	DY580574	89135029	-0.28959	-0.250861	-0.435652	-0.319459	-0.548074	-1.05083	-0.191387	-0.270978	-1.25047	-0.999878	-0.703349	-0.369906
983	A012-B8	DY580575	89135030	-0.424308	-0.360874	-0.213145	-0.0560762	-0.30329	-0.146744	0.185389	-0.149743	-0.668387	0.348314	0.124421	0.219091
984	A012-B9	DY580576	89135031	-0.362603	0.270979	-1.20823	-0.199156	-0.568477	0.0685202	0.260526	-0.552588	-1.26194	-0.621203	-0.360966	-1.51493
985	A012-C1	DY580577	89135032	0.045869	0.0494108	-0.615806	-1.23929	-0.598596	-0.50025	-0.876613	-0.303193	-0.806592	-0.087095	-0.302801	-0.15981
986	A012-C10	DY580578	89135033	0.769036	0.807222	-0.805896	0.455907	0.186204	0.158291	-0.0591064	1.59147	0.643115	1.39472	-2.19817	0.120646
987	A012-C11	DY580579	89135034	-0.930382	0.335847	-0.0308642	0.669635	0.810977	1.11891	-1.70682	-1.53405	0.796359	0.365224	-3.44333	0.649109
988	A012-C12	DY580580	89135035	-1.09998	0.268273	-0.113151	-0.359467	-0.630933	-0.47876	-1.58655	-1.79024	-0.873704	-0.133768	-1.77438	-1.42775
989	A012-C2	DY580581	89135036	-0.944263	-0.759745	-0.599696	-1.21347	-0.556656	-0.698933	-1.62602	-1.0653	-0.794424	-1.07994	-2.29117	-1.00973
990	A012-C3	DY580582	89135037	-2.02506	0.0252964	-2.04263	-2.53612	-1.11111	-0.853729	-1.04655	-0.837994	-0.385061	-0.397885	0.0364877	-0.596596
991	A012-C4	DY580583	89135038	-1.31812	2.31779	-0.872952	-0.307449	-0.105414	-0.0476534	-2.2608	-1.49481	-0.905802	-2.07144	-4.20603	-3.44434
992	A012-C5			-0.348469	0.107998	0.290582	-0.621388	-0.181732	0.0949351	0.14024	-0.140444	0.0208324	-0.211195	-0.0931568	-1.88466
993	A012-C6	DY580584	89135039	-2.11497	-0.773813	0.444602	-2.28816	-1.30652	-1.23812	-1.4461	-1.19104	-0.91497	-1.18459	-4.31997	-0.112897
994	A012-C7			-0.244592	0.195188	0.169606	0.446288	0.0333062	0.22857	-0.592388	-0.0131253	0.743066	0.412267	0.259463	-0.28205
995	A012-C8	DY580585	89135040	-0.969025	1.00806	1.23976	0.0057101	0.20101	-0.172483	-1.45964	-0.511497	-9.105e-05	-0.436435	-0.62831	0.110848
996	A012-C9	DY580586	89135041	0.105604	0.439699	-0.360025	-0.37252	-0.789189	-0.408615	0.112102	-0.0648931	0.0246135	-0.35028	0.33869	0.236842
997	A012-D1	DY580587	89135042	-2.3474	-1.25973	-0.738444	-1.39659	-1.31683	-1.18994	-1.30848	-0.969196	-0.999331	-1.5519	-0.914067	-3.05562
998	A012-D10	DY580588	89135043	0.237438	0.137174	-0.607251	-0.00214065	-0.157915	-0.0090738	-0.51757	-0.356953	0.0304856	0.130807	-0.286912	0.0523655
999	A012-D11			-1.41686	1.02698	-2.09324	1.12318	0.0544729	-0.590674	-0.391034	-1.71285	-1.41314	1.22188	-0.492873	-0.72438
1000	A012-D12	DY580589	89135044	-2.32864	-1.55405	-2.87388	-0.0205725	-1.21604	-2.05583	-1.67781	-0.785352	-1.4096	-1.4785	-0.548525	-2.44941
1001	A012-D2			-0.187251	0.368565	0.54095	-0.358585	0.496775	0.32974	0.653699	0.0720427	0.927164	1.75709	-0.00637255	-0.861936
1002	A012-D3	DY580590	89135045	-1.08566	-0.584052	-0.561345	-0.12304	-0.645125	-0.761145	-1.27615	-0.0448536	-0.584182	-0.325862	-1.13141	-0.808377
1003	A012-D4	DY580591	89135046	-0.372109	-0.977948	-1.62777	-0.765675	-0.999996	-0.272454	-1.31809	-0.188714	-0.620296	-1.03583	-0.217098	-1.27323
1004	A012-D5	DY580592	89135047	-0.75319	-0.794828	-1.48749	-1.08889	-1.64115	-1.41683	-0.89696	-1.20578	-1.18425	-1.52365	-0.997412	-1.53959
1005	A012-D6	DY580593	89135048	-0.91034	-1.39601	-0.507055	-1.67766	-0.860804	-0.518648	-1.61423	-1.41751	-0.740094	-1.47917	-1.72845	-1.06372
1006	A012-D7	DY580594	89135049	-1.52112	-1.31896	0.16712	-1.16017	-1.85755	-1.10622	-1.40358	-1.33904	-1.06608	-1.67347	-1.40167	-0.783421
1007	A012-D8	DY580595	89135050	-0.0114045	0.671813	-1.87311	1.24574	1.22892	1.53368	-0.0622927	0.845414	-0.187139	0.919451	0.788506	0.11378
1008	A012-D9	DY580596	89135051	-1.29994	-0.799676	-1.20365	-0.558944	-1.0479	-1.43044	-0.296204	-0.786793	-1.15434	-1.8267	-0.613447	-0.823576
1009	A012-E1	DY580597	89135052	0.719793	2.57706	-0.902246	0.597079	1.77094	1.13413	0.844223	1.3609	1.71209	1.53454	0.700548	0.585995
1010	A012-E10			-0.198711	-0.909751	-0.0865423	-1.8027	-0.973796	-1.23832	-0.211199	-1.16209	-1.30666	-1.44198	-1.01407	-1.44075
1011	A012-E11	DY580598	89135053	-1.09815	-1.02599	-4.87525	-1.13639	-1.23807	-1.71158	-1.03635	-1.1833	-1.0759	-1.64601	-0.504911	-1.32913
1012	A012-E12	DY580599	89135054	-1.38017	-0.199437	-0.182664	0.430672	0.172857	-0.188808	-0.277203	-0.387867	-0.402228	-0.683964	-1.30867	0.25956
1013	A012-E2	DY580600	89135055	-0.585342	-0.646203	0.00821588	-1.14496	-0.127977	-0.635023	-0.226647	-0.184394	-0.351524	-0.651948	-1.33448	-0.316125
1014	A012-E3	DY580601	89135056	-1.56835	-1.39272	-0.00360063	-1.10076	-0.946051	-2.06198	-1.40246	-1.48329	-1.35784	-1.76401	-4.21803	-4.01041
1015	A012-E4	DY580602	89135057	-1.50234	-1.8099	-0.996458	-1.84273	-1.48294	-1.77707	-1.23798	-1.64573	-1.45434	-1.8065	-1.33295	-1.90375
1016	A012-E5			-0.657525	-0.536047	0.210137	-1.50715	0.430787	-0.141671	-0.0602789	0.00710576	0.419054	-0.684294	-0.448422	-1.25642
1017	A012-E6	DY580603	89135058	-0.12857	-0.648892	0.209341	-1.27268	0.365152	-0.298935	0.0925746	0.125474	-0.864263	-0.579727	0.385718	0.126119
1018	A012-E7	DY580604	89135059	-2.09402	-1.20431	-2.05794	-0.0751253	-0.262563	-0.364036	-1.25334	-2.2337	-1.1085	0.999537	0.0278607	-0.343445
1019	A012-E8	DY580605	89135060	-0.40652	-0.783696	-0.118356	-1.14211	-0.76163	-1.02839	-0.551524	-0.897225	-1.09759	-1.24953	-3.29104	-1.07256
1020	A012-E9	DY580606	89135061	-1.7607	-0.606685	-0.0659526	-1.21242	-0.640908	-0.849626	-0.759564	-1.39134	-1.5396	-0.587264	-1.38935	-1.19163
1021	A012-F1	DY580607	89135062	-2.75938	-1.65819	-1.0221	-2.06839	-1.98401	-1.89594	-2.0155	-1.58589	-1.70941	-2.46332	-1.36438	-1.79935
1022	A012-F10			0.151026	0.252725	0.187287	0.190024	0.00227768	-0.885831	-0.19057	-0.299952	-0.704896	-0.588859	1.07943	0.19226
1023	A012-F11	DY580608	89135063	-0.676382	-0.573924	-1.79425	0.910453	-0.345604	-0.248265	0.430671	-0.0832266	0.317079	-0.0180461	-0.253242	-0.590586
1024	A012-F12	DY580609	89135064	-0.676477	0.784993	-1.64053	1.41664	0.611235	0.494507	0.0755933	0.225482	1.12686	-0.0118517	-0.868819	-0.341529
1025	A012-F2			-0.2278	-0.260981	-0.613984	0.298301	0.525147	0.0411296	0.308393	0.394301	0.0739143	0.0406563	-0.860327	-0.121785
1026	A012-F3	DY580610	89135065	-1.15163	-1.21906	-0.620173	-0.872937	-1.01714	-0.826328	-1.16846	-0.880411	-0.3361	-1.24319	-1.48973	-1.39109
1027	A012-F4	DY580611	89135066	-0.588909	-0.683505	-0.936715	-1.09222	-0.317126	-0.614691	-0.631659	-0.359265	-1.09986	-0.704829	-0.77166	-0.766439
1028	A012-F5			-0.710971	-0.433202	-1.31149	-0.561505	0.306388	-0.319291	0.168618	0.17116	0.635907	-0.468161	-0.293947	0.206796
1029	A012-F6	DY580612	89135067	-1.99835	-1.89592	-1.70332	-1.55793	-1.20994	-1.60156	-1.0828	-1.56932	-1.64809	-1.94341	-1.71664	-1.86158
1030	A012-F7	DY580613	89135068	-1.99697	-1.56233	-2.322	-0.288742	-0.375525	0.147657	-1.31057	-0.539729	-2.24829	0.0459322	2.85416	-0.0369426
1031	A012-F8	DY580614	89135069	-1.41801	1.96083	-2.46259	0.811426	-0.147039	1.23768	-1.5803	-1.04613	-1.29695	1.06099	-0.116877	-0.0133908
1032	A012-F9	DY580615	89135070	-2.17516	-1.33458	-1.06449	-1.8472	-1.01485	-1.24967	-1.56058	-1.66129	-1.53603	-1.29106	-1.44592	-1.6764
1033	A012-G1	DY580616	89135071	0.298538	0.241383	-0.0357353	-0.332803	-0.0397937	0.0395155	-0.10825	-0.380291	-0.221356	-1.13636	0.264977	-3.01463
1034	A012-G10			-0.0159671	0.0978689	-0.328938	-0.0497896	0.317343	0.135695	0.00828602	-0.0509616	0.409904	-0.0917996	0.351956	0.914221
1035	A012-G11			0.979136	0.470854	0.830631	0.625264	0.221246	0.59659	0.0243495	-0.00676907	0.531958	0.379201	-0.739107	-0.907451
1036	A012-G12	DY580617	89135072	-0.107306	0.0990618	-0.00484251	1.14852	1.16328	0.196154	1.06857	-0.493256	0.263662	0.212462	0.207238	0.130001
1037	A012-G2	DY580618	89135073	-1.09246	-0.937206	-0.738412	-1.44616	-0.651378	-1.1003	-1.16279	-1.04438	-0.374387	-1.04418	-4.19957	-0.915383
1038	A012-G3	DY580619	89135074	-0.942785	0.383146	0.0252542	-0.667221	0.370671	0.093873	-1.50924	-1.85617	-0.205385	1.03988	0.392678	0.25232
1039	A012-G4			-0.217824	1.49183	1.19653	1.34731	0.928875	-0.27207	-0.875804	0.178214	0.325318	1.27838	-1.23578	-0.849302
1040	A012-G5	DY580620	89135075	-0.71562	-0.596502	0.187213	-0.873572	1.03331	0.0597644	0.131464	-0.97108	-0.118383	-0.721865	0.778155	-3.83144
1041	A012-G6	DY580621	89135076	0.15365	-0.0648639	-0.713425	0.198477	-0.115564	0.193546	-0.176653	0.0454017	0.622917	-0.0968665	-1.71772	-0.341089
1042	A012-G7	DY580622	89135077	0.390795	0.470136	0.0492687	-0.529069	-1.0931	0.0247069	-0.368215	-0.423399	-0.291898	0.119248	3.57461	-0.547876
1043	A012-G8			-1.95136	1.15246	-0.128787	0.565019	0.508654	-0.373285	-1.27889	-0.603034	-0.332679	-1.23742	-0.100402	-0.0567221
1044	A012-G9			-3.91148	-4.29694	-0.264402	-0.8583	-0.422515	-0.468652	-2.71704	-3.7968	-1.12737	-1.24136	-2.11503	-1.53184
1045	A012-H1	DY580623	89135078	0.462043	-0.0885746	3.48718	-0.455041	-0.330667	-0.986038	-0.026256	-0.340829	-0.448309	-0.883103	-0.613683	-0.0444185
1046	A012-H10	DY580624	89135079	-1.25569	-0.660038	-0.142685	-0.796671	0.42393	0.630096	-0.395394	-0.308054	-0.483987	-0.84859	-0.874242	-0.674635
1047	A012-H11			-0.895465	-0.686949	-0.754754	-1.04718	-0.689769	-0.479634	-0.382819	-0.827243	-0.930714	-1.03562	-0.459819	-0.473562
1048	A012-H12	DY580626	89135081	-0.212134	-0.163441	-0.966478	-0.610921	-0.926398	-0.921964	-0.144515	-1.83134	-1.60895	-2.09823	-0.276668	-0.470444
1049	A012-H2	DY580627	89135082	-1.06956	-0.720697	-0.447877	-0.948905	-0.704837	-0.350065	-0.468584	-0.583522	-1.05958	-1.5501	-0.137528	-1.10102
1050	A012-H3	DY580628	89135083	-0.807912	-0.96712	-1.09511	-0.660459	-0.732513	-0.672794	-1.54645	-0.73746	-0.853037	-0.83606	-1.32252	0.0391559
1051	A012-H4			-2.29161	1.4768	-3.11106	-0.173665	-0.245543	0.221653	-0.747514	-1.43577	0.5278	-0.166226	-1.82984	0.272436
1052	A012-H5	DY580629	89135084	-0.386153	-0.376015	-1.09225	0.24592	0.233399	0.0643093	-0.0420075	-1.25127	0.812796	0.0511908	-1.12617	4.57956
1053	A012-H6	DY580630	89135085	-0.521538	0.0986155	-1.3166	0.240422	0.211755	0.234969	-0.0110677	0.0751042	0.083152	-1.0242	-0.416926	-1.39932
1054	A012-H7	DY580631	89135086	-1.33096	-0.719064	-0.41601	-0.791709	-0.316366	-0.524247	-0.521189	-0.587104	-0.804771	-0.677963	-1.05814	0.199069
1055	A012-H8			-0.627013	0.546345	-2.33551	3.1037	-0.322853	0.796918	-0.417789	-0.676887	0.775073	0.750321	0.0373016	-0.0908251
1056	A012-H9	DY580632	89135087	-0.386673	-0.13115	-0.315532	-0.96673	-1.17812	-1.06312	-0.505118	-1.18597	-1.38303	-0.519624	-0.819942	-0.304467
1057	A013-A1	DY580698	89135153	-0.811515	-0.738465	-0.172277	-1.21775	-0.160316	-1.14513	-0.789879	-0.895385	-0.873112	-1.4995	-0.169215	0.602637
1058	A013-A10	DY580699	89135154	-1.33228	-0.548535	-0.753547	-0.0796452	-0.238506	-1.13604	-1.1321	0.707347	0.483452	-0.527577	-2.60559	-1.181
1059	A013-A11	DY580700	89135155	-1.79248	-2.30206	-0.911052	-0.87251	-1.90519	-1.80421	-2.46947	-1.96485	-2.52661	-3.34697	-2.40105	-2.48058
1060	A013-A12	DY580701	89135156	-2.47586	-2.17624	-1.59989	-1.38422	-1.95832	-1.17136	-3.95782	-2.16327	-1.20475	-1.96048	-1.72005	-0.603882
1061	A013-A2	DY580702	89135157	-1.1123	-1.05147	-0.518407	-1.06948	-1.08573	-1.55685	-0.72516	-0.6962	-0.860573	-1.81373	-1.30146	-0.946949
1062	A013-A3	DY578776	89133212	-0.298032	0.50896	-0.155221	-0.875149	-0.640985	-0.347823	-0.159706	0.099302	-0.693798	-0.840482	0.141222	-0.401503
1063	A013-A4			-0.783299	-2.05187	-1.74234	0.395759	-1.08199	-1.19417	-1.23297	-0.555127	-0.635912	-0.840181	-2.34037	-0.132697
1064	A013-A5	DY578779	89133217	-0.270814	0.499673	-0.0183047	-0.267446	0.606255	-0.318859	0.151894	0.307673	-0.0983009	-0.325296	-0.181823	0.989023
1065	A013-A6			-2.03507	0.382071	-2.51085	-0.317836	-0.704791	-2.26865	-2.15619	-2.39422	0.0047801	-1.43302	-2.87583	-1.4105
1066	A013-A7	DY578782	89133220	-0.173966	0.411708	0.128192	-0.202153	-0.139036	-0.126356	0.0244887	-0.0730447	-0.240639	-0.428928	0.472641	0.161029
1067	A013-A8	DY578784	89133222	-0.0526715	-1.86901	-0.769207	-0.957621	-2.0302	-1.41318	-1.36333	-1.77435	-2.09198	-1.81319	-2.1118	-2.14232
1068	A013-A9			-0.165097	-0.249327	-0.0861131	0.420476	0.332322	-0.102375	0.461807	-0.553594	0.979071	-0.142909	0.404775	0.119618
1069	A013-B1	DY578787	89133225	-1.15933	-0.174414	-1.65281	-0.0693241	-1.04561	-1.30935	0.612155	-0.705792	-1.56792	-1.53051	0.00318926	-3.92434
1070	A013-B10	DY578789	89133227	0.435448	0.266265	-0.0119196	1.42392	0.129195	-0.159988	-0.182686	-0.0989402	-0.795219	-0.0681788	0.60261	-0.244395
1071	A013-B11	DY578792	89133230	-0.749849	0.259852	0.221528	1.34543	0.664387	0.112085	-0.536928	-0.910831	-0.324477	-0.250304	1.62996	-0.674576
1072	A013-B12	DY578794	89133232	-0.034171	-0.20026	-0.163644	0.00370466	0.60124	0.270139	-0.6234	-0.111614	0.223778	-0.143914	-1.09732	0.182788
1073	A013-B2	DY578796	89133234	-1.03209	-1.6065	-1.13993	-1.28658	-1.76136	-1.86172	-1.60684	-1.25843	-1.90657	-1.98599	-1.45918	-1.95608
1074	A013-B3	DY578798	89133236	0.0983603	-0.203435	0.0663534	0.0753735	-0.315122	-0.735067	-0.253969	-0.397284	-1.34274	-0.519508	0.0199087	0.291148
1075	A013-B4	DY578799	89133237	-0.0858895	0.081778	-0.166906	0.197912	0.12204	-0.113999	0.125733	-0.0410204	-0.212121	-0.333201	-3.00102	-0.366736
1076	A013-B5	DY578801	89133242	-0.606085	-0.0517065	1.3253	1.02647	0.747831	1.62278	-0.635583	-0.0284814	0.315923	1.54935	-0.316112	-1.37433
1077	A013-B6	DY578803	89133244	-0.764496	-0.985447	-1.20523	-0.343867	-0.622379	-1.02199	-0.732953	-0.230737	-1.85121	-1.03992	-1.36807	-1.73113
1078	A013-B7	DY578805	89133246	0.0435426	0.125801	0.168176	-0.376106	-0.343145	-0.575565	-0.49504	-0.0378586	-0.740157	-0.807387	0.058165	-0.177467
1079	A013-B8	DY578806	89133247	-1.20642	-0.923028	-1.7842	-0.54967	-0.479689	0.559429	-1.20646	-1.67699	-0.479579	-0.528071	2.33096	-1.53421
1080	A013-B9	DY578808	89133249	-1.08057	-0.367317	-0.680607	-1.33743	-1.32396	-0.608317	-1.9245	-1.28533	-1.0648	-1.36489	-5.05716	-2.23235
1081	A013-C1	DY578810	89133251	-0.352115	-0.467485	-0.0856321	-0.673506	-0.00418226	-0.635837	0.0801582	-0.288189	-0.564084	-0.464598	0.221423	0.431854
1082	A013-C10	DY578811	89133252	0.649133	0.123881	-1.32653	-0.158055	-1.51719	-0.21907	-0.826548	-0.692188	-1.94325	-0.822098	-2.96897	0.347472
1083	A013-C11			-0.903187	1.0606	0.466486	-0.196036	0.99418	0.27451	-1.5624	-0.860729	0.387806	-0.400779	1.28998	-2.04487
1084	A013-C12	DY578814	89133255	-0.0627153	-0.0666995	1.22014	-0.0124579	0.686902	-0.660268	-0.384368	0.014782	-0.195906	0.224357	-1.15673	-0.126362
1085	A013-C2	DY578816	89133257	-0.214747	0.622237	0.860049	-0.137507	-0.248983	-0.443027	-0.24027	-0.484127	-1.38131	-0.0783356	0.0386986	-0.715313
1086	A013-C3	DY578818	89133259	-1.6765	-0.98746	-1.4121	-1.32151	-1.64446	-1.30222	-0.981584	-1.93979	-1.81013	-1.71232	-2.43982	-1.69758
1087	A013-C4			-1.03019	0.994475	-0.223165	2.20732	1.25625	0.404531	-0.460515	-0.41867	-0.367459	0.245135	-0.627899	1.08934
1088	A013-C5			0.213363	-0.229966	0.107752	-0.290486	-0.589297	0.0200637	0.143622	-0.348939	-0.54974	-0.600911	0.141523	-0.293654
1089	A013-C6	DY578821	89133262	-1.20713	-1.84409	-0.687489	-1.08401	-2.08271	-1.42218	-1.50129	-1.54107	-1.49558	-2.50638	-2.21264	-1.35967
1090	A013-C7			-2.37567	1.46776	-1.46333	0.0289834	-2.66591	-1.38361	-1.05902	-1.78601	-1.66185	-0.828356	-1.38936	-2.16792
1091	A013-C8	DY578824	89133267	-0.612989	-0.217834	-0.0105429	-0.645941	-0.133867	-0.46604	-0.123362	0.0420409	-0.635579	-0.0273473	-0.728158	-0.725682
1092	A013-C9	DY578826	89133269	-0.380146	-0.00867463	-0.499301	-0.518506	-0.678469	-0.273841	-0.749515	-1.11722	-0.704383	0.061193	-0.923749	0.363153
1093	A013-D1	DY578828	89133271	-1.876	-1.65707	-1.35599	-1.81968	-1.50565	-1.60713	-1.87036	-1.37207	-1.80984	-1.18139	-2.4828	-2.58191
1094	A013-D10			-2.15828	-1.8903	-1.34166	-1.36277	-1.33035	-1.86728	-2.39446	-2.26933	-2.32312	-2.51584	-1.72357	-3.30526
1095	A013-D11	DY578831	89133274	-1.28839	-0.041003	0.160883	-0.0913518	-1.32209	-1.22711	-1.34154	-0.759897	-1.17617	-1.99355	-0.145157	-0.864657
1096	A013-D12	DY578833	89133276	-2.30904	0.090702	-1.92744	0.0408337	-0.184271	1.74685	-2.41954	-1.41858	0.239195	-0.291281	1.11321	0.176511
1097	A013-D2	DY578835	89133278	-1.39941	-0.875187	-1.21292	0.714635	-1.08603	1.51482	-0.642933	-0.826104	-0.847131	-0.117455	4.38489	0.519707
1098	A013-D3			-0.655851	1.16977	0.00965691	0.975291	1.55949	1.13621	0.064776	-0.961992	0.415728	1.01501	-0.647793	0.542375
1099	A013-D4	DY578839	89133282	-0.501722	-0.582574	-0.437792	0.182881	0.0133754	1.40008	-1.02276	0.0850028	0.159537	-0.92389	-2.1922	0.417198
1100	A013-D5			-1.31008	1.77463	-0.160395	0.81049	1.71537	-0.970508	-1.384	-0.754566	-0.99629	0.390905	-0.383948	-0.601741
1101	A013-D6			-1.70535	0.816575	-0.143272	0.372465	-1.58811	-0.705025	-1.81531	-2.6136	-0.187214	0.157241	-0.922524	-0.0480419
1102	A013-D7	DY578843	89133286	-1.39606	0.0858257	3.78959	0.0665486	0.077767	-0.960082	-0.819726	-0.775716	-0.877744	-0.824111	-0.0768193	-1.29192
1103	A013-D8	DY578845	89133290	0.0897065	-0.375659	0.184544	-0.475714	-0.0538521	-0.495847	-0.321067	-0.130388	-0.0590201	-0.00761217	-0.148454	-0.21244
1104	A013-D9			-0.600338	-0.305077	-0.792594	-0.588972	-0.552419	-0.513375	0.611378	-0.320173	-1.27877	-0.516663	-0.201404	0.458725
1105	A013-E1	DY578847	89133292	-0.176006	-0.419427	0.241028	-0.710184	-1.02577	-0.80288	-0.56536	-1.07694	-1.41393	0.0385185	1.25497	-0.244191
1106	A013-E10	DY578849	89133294	-0.727014	-0.0127576	-0.0664239	0.779767	-0.473377	0.73474	0.224472	-0.23114	-0.0054224	-0.247085	-0.131928	0.952134
1107	A013-E11			-0.532456	1.00341	-0.159622	-0.0731728	0.7731	0.785303	-0.0384711	-0.309385	1.35565	0.40035	-1.03133	-0.065018
1108	A013-E12	DY578853	89133298	0.190497	0.0781504	-0.129818	-0.114713	-0.513591	-0.3342	-0.438245	-0.4557	-0.932517	-0.36796	-0.41209	0.597519
1109	A013-E2	DY578855	89133300	-0.70148	-0.649333	-1.25109	-1.00006	-1.39432	-0.853571	-0.787732	-0.164956	-0.951906	-2.13888	-1.83475	-1.09819
1110	A013-E3	DY578858	89133303	-1.16985	-1.4522	-1.19227	-1.361	-1.56218	-1.40581	-0.764541	-0.936199	-1.89991	-1.33608	-2.28401	-0.790818
1111	A013-E4	DY578860	89133305	0.00634286	0.422469	0.206654	-0.344662	-0.300847	0.131067	-0.592927	-0.13639	-0.72494	0.0372667	-0.215102	-0.375021
1112	A013-E5			-1.01698	0.761541	-0.838945	0.913851	0.80094	1.03036	-0.913078	-0.9966	0.938163	-0.0894724	0.708478	1.01815
1113	A013-E6	DY578865	89133313	-0.115692	-0.363766	-0.709726	-0.590449	-0.295626	0.0390396	-0.0274036	-0.178467	-0.544399	-0.688826	-1.42333	0.0668105
1114	A013-E7	DY578867	89133315	-0.640889	-0.899586	-0.566454	-1.08946	-0.236352	-0.49241	-0.76061	-0.410709	0.151492	-0.707044	-0.629212	-0.867937
1115	A013-E8			-0.175781	-0.103852	0.333047	-0.123926	0.328523	0.191374	-0.12997	0.0313319	-0.0001914	-0.153573	-0.476873	0.114845
1116	A013-E9			-0.0979385	0.091884	-0.265137	-0.553632	-0.72287	-0.260429	-0.0318672	-0.727723	-1.54911	-0.964233	0.531934	0.665592
1117	A013-F1	DY578872	89133320	-1.79989	-1.43032	-1.96624	-1.74915	-1.51682	-2.28161	-1.32486	-2.38393	-1.91552	-1.69019	-3.72861	-2.75598
1118	A013-F10	DY578874	89133322	-0.369923	-0.00468657	-0.676933	-0.165087	-1.04262	0.176784	0.1345	-0.110844	-0.220133	-1.05369	0.0945764	0.383088
1119	A013-F11	DY578876	89133324	-1.43024	-1.64414	-0.53246	-1.1512	-1.74847	-1.13497	-1.153	-1.57288	-1.17617	-1.56883	-0.831928	-0.946103
1120	A013-F12			-1.34767	-1.37232	-0.62678	0.0593914	-1.21171	0.585459	-0.182016	-0.63445	-2.12763	0.465727	-1.09435	-1.20027
1121	A013-F2	DY578879	89133327	-0.459117	-0.784832	-0.754378	-0.798407	-0.920367	-0.711706	-0.194185	-1.11298	-1.30497	-1.30442	-1.17514	0.0407204
1122	A013-F3			-0.762773	-0.462471	0.198155	-0.604337	-0.158083	-0.75734	-0.323413	0.190376	-0.224476	0.432467	0.0608797	-0.51206
1123	A013-F4			-0.190357	0.82897	0.520452	-0.0978356	0.949882	0.286941	0.581134	0.114789	1.02541	0.611348	-0.648909	-0.15466
1124	A013-F5	DY578882	89133330	-1.1177	0.48127	1.03869	0.777516	-1.07577	0.843038	-4.22152	-2.21244	-0.968424	2.05727	-1.26163	-3.78658
1125	A013-F6	DY578884	89133332	0.0115246	-0.298908	-1.02576	-0.116902	-0.538842	-0.464332	0.213768	0.008905	-0.255733	-0.230698	-0.117751	0.311574
1126	A013-F7	DY578886	89133334	-0.750031	-1.12737	0.127586	-0.569381	-0.208564	-1.66768	-0.0402307	-1.75759	-1.83985	-0.268335	-0.129181	-1.21433
1127	A013-F8	DY578888	89133338	-1.95502	-0.212216	-0.813833	-0.613908	-0.307463	-1.18132	-0.704944	-1.00345	-0.863075	-1.20672	-1.47069	-0.773819
1128	A013-F9	DY578890	89133340	-0.977826	-2.68055	-0.738166	-0.860829	-0.473473	0.641619	-1.68603	-0.59326	-0.358787	0.536949	-0.572404	-0.680192
1129	A013-G1	DY578892	89133342	-0.626566	-0.0397317	0.162367	-0.577267	-0.78082	-0.23738	-0.726946	-0.342774	-0.401579	-0.665373	-0.230814	0.446378
1130	A013-G10	DY578895	89133345	0.011192	0.442915	-0.640421	0.286723	0.569003	-2.08501	-0.720702	-0.084763	0.118443	-0.2589	-0.874572	-0.792736
1131	A013-G11	DY578897	89133347	-1.69277	-1.49011	-0.542819	-1.11045	-1.50046	-2.18092	-1.39657	-1.63149	-1.56421	-2.21999	-1.2934	-1.06105
1132	A013-G12	DY578900	89133350	0.695147	0.595908	0.270699	0.0348492	-1.30835	-0.150453	-0.45282	-0.945844	-0.963239	-0.162947	-0.318164	0.126995
1133	A013-G2			-0.299439	0.146427	0.209441	0.0238351	-0.874586	-0.559689	-0.491469	-0.680079	-0.597172	-0.73362	-1.40319	-0.497034
1134	A013-G3	DY578904	89133354	-0.164877	-0.604607	-0.866995	-0.151733	-0.408819	-0.761068	-0.60927	-0.215677	-0.325927	-1.5031	0.253444	-0.565201
1135	A013-G4	DY578906	89133356	-0.243043	-0.616751	-0.0337881	-1.10672	-0.657872	0.744937	-1.10997	-0.538099	-0.159078	-0.661741	-1.34773	-0.205907
1136	A013-G5	DY578908	89133361	0.185744	0.390203	0.89778	0.944732	0.0749412	0.613824	0.421421	0.564913	1.01486	0.472985	0.335886	0.718584
1137	A013-G6	DY578910	89133363	0.0500513	-0.0194994	-0.528903	-0.410728	-0.213402	-0.115925	-0.237524	-0.0469963	0.105238	-0.0441703	-2.36111	-0.142957
1138	A013-G7	DY578911	89133364	-0.827339	-0.664214	-0.701568	-0.466072	-0.412589	-1.23914	-1.04335	-1.4418	-0.460859	-1.01629	0.0355124	-3.22303
1139	A013-G8			-1.25823	-1.37467	-0.333632	-1.22979	-0.325998	-1.33468	-1.10716	-1.07828	0.28873	-0.951806	-1.81305	-1.84265
1140	A013-G9	DY578914	89133367	0.792189	0.235366	0.678867	0.400964	0.163357	0.091227	0.180159	0.734917	0.71047	-0.0253631	0.991462	1.14689
1141	A013-H1	DY578916	89133369	0.0713462	-0.25591	-0.931313	-0.52686	-0.442081	-0.193811	0.157197	-0.625933	-1.62866	-1.06297	4.11463	-0.367572
1142	A013-H10	DY578917	89133370	-1.5139	-1.58102	-0.902665	-1.70938	-0.85954	-1.51649	-0.887184	-1.03495	-1.98513	-1.54651	-1.47801	-0.753025
1143	A013-H11	DY578919	89133372	-2.59419	-1.26754	-1.65048	-1.54157	-2.30387	-1.65425	-2.04925	-1.82991	-2.02751	-1.86533	-2.91161	-2.0451
1144	A013-H12			0.129882	0.749994	-0.0703278	0.117323	0.670372	0.261957	-0.707094	-0.292637	-0.0809019	0.555866	-1.24635	-0.928924
1145	A013-H2	DY578923	89133376	-1.17918	-1.37885	-0.947214	-1.53411	-1.6471	-1.02199	-1.2572	-1.90884	-1.68682	-1.82852	-1.57156	-2.15203
1146	A013-H3	DY578926	89133379	-0.506676	-0.492893	0.245835	-0.357448	-0.125515	-0.569459	-0.0193925	0.120675	-0.281947	0.410793	0.444798	-0.132571
1147	A013-H4	DY578928	89133381	-2.01973	-1.3897	-0.367664	-0.577534	-0.673829	-1.39023	-1.34031	-0.826624	-1.84491	-0.193789	-0.868808	-1.27101
1148	A013-H5	DY578930	89133385	-0.644593	-0.785749	-0.10912	-0.494998	-0.199445	-0.898875	0.106586	-0.284146	0.0742256	-0.250354	-3.11185	-0.412084
1149	A013-H6	DY578932	89133387	-0.767844	-1.36174	-0.6087	-1.03483	-0.807733	-0.944618	-0.353729	-0.817555	-1.07306	-1.32132	-1.04936	-1.27992
1150	A013-H7	DY578934	89133389	0.0956006	0.480956	-0.198174	0.106122	-0.118387	0.0167577	-0.0117284	-0.337231	-0.517997	0.494881	-0.0092218	0.0369048
1151	A013-H8	DY578935	89133390	-1.25965	-0.963149	-1.01725	-2.30064	-1.76345	-1.25051	-0.986167	-0.789302	-1.36132	-1.55013	-2.16529	-2.97564
1152	A013-H9	DY578938	89133393	-1.39444	-1.84999	-0.851245	-1.41961	-0.961031	-1.66194	-0.00206828	-0.658518	-1.33796	-0.751054	0.789413	-1.25063
1153	A014-A1	DY577496	89131932	-0.881489	-1.49333	-0.641508	-0.458085	-0.57289	-1.60124	-1.31136	-1.12099	-0.599036	-0.91056	-0.0866197	-2.4349
1154	A014-A10	DY577497	89131933	0.127686	-0.0934278	0.573098	0.311786	-0.612416	-0.649516	0.148954	0.0559887	0.622875	0.123478	-0.0960281	0.0707459
1155	A014-A11	DY577498	89131934	-0.175697	0.265552	0.683926	1.24781	0.359167	0.356525	-0.113813	0.80394	0.394804	-0.232527	1.30653	-0.0619784
1156	A014-A12			-0.629104	0.343714	-0.145036	0.320299	-0.48868	-0.0675207	0.16936	-0.0469041	-0.620333	-1.54864	-1.17681	0.67069
1157	A014-A2	DY577499	89131935	0.159467	0.376903	-0.523003	0.278685	-0.0173336	-0.590609	-1.65448	-0.13403	0.0591529	-1.08077	-0.305423	-0.376565
1158	A014-A3			0.247167	-0.144385	-0.839046	0.83915	0.251293	0.139629	-2.41902	-0.0538137	-0.798354	-0.43887	-1.24415	-0.197819
1159	A014-A4	DY577500	89131936	-0.249047	-0.273078	-0.994459	-0.259603	0.167577	-0.146954	-0.0686412	0.256885	-0.0636605	-0.232708	-0.177442	-0.140217
1160	A014-A5	DY577501	89131937	0.640232	0.198086	0.154448	0.653628	-0.436054	-0.316372	0.266748	0.179598	-0.168325	0.261643	0.522117	-0.163432
1161	A014-A6			0.32096	0.357124	0.547458	0.274958	-0.19611	-0.699297	0.0402803	-0.239554	-0.453333	-0.486332	-0.319198	0.187567
1162	A014-A7	DY577502	89131938	-0.800176	-0.639975	-0.0962017	-0.16064	-2.15914	-1.49613	-1.79871	-1.50101	-0.872879	-1.53366	-0.875076	-2.84997
1163	A014-A8			0.435591	-0.551518	-0.288325	0.504986	-1.16	-0.711611	1.79127	-0.225815	0.723342	-0.526303	-2.89031	0.397108
1164	A014-A9	DY577503	89131939	-0.282375	-0.0128641	-0.468192	0.0356874	0.28045	0.0652521	-0.14798	0.556336	-0.343173	0.157617	-0.819344	-0.598737
1165	A014-B1			-3.00116	-0.378779	0.84909	-1.33157	-0.301649	1.93419	-1.47558	-1.02851	0.14836	-0.718163	0.45141	-1.67673
1166	A014-B10			-2.17302	-1.25238	-1.61962	0.27256	0.646773	-0.242507	-1.40274	-1.57862	0.377537	-0.0230948	-2.56295	0.863605
1167	A014-B11	DY577504	89131940	-0.0136901	0.03139	-0.8506	-0.868775	-0.210302	-0.265336	0.63564	1.04053	-0.268563	0.136162	-0.141217	2.57897
1168	A014-B12	DY577505	89131941	0.361949	-0.138692	0.493609	-0.664722	-0.24894	-0.0817229	0.135092	0.322742	-0.196965	-0.188682	1.03202	0.280328
1169	A014-B2			-0.321863	0.629984	0.552615	0.581322	0.12097	0.487637	-1.16179	-0.766181	0.153118	0.576384	0.0876944	-3.2288
1170	A014-B3	DY577506	89131942	0.151313	0.171758	0.40333	0.0150312	0.168296	0.623733	0.316235	0.103213	0.25343	0.185395	-1.68625	0.0551508
1171	A014-B4			-0.0447021	0.953244	0.27184	0.866334	1.24494	1.27749	0.218048	-0.767614	0.447039	0.690527	-0.153191	0.414783
1172	A014-B5	DY577507	89131943	-0.126959	-0.695163	-0.496981	-0.856708	-0.589959	-0.696125	-0.188036	-0.03712	-0.327575	-0.88446	-1.08309	0.931105
1173	A014-B6	DY577508	89131944	-0.0830768	-0.451836	1.54732	0.86289	1.23949	-1.35251	-0.558318	0.627334	0.96925	0.801306	-2.51086	0.00092617
1174	A014-B7	DY577509	89131945	-0.0541715	-0.902371	-0.954218	-1.38527	-1.57177	-0.380753	-0.189695	-0.844643	-1.19151	-1.31054	-1.97246	-0.0783665
1175	A014-B8	DY577510	89131946	0.224489	-0.0179681	-1.12177	-0.0283132	-0.504805	-0.22723	-0.226615	-0.173365	-0.465696	-0.468287	0.630506	0.0495168
1176	A014-B9			-0.758173	1.93295	3.20087	0.571397	-0.350907	1.71387	0.11214	-0.982462	-0.160779	0.486995	0.0441137	-0.202153
1177	A014-C1	DY577511	89131947	0.770907	0.64039	0.436009	0.921546	-0.52501	-0.900398	0.246338	-1.09348	-0.393893	0.089808	0.522437	-0.45754
1178	A014-C10	DY577512	89131948	-0.442927	-0.809231	-0.333851	1.13371	-0.40962	-0.958729	0.221473	-0.309912	-0.107843	-1.14356	0.244813	0.545835
1179	A014-C11	DY577513	89131949	1.09945	0.10554	1.35393	0.40954	-0.212672	-1.03924	-0.232708	-0.539084	-1.0002	0.164034	0.553861	-0.528916
1180	A014-C12			-0.586638	0.468688	0.586766	1.206	0.88098	-0.435747	0.502251	-0.434195	-0.217869	1.69342	0.458233	-0.0489912
1181	A014-C2	DY577514	89131950	0.513791	0.145662	0.522558	1.06795	0.896805	-0.968541	-0.486874	0.455299	-0.426351	0.470579	-0.15838	-0.18192
1182	A014-C3	DY577515	89131951	0.131613	-0.160017	1.12915	0.132475	-0.327356	-0.186663	-1.41465	0.516616	-0.394231	-0.451574	-0.466945	-0.0155244
1183	A014-C4	DY577516	89131952	0.0531736	0.243227	0.418714	0.961593	0.26994	-0.0424945	-0.0854043	0.34922	-0.237673	-0.0210652	0.56854	0.2461
1184	A014-C5	DY577517	89131953	-0.0339746	0.371071	-0.46704	0.651751	-1.34279	0.479957	0.166573	-1.35013	0.663339	0.153884	3.42618	-0.155538
1185	A014-C6	DY577518	89131954	-0.469661	0.0930938	-0.331396	1.46556	-1.01639	-0.300183	-2.00539	-1.30433	-0.902451	-0.822571	0.0183874	-0.876542
1186	A014-C7			-1.92181	-0.678622	-0.158718	-0.100158	-0.340271	-0.0446914	-4.08688	-0.890341	1.26677	1.26283	-0.416035	0.598683
1187	A014-C8			-0.161629	-0.0517074	-0.020948	-0.332384	-0.116957	0.201179	0.145623	-0.00366768	0.0881228	-0.309453	-0.15567	0.0511665
1188	A014-C9			-1.09703	0.949022	-2.82843	0.0273438	-0.942261	0.505078	-0.603271	-0.892651	0.30869	0.802012	-1.18556	-0.225926
1189	A014-D1	DY577519	89131955	0.148462	-0.062086	-1.05741	0.0545297	-0.328643	-0.153939	0.0663206	0.0591423	-0.400252	-0.410619	-1.62041	0.0456411
1190	A014-D10			-0.0194767	-0.11824	-0.143209	-0.139034	-0.0733122	-0.242907	0.256721	-0.0708464	-0.162502	0.295537	-0.120884	0.0918535
1191	A014-D11	DY577520	89131956	-0.466881	-0.607263	0.386598	-1.07731	-0.477547	-0.40895	-0.07651	0.0543039	-0.359785	-0.619901	-1.97246	-0.310267
1192	A014-D12	DY577521	89131957	-0.343403	0.188176	0.472104	0.665187	0.944028	-0.075472	0.208834	-0.502743	-0.776156	1.51262	0.0227139	-0.772081
1193	A014-D2	DY577522	89131958	-0.0301277	0.0210583	-0.376025	0.1171	-0.31706	-0.0199933	-0.0386971	-0.990705	-1.24775	-1.44884	-0.651368	-1.37106
1194	A014-D3			-0.766817	0.690655	-1.18492	0.872966	-0.265234	1.53867	-0.267367	-0.0939288	-2.36172	2.10975	2.02627	0.7433
1195	A014-D4	DY577523	89131959	-0.0177692	0.337187	-1.17896	0.0352204	-0.640111	0.193745	0.163637	-0.381703	-0.701013	0.00877777	0.638821	0.211464
1196	A014-D5	DY577524	89131960	-0.0590009	-0.149937	-0.989137	-0.0236326	0.0111928	0.166707	-0.0778462	0.0736944	-0.190754	0.640142	-1.72811	0.0137031
1197	A014-D6			-0.734966	0.386363	0.772884	2.21606	-0.154776	1.21226	-0.062058	0.445085	0.823259	0.260368	1.03633	-0.861325
1198	A014-D7	DY577525	89131961	-0.731412	-0.894553	0.355682	-0.87655	-1.01946	-1.4826	-0.840223	-0.806778	-1.27767	-1.33893	-0.84913	-1.2459
1199	A014-D8			-0.0700593	0.18587	-0.534498	0.469096	0.222089	0.29259	-0.0748438	0.322886	-0.200351	0.0119088	-3.09733	0.172613
1200	A014-D9	DY577526	89131962	-0.203618	-0.713876	0.0489573	-0.751191	-0.688255	-0.407022	-0.453307	-0.360671	-0.40515	-0.751121	-1.11203	-1.5858
1201	A014-E1	DY577527	89131963	1.31625	0.589958	-0.819928	0.517089	0.308735	-0.0668549	0.267036	-0.041972	-0.172888	-0.296308	0.918405	0.343124
1202	A014-E10			-1.2395	-0.172683	-0.955355	-0.934887	-0.921359	-1.18376	-2.11985	-1.35727	-0.841053	-0.555271	1.03922	-3.33682
1203	A014-E11	DY577528	89131964	-0.755084	0.221288	0.314068	0.784381	1.28098	0.174232	0.461433	-0.0412841	1.20476	-0.339636	0.889653	0.181443
1204	A014-E12	DY577529	89131965	1.66777	-0.440848	0.277222	0.133864	-0.548508	-0.329322	-2.06496	-0.108203	0.168866	-0.756226	-0.0903401	-0.743007
1205	A014-E2			-0.79418	-0.47	0.362338	-0.29055	-0.235984	-0.524846	-0.673764	0.224111	-0.251145	-1.23568	0.0260738	-0.26192
1206	A014-E3	DY577530	89131966	-0.655833	-1.39251	0.651073	0.81674	0.663453	-0.440513	0.105522	-0.365935	0.381774	0.0424272	0.75512	0.237604
1207	A014-E4	DY577531	89131967	0.161706	-0.835403	1.11444	1.95023	0.30921	-0.346555	-2.02183	0.204799	-0.488394	-2.12261	0.020873	-0.637708
1208	A014-E5			-2.023	0.474314	-2.00346	-1.31256	-4.14652	-2.41465	-3.17997	-1.54923	0.405829	0.518678	0.885244	-1.05646
1209	A014-E6			-0.819894	0.680037	-0.948537	1.07052	1.03299	-0.153867	-0.718192	-0.373907	-0.072765	-0.113859	1.05632	-0.800767
1210	A014-E7	DY577532	89131968	0.434045	0.165154	0.274862	-0.143857	-0.558704	-0.357831	-0.269192	0.365736	-0.531225	-0.605749	-0.0675783	-0.763149
1211	A014-E8			0.556684	0.123816	-0.22426	1.25947	0.346217	0.0423153	-0.0326352	0.108269	-0.192096	-0.347248	0.881598	0.246676
1212	A014-E9	DY577533	89131969	-0.0232759	-0.5253	0.0315757	-0.227452	-0.413419	1.24244	0.113741	0.156593	-0.432817	-1.03936	-0.408999	-0.365805
1213	A014-F1			0.49265	-0.112103	-0.940678	-0.376711	-0.928188	-0.0747829	0.0199874	0.274694	-0.171729	0.50433	-1.58532	0.529804
1214	A014-F10	DY577534	89131970	-0.9194	0.572704	-0.0620585	-0.17307	-1.12172	2.31573	-0.111664	-0.483477	0.255206	0.639779	-3.5318	1.00807
1215	A014-F11	DY577535	89131971	-1.27376	-1.20025	-0.0831895	0.831848	1.08469	-2.50763	-1.85507	1.30503	0.473283	-0.299629	-0.0420689	-0.410758
1216	A014-F12			0.230738	0.764499	0.496771	1.17829	0.151063	-0.41021	-0.447647	-0.234448	-0.655515	-0.536038	0.847213	0.0683712
1217	A014-F2	DY577536	89131972	0.411918	0.488408	1.05049	0.551454	0.114775	0.0756084	0.243601	0.206869	0.675702	0.803626	-0.411229	2.61212
1218	A014-F3	DY577537	89131973	-2.20108	0.228948	-0.0418148	0.726671	1.33629	-2.42308	-0.998108	-0.956169	-0.989767	0.109251	2.11167	-3.43886
1219	A014-F4	DY577538	89131974	-2.00791	-0.940504	-0.0599022	0.0865238	-3.97947	-1.66442	0.357393	-1.8559	-1.86964	0.942024	-1.15306	-0.0988641
1220	A014-F5	DY577539	89131975	0.0906687	-1.407	-0.909062	-0.653746	-0.988031	-0.722311	0.0427916	0.279446	-0.737712	-0.953436	-1.56735	-1.26348
1221	A014-F6	DY577540	89131976	-1.36263	-1.34314	0.59544	-0.4597	1.21573	-0.110227	-1.12634	1.39333	1.74283	1.96477	-3.54453	-0.774222
1222	A014-F7	DY577541	89131977	0.440946	-1.13873	-0.48806	-1.02001	-0.224374	-0.624651	0.084655	-0.245146	-1.05177	-1.39908	-1.99705	-0.171551
1223	A014-F8	DY577542	89131978	-0.161063	0.116951	-1.31377	0.0286528	0.596825	-0.192738	-0.278762	0.268419	0.465956	0.197421	-2.26411	0.00961751
1224	A014-F9			-1.5964	-0.599473	-0.652848	-0.389199	0.194249	-0.607524	-1.58828	-1.18961	-0.37036	-1.05381	0.0438171	0.16407
1225	A014-G1	DY577543	89131979	-1.17508	-0.73108	0.10096	-0.28917	-0.1527	-1.3161	-0.405695	-0.825819	-0.424402	-1.23738	0.601247	-1.75839
1226	A014-G10	DY577544	89131980	0.291775	-0.171179	2.172	0.486727	-0.130937	-0.0561615	0.163028	0.358888	-0.114793	-0.543968	1.337	0.377215
1227	A014-G11	DY577545	89131981	0.33318	0.0299389	0.512687	1.33102	-0.0399185	0.466789	0.38853	0.0762097	0.573718	0.202344	0.66427	0.331817
1228	A014-G12	DY577546	89131982	-0.199308	0.23997	-0.922888	-0.117836	-0.454404	-0.380768	-0.591914	-0.630383	-0.343527	-0.494433	-0.83753	0.330532
1229	A014-G2	DY577547	89131983	-1.7891	-1.42929	-0.678768	-0.402113	-2.39438	-0.00087881	-0.419214	-1.99097	-1.85699	-0.865811	2.52796	0.873812
1230	A014-G3	DY577548	89131984	0.159042	0.263837	0.22591	1.76343	0.880754	0.330957	-2.16553	-0.42561	0.908931	0.41487	-0.359952	0.983385
1231	A014-G4			-0.102125	0.0969907	-1.19557	-0.407554	-0.286668	0.265456	-0.0656185	0.08642	0.368952	-0.495603	-3.2763	0.129125
1232	A014-G5	DY577549	89131985	-0.570214	2.44192	-0.132867	1.47855	0.942809	-0.0797322	-1.42138	-0.278654	-0.794396	0.454012	3.7235	-0.189385
1233	A014-G6	DY577550	89131986	-0.672844	-0.236793	-3.45074	0.485788	-0.00340344	-0.419656	-1.16124	-0.635268	-1.01242	-1.1673	-0.911044	1.21692
1234	A014-G7			-0.0316174	-0.0535815	0.189034	0.187045	-0.545067	0.05628	0.527209	0.276158	0.214963	-0.0254863	0.10383	-0.088196
1235	A014-G8	DY577551	89131987	-0.211811	-0.301757	-1.44791	0.343368	-0.729501	0.264937	-3.24228	0.151003	0.562788	-0.0759198	-0.492728	-0.725384
1236	A014-G9			-0.701285	1.0369	0.494367	-0.141096	0.137274	0.475256	-0.00166535	0.17147	0.784133	-0.0434855	1.14832	0.209044
1237	A014-H1			-0.558003	-1.72315	-1.04979	-1.88563	-1.3222	-1.66361	-1.61367	-1.49367	-0.23534	-2.09558	-1.83667	-0.38866
1238	A014-H10			-0.75192	1.76684	1.63047	1.57583	2.53773	0.597284	0.543609	-0.444305	0.0827608	-0.157506	1.29332	0.814812
1239	A014-H11	DY577552	89131988	-0.443071	-0.283183	-0.168893	-0.395004	-0.960956	-0.785062	-0.107566	-0.61457	-0.630812	-1.36374	-2.40729	-0.159247
1240	A014-H12			-0.0345835	-0.177386	0.380672	-0.241207	-0.772828	-0.486384	-0.35176	-0.360692	-0.793307	-1.07479	-2.9023	-0.236625
1241	A014-H2	DY577553	89131989	-0.236095	-0.7111	0.363998	-1.06834	-0.427105	-0.627672	-0.79598	0.598209	0.0483565	-0.317842	-2.57457	-0.137972
1242	A014-H3	DY577554	89131990	-0.454709	-0.578789	0.498135	-0.0342585	-0.46271	-0.16128	-0.0595192	-0.200155	-0.307562	-0.648779	0.379684	0.201486
1243	A014-H4	DY577555	89131991	-0.133547	0.18134	0.0855284	0.192529	0.437837	0.38223	0.0202694	-0.236994	0.279345	-0.534638	0.626848	0.033463
1244	A014-H5			-0.126592	0.109905	-1.04256	1.01443	-0.403382	0.744375	0.233664	0.00309327	-1.24979	0.180912	-1.22864	-1.08297
1245	A014-H6	DY577556	89131992	-0.0142322	0.211017	-0.144404	-0.198779	0.0117728	0.7828	0.426545	-0.0464282	-0.528922	-0.385292	-0.326299	0.50548
1246	A014-H7			-0.668847	0.459144	0.355682	0.434971	0.365375	0.347972	-1.27997	-1.50139	0.31626	0.739527	2.91702	0.280587
1247	A014-H8			-0.409111	0.45353	0.811215	0.617711	0.207199	0.371975	0.198191	-0.400961	0.428768	0.201383	0.0520413	0.0933062
1248	A014-H9	DY577557	89131993	-0.241389	-0.385139	-0.657086	-0.117961	-0.5085	-0.528209	0.182679	-0.643419	-0.775663	-0.449342	-0.92331	1.10593
1249	A015-A1			-2.90837	-0.212541	1.32072	-0.872982	-1.69846	-0.731821	1.07102	-1.91108	-1.02204	-1.44296	0.587175	-1.03435
1250	A015-A10	DY577558	89131994	-0.809475	-0.0861533	-1.69749	-0.14091	-1.0416	0.459444	0.107784	0.123871	-0.936374	-0.86796	1.20818	1.60498
1251	A015-A11	DY577559	89131995	-0.384398	-0.381497	0.522804	-0.389653	-0.0369126	-0.419262	-0.0413867	0.154013	0.0396524	-1.05767	-1.69478	-0.353725
1252	A015-A12	DY577560	89131996	-1.04515	-1.37242	-1.51879	-0.884401	-1.26751	-1.06678	-0.823663	-0.773354	-0.281699	-2.47971	-1.64798	-0.842912
1253	A015-A2	DY577561	89131997	-0.687156	-1.45267	-0.204346	-0.409116	-1.20632	-0.9666	-2.17603	-1.52118	-1.29526	-0.459263	-0.625436	-2.86297
1254	A015-A3	DY577562	89131998	-0.0522411	-0.219509	0.278939	0.0221973	0.136593	-0.0812268	0.565077	0.152683	0.00430519	-0.530669	0.556238	0.181305
1255	A015-A4	DY577563	89131999	-0.129498	0.139147	-0.281933	-0.907223	-0.113671	-0.0171764	0.140288	0.00241307	-0.455728	-0.836729	0.101169	-0.113398
1256	A015-A5			-0.267805	0.223326	-0.0923435	-0.105439	-0.195033	-2.23633	-1.18661	-0.0617675	-0.410351	-0.359104	-0.548166	-0.663268
1257	A015-A6	DY577564	89132000	-0.102136	-0.477078	-1.16499	0.292265	-0.0140519	-1.06765	-1.12454	-0.334754	-0.519725	-0.653034	0.11101	-0.88445
1258	A015-A7	DY577565	89132001	-1.10273	-1.52133	-1.05437	-0.844662	-1.23428	-1.46814	-1.68415	-0.758113	-0.569676	-2.32079	-0.438965	-1.54693
1259	A015-A8	DY577566	89132002	-0.814035	-1.32642	-1.74905	-0.611652	-0.457248	-0.775859	-1.2377	-0.953108	-0.614302	-1.28689	-1.0685	-1.70462
1260	A015-A9	DY577567	89132003	-0.867333	-1.46466	-0.257825	-0.31296	-0.498595	-1.70455	-1.35617	-1.58678	-0.373485	-2.07824	-0.609255	2.96245
1261	A015-B1			-0.068607	-0.103615	-0.907473	0.12036	-0.442487	-0.405661	0.0152748	-0.047202	-0.332452	-0.221281	0.486129	0.0417734
1262	A015-B10	DY577568	89132004	-0.568678	0.432397	-0.622395	-0.347514	-0.141774	-0.239148	0.788603	0.498227	-0.116602	-0.873887	0.458653	0.0253771
1263	A015-B11			-1.25265	-0.283709	-3.32927	-0.241398	-0.320142	-1.85848	-0.562472	-0.97631	1.23206	-1.08065	-1.54513	0.0238935
1264	A015-B12	DY577569	89132005	-3.08482	-1.71135	-2.37623	-0.994002	-1.86613	-1.4967	-2.12613	-2.24271	-0.722776	-1.76176	-1.35314	-2.11612
1265	A015-B2	DY577570	89132006	-0.275405	-0.641797	0.107486	-0.621482	0.0842811	-1.06072	-0.596178	0.389003	0.371937	0.49087	-0.938884	-0.453447
1266	A015-B3	DY577571	89132007	0.638624	0.600358	-1.85457	0.0288633	0.187866	-0.573103	0.0181032	0.0208751	-0.172346	0.124161	-2.01962	0.277437
1267	A015-B4	DY577572	89132008	-0.155705	-0.0939185	-0.222427	0.0144355	0.379474	-0.0977455	0.349952	0.227647	-0.177149	-0.390643	0.341932	0.00295918
1268	A015-B5	DY577573	89132009	-1.66041	-1.61695	-1.13241	-1.06506	-1.86556	-2.57748	-2.17183	-1.85005	-1.4864	-1.79527	-2.43089	-1.94274
1269	A015-B6			-0.125514	0.164783	-0.161982	1.69069	0.363583	-0.0620339	-0.488532	0.382458	0.303422	0.537611	-1.34665	-0.0995939
1270	A015-B7	DY577574	89132010	-0.122518	-0.478147	-0.216418	0.116816	0.00545469	0.329931	0.157907	1.08678	0.478115	-0.720519	-1.45576	0.428005
1271	A015-B8	DY577575	89132011	-0.0371895	0.0503007	-1.38243	0.182037	0.678194	0.0942235	0.823874	0.902488	0.16769	-0.43335	1.21434	0.0919126
1272	A015-B9			0.392889	1.30804	0.611311	1.34234	1.1275	1.55895	0.450727	1.72967	1.54288	1.56031	1.02315	-1.99461
1273	A015-C1	DY577576	89132012	1.07813	0.682725	-0.0511965	1.2399	-0.388308	0.631548	0.733047	-1.47824	0.407039	0.868751	0.08463	0.131954
1274	A015-C10	DY577577	89132013	-0.091631	-0.105741	-0.201329	-0.156907	-0.236484	-0.340326	0.538599	-0.395584	-0.176623	-1.26577	0.772279	-0.663739
1275	A015-C11	DY577578	89132014	0.528713	0.700128	-0.510378	0.268041	1.05553	0.239738	0.49572	0.148741	1.04883	-0.962547	0.652165	0.947008
1276	A015-C12	DY577579	89132015	-0.646754	-1.00223	-0.30065	-0.54396	-0.159448	-0.639417	-0.425094	-0.685593	-0.677407	-1.06939	-0.161801	-1.04406
1277	A015-C2	DY577580	89132016	-0.776335	-0.800706	-0.785197	-0.060148	-0.86241	-0.79357	-1.611	-0.587345	-0.863917	-1.12103	-0.686913	-0.843363
1278	A015-C3	DY577581	89132017	0.149777	0.423816	0.173287	-0.169743	-0.00633388	0.729163	0.273155	-0.0842994	-0.320195	-1.31223	-2.81074	0.454854
1279	A015-C4	DY577582	89132018	0.0126668	0.421432	0.28075	0.0914762	0.285438	0.531177	-0.0633164	-0.0739189	-0.172366	0.468267	1.05819	0.188575
1280	A015-C5			-1.19935	-0.713285	-1.42885	1.43996	0.234895	-0.907151	-0.84651	-0.689067	-1.32915	-0.991102	0.122948	-0.290441
1281	A015-C6	DY577583	89132019	-0.249609	-0.544191	-0.860476	-0.35379	-1.04694	-0.0264786	-1.10083	0.117402	0.337385	-1.26052	-1.23485	-1.02246
1282	A015-C7	DY577584	89132020	-0.163455	-0.174726	0.220698	0.402399	0.228287	0.458668	0.486901	0.175345	0.221629	-0.280054	1.06546	0.165691
1283	A015-C8	DY580703	89135158	0.261626	-0.574937	0.567986	0.0141625	0.0662969	-0.310813	-0.392295	-0.170561	0.108931	-0.604688	0.398168	0.379289
1284	A015-C9	DY577585	89132021	-0.244387	0.212338	-0.181397	1.11598	-0.683884	-0.335284	0.660771	-0.315506	0.0225738	0.10803	-0.736944	-0.438162
1285	A015-D1	DY577586	89132022	0.430484	0.0477001	-0.300639	-0.177093	-0.489552	0.420679	0.0697836	-0.384903	-0.584872	-0.745204	-2.5139	2.86741
1286	A015-D10	DY577587	89132023	-1.4518	-1.12784	0.592083	-1.42582	-0.908704	-1.31696	-1.45736	-0.723088	-0.906092	-1.15913	-0.573175	-1.26309
1287	A015-D11	DY577588	89132024	-1.55976	1.6307	-3.05319	0.617343	-0.597638	0.399138	-2.46746	-1.1009	-0.0759072	0.159114	0.846548	-0.0273368
1288	A015-D12	DY577589	89132025	-0.17778	-0.0610392	0.0122401	-0.437	-0.194721	-0.0566179	0.0517962	-0.480288	-0.909558	-0.978074	0.49613	0.140142
1289	A015-D2	DY577590	89132026	0.161317	-0.11763	-0.389258	0.539102	0.246354	0.387269	-0.0666577	0.464725	0.652731	0.349204	-1.64505	-0.0145562
1290	A015-D3	DY577591	89132027	0.591962	-0.0306875	0.539108	-0.108949	0.144508	-0.477227	0.424333	-0.320723	-0.00676648	-0.0906107	0.334661	0.932062
1291	A015-D4			-0.625757	1.22668	2.75751	1.25117	0.132695	1.86796	-0.985254	-2.44585	-0.899709	-0.0418127	1.33917	0.0861005
1292	A015-D5	DY577592	89132028	0.277673	0.0777469	1.45311	1.12515	0.539102	0.436389	0.00659941	-0.0508092	0.758806	0.332224	1.06794	1.91852
1293	A015-D6	DY577593	89132029	-0.0361106	-0.121867	-1.08249	-0.00680985	0.0629612	-0.392382	-0.0328792	0.120002	-0.216229	-0.408707	-2.09237	0.228955
1294	A015-D7	DY577594	89132030	-0.216594	-0.586459	0.191944	0.11187	0.592371	-0.491837	-0.607662	0.0068501	-0.269644	-0.883575	-2.4659	-0.477646
1295	A015-D8	DY577595	89132031	0.766156	0.540635	1.03921	0.349971	-0.203109	-0.0437215	0.0291424	-0.539717	-0.352388	-0.336529	0.629145	0.178956
1296	A015-D9	DY577596	89132032	-0.304327	-0.787022	-0.626617	-0.0960592	-0.732449	-0.802863	-0.323669	0.0164359	0.317601	-0.879425	-0.145537	-1.41097
1297	A015-E1	DY577597	89132033	1.16902	-0.989283	2.65094	1.26758	0.937893	-0.00616451	0.327199	-0.0562948	-1.34739	-0.723518	0.075646	1.0675
1298	A015-E10	DY577598	89132034	-1.05612	-0.911854	-0.401376	0.228213	-0.773291	-1.22325	-3.66206	-1.01199	-1.31196	-1.80896	-1.40722	-1.00679
1299	A015-E11	DY577599	89132035	-0.0977929	0.00252924	0.053781	0.190648	-0.188279	-0.239194	0.0376756	0.130844	-0.0389297	0.306923	0.172652	-0.139035
1300	A015-E12	DY577600	89132036	0.155803	-0.0782143	-0.133248	0.513169	-0.0262227	0.0314822	0.0234447	-0.262582	-1.05029	-0.505277	0.51672	-0.290445
1301	A015-E2	DY577601	89132037	-0.959851	2.29809	-1.61447	1.23337	0.676397	-0.283501	-1.9607	-0.825964	1.13497	2.17491	-1.47462	-0.315267
1302	A015-E3			2.05227	0.812024	-1.34532	1.9129	2.6861	0.346444	-0.8176	1.42965	-1.82125	1.7073	-0.419327	0.469267
1303	A015-E4			-1.90215	0.378522	-0.821111	-0.885601	0.888694	-0.273032	-1.75199	-1.85459	-1.43356	0.075498	-0.194929	-0.297547
1304	A015-E5	DY577602	89132038	-0.120992	0.583002	1.04329	1.19047	-0.0129959	-0.348266	0.523576	-0.264693	1.01573	-0.00286857	1.21847	-0.254192
1305	A015-E6	DY577603	89132039	-0.485963	-0.754898	-0.612992	0.179194	-0.685489	-0.953884	0.145637	-0.228653	-0.5745	-1.19201	-0.583379	-0.400951
1306	A015-E7			-1.40711	2.40541	-2.71836	0.352256	1.93778	-0.195229	-0.464963	-0.796882	-0.418277	2.79753	-1.5176	0.0169053
1307	A015-E8	DY577604	89132040	-0.3928	-0.891788	-0.545814	0.133144	-0.303346	-0.861325	-0.314268	-0.411263	-0.527617	-1.03776	0.0823637	-1.62527
1308	A015-E9	DY577605	89132041	0.00462325	0.275332	-0.303775	0.324806	-0.475823	0.223314	1.09686	-0.552563	-0.882106	-1.16955	-1.22525	0.145573
1309	A015-F1	DY577606	89132042	1.19083	0.76677	-1.06266	0.352332	-0.379068	-1.2553	-0.203792	-1.41361	0.569356	0.76265	0.405729	0.260614
1310	A015-F10			-1.16594	1.03631	-0.0343099	-1.1591	-2.59445	-1.13799	-0.887037	-1.60182	-0.948181	1.3327	0.741812	-1.27382
1311	A015-F11	DY577607	89132043	-0.437274	0.274784	-0.90709	0.943614	0.823242	1.76417	0.124773	0.442936	-0.98582	1.65122	-0.253801	0.901777
1312	A015-F12	DY577608	89132044	0.150325	0.0383245	0.261424	-0.209447	-0.139149	0.129765	0.106248	-0.10987	-0.53313	-0.0776943	-0.0654426	-0.238982
1313	A015-F2			-0.894364	0.00025289	-0.0508004	0.661868	0.128384	1.44747	-0.378898	-0.474422	0.681871	1.03882	-0.0412785	0.259441
1314	A015-F3	DY577609	89132045	0.171698	-0.171789	2.28549	0.0195056	-0.415219	-0.540369	0.273459	-0.184782	-0.496931	-0.468061	-0.683046	-0.0530947
1315	A015-F4			0.63594	0.414532	-0.148064	-0.0324134	-0.127037	-0.234725	-0.00035156	-0.456041	-0.359293	-0.440869	0.451358	-0.486122
1316	A015-F5	DY577610	89132046	-1.26207	-1.79911	-1.1338	-0.863277	-1.35116	-0.386803	-0.70319	-1.317	-1.50563	-1.9481	-1.43076	1.75149
1317	A015-F6	DY577611	89132047	-1.72789	2.18269	3.21988	-1.50758	0.113374	1.15426	-1.03856	-1.57893	-3.54599	0.658668	-2.42944	-0.551277
1318	A015-F7	DY577612	89132048	-0.234123	-1.1501	-1.10542	-1.02168	-0.343784	-1.89833	-0.422514	-0.976481	-0.836205	-1.0798	-2.4659	-0.513418
1319	A015-F8	DY577614	89132050	-0.134747	-0.570682	-0.614692	-0.463145	-0.604367	0.0770513	1.37495	0.428002	-0.259808	-0.281742	0.670669	0.349927
1320	A015-F9	DY577615	89132051	-1.15175	-1.32074	-1.02933	-1.21939	-1.60625	-1.06973	-1.69953	-1.45352	-0.911	-1.16211	-1.52128	-0.829514
1321	A015-G1	DY577616	89132052	0.391673	-2.03443	-0.465457	-0.144043	-1.09989	-1.76766	-2.10089	-0.861784	-2.13261	-2.3085	0.264784	-0.0547937
1322	A015-G10	DY577617	89132053	-0.175059	0.114597	-0.741181	-0.149558	0.0673297	0.0758589	-0.634757	-0.0741762	0.110887	-0.591197	0.21683	-0.203588
1323	A015-G11			0.209948	0.662954	0.14727	0.124157	-0.150306	0.364063	-0.00398815	-0.266115	-0.646156	-1.08999	0.746466	-0.165051
1324	A015-G12	DY577618	89132054	-0.316979	-0.593273	-0.295719	0.118464	-0.540697	2.14101	-0.205838	-0.555394	-1.915	-0.267932	0.289077	0.0370771
1325	A015-G2	DY577619	89132055	0.619449	0.251685	0.718325	0.605013	-0.235175	-0.267111	0.715342	0.539708	0.027559	0.290928	0.473653	0.242463
1326	A015-G3	DY577620	89132056	0.129267	-0.246504	-1.43629	0.459631	-1.57971	-0.292003	-0.746232	-0.0864828	-0.730089	-0.566212	1.49638	-0.10155
1327	A015-G4			-0.997137	0.8347	0.347914	1.64564	0.868293	1.03483	-2.50132	-0.267336	0.46666	0.76121	-0.557819	-0.687869
1328	A015-G5	DY577621	89132057	-0.942678	-2.00403	-0.0233401	-0.795875	-1.74754	-1.77679	-2.69199	-3.15542	-2.15266	-1.99344	-0.853784	-2.80908
1329	A015-G6			0.45211	0.537456	2.13625	0.651652	-0.197657	0.192671	-0.417266	-0.518608	0.306088	0.0394923	0.802017	0.21211
1330	A015-G7	DY577622	89132058	0.279013	-0.391525	0.246768	-0.0758488	-0.255581	-0.464201	0.0506911	-0.452652	-0.833479	-0.434673	0.295184	-0.124838
1331	A015-G8	DY577623	89132059	-1.04066	-1.1212	-0.808364	-0.701905	-0.977568	-0.645349	-0.939066	-0.625005	-1.21362	-0.816515	0.11304	-1.88572
1332	A015-G9	DY577624	89132060	-0.482128	-0.649097	0.29798	-0.0662088	0.525732	0.537994	1.79561	0.142765	0.903934	-0.499515	0.423319	1.12653
1333	A015-H1	DY577625	89132061	-0.186134	-0.481629	-0.816914	-0.351991	-0.162636	-0.0568762	0.0966743	0.0745227	0.579728	-0.136308	-2.32227	-2.70432
1334	A015-H10			-0.751768	-0.777735	-1.86606	-0.549848	-0.202689	-0.528454	-2.10944	-0.374079	-0.618924	-1.03831	0.0222674	-1.6866
1335	A015-H11	DY577626	89132062	-0.999775	-1.09646	-1.00577	-1.47042	-1.22058	-1.47836	0.239321	-1.86623	-1.17549	-1.50643	-1.70383	-1.23999
1336	A015-H12	DY577613	89132049	-1.45867	-4.3653	-1.4634	0.386685	-0.746241	-1.12696	-1.87553	-2.22948	-0.596729	-1.85991	-0.421968	-1.40862
1337	A015-H2	DY577627	89132063	-0.243722	-1.22235	-0.334618	-0.680029	-1.4742	-1.54694	-0.759909	-0.30903	-0.359957	-0.937842	-0.0285932	4.43659
1338	A015-H3	DY577628	89132064	-0.551682	-0.657905	-0.909497	-0.567127	0.515191	0.597297	-0.567797	0.845155	0.874981	-0.180447	1.49382	-0.629643
1339	A015-H4	DY577629	89132065	0.381488	-0.735459	-0.20393	-0.227148	-0.864083	-0.0617672	0.253326	-0.74394	-1.05379	-1.29899	0.963238	-0.197911
1340	A015-H5	DY577630	89132066	0.125443	-0.180141	-0.913967	-0.283979	-0.412866	-0.297593	-0.223102	-0.381265	0.0224426	-0.546725	-1.3391	2.39091
1341	A015-H6	DY577631	89132067	-1.61917	-1.51146	-0.411066	-0.923807	-1.42912	-0.684696	-2.09164	-1.81382	-0.77993	-1.54853	-2.66982	-1.21031
1342	A015-H7	DY577632	89132068	0.0346642	-1.42814	-4.81876	-0.793306	0.091697	-0.433756	-1.22391	-0.980677	-0.424537	-1.0708	0.0241489	-0.603802
1343	A015-H8			-1.58613	2.72589	0.0109993	1.85267	-0.87714	-2.32241	-2.14237	-2.10895	-1.86278	-0.0532171	-0.551298	-1.09621
1344	A015-H9	DY577633	89132069	1.61372	0.637676	0.344272	0.270499	-0.53755	-0.940244	0.324742	-1.35646	0.0676502	0.394756	1.36768	0.0101859
1345	A016-A1			0.46193	1.09634	-0.127341	0.487914	-0.0411941	0.324088	0.134205	-1.07409	-0.797755	0.416635	0.572801	1.35928
1346	A016-A10	DY577634	89132070	-1.15069	1.16503	1.00843	0.493472	1.3941	0.699547	0.651429	-0.89113	1.37332	0.942846	0.113796	0.113306
1347	A016-A11	DY577635	89132071	-5.3357	2.11229	-0.261265	-0.228101	-0.0290244	-3.20113	-2.6515	-0.445175	-1.17044	-0.195858	0.03417	-0.0632224
1348	A016-A12	DY577636	89132072	0.134376	-0.180431	-0.0103197	-0.212153	-1.44007	0.480781	0.201929	0.0838855	0.975683	-0.00249135	-0.0633657	-0.33251
1349	A016-A2	DY577637	89132073	-0.0637397	-0.314955	0.459069	-0.477991	-0.546893	0.387973	-0.405222	0.249604	0.5058	-0.201255	-1.51305	-0.648452
1350	A016-A3	DY577638	89132074	-0.838647	-1.46018	0.925734	-0.038239	0.399279	-0.81135	-1.10641	0.114314	0.744017	-0.440825	-3.96527	-2.53187
1351	A016-A4	DY577639	89132075	0.514915	-0.204803	0.644351	-0.0352898	-0.248542	0.0603326	-0.0629295	-0.276226	0.0452697	0.336434	0.130864	0.0901128
1352	A016-A5			-1.79332	1.15543	2.07666	-0.172963	0.220543	0.427172	-1.92168	-1.29264	0.986911	2.03324	0.259819	2.13325
1353	A016-A6	DY577640	89132076	-0.0641288	0.0705445	0.159752	-0.39123	1.31175	0.352318	-0.117687	0.287321	0.121668	0.392188	-0.0771983	0.0400099
1354	A016-A7			0.0595953	-0.193169	-0.0210559	0.121241	0.755964	0.689185	-0.60689	0.42495	0.547255	0.369038	-0.594464	1.59815
1355	A016-A8	DY577641	89132077	0.66031	-0.193918	-0.173427	0.37579	-0.363745	-0.571012	-0.666611	-0.661026	-0.464822	-0.449937	1.42839	0.00362383
1356	A016-A9	DY577642	89132078	1.21116	-0.0311079	0.568643	-0.15707	0.131181	-0.338472	0.297893	0.720575	0.644309	0.39	0.83411	-1.77371
1357	A016-B1	DY577643	89132079	-0.98847	-1.04446	-1.4422	-0.846487	-1.31179	-0.919792	-0.800711	-1.19864	-1.18657	-0.907028	-1.73934	-0.560961
1358	A016-B10	DY577644	89132080	1.06982	-0.234011	-0.357392	-0.0819042	-0.726836	0.194847	-0.137485	0.220388	0.672923	0.27667	-0.389664	-0.378683
1359	A016-B11			0.0275198	0.0005632	-2.18027	-0.0781657	0.114001	-1.31706	-1.25942	-1.23863	1.38155	-0.669107	0.00190641	-0.00741209
1360	A016-B12	DY577645	89132081	-1.4559	-1.41916	-2.82139	-0.479701	-0.436404	-1.03932	-1.23129	-1.61903	-0.821638	-1.89193	-1.03763	-0.941865
1361	A016-B2	DY577646	89132082	0.647712	-0.0732067	-0.668363	0.676966	1.25577	-0.16275	-0.121591	0.0632488	2.00103	1.80542	-0.479635	0.354328
1362	A016-B3	DY577647	89132083	-0.326136	0.522688	-1.06859	0.710704	0.938803	0.753342	0.447023	-0.0807977	0.425171	-0.222907	-0.558163	-1.9462
1363	A016-B4	DY577648	89132084	-1.57295	-1.5784	-2.64637	-1.35281	-1.68998	-1.8322	-2.39617	-0.887449	-1.00543	-1.60959	-1.2023	-0.810166
1364	A016-B5	DY577649	89132085	-2.71061	-1.77027	-0.461343	-1.50262	-1.57895	-1.2225	-1.68129	-1.94858	-2.67466	-1.36846	-1.12623	-2.45314
1365	A016-B6	DY577650	89132086	-0.534219	-0.336226	-1.22488	0.25586	-0.343573	0.537492	0.182033	-0.778968	0.560547	-0.331924	0.155333	0.0215573
1366	A016-B7	DY577651	89132087	0.15237	-0.134893	-0.586995	0.0123728	-0.594116	0.284618	0.749598	-0.433328	-0.898664	-1.04869	0.186615	0.23734
1367	A016-B8	DY577652	89132088	0.034492	-0.262532	-0.487316	-0.402266	-0.231921	0.0104238	-0.125838	-0.711805	0.0102138	-0.431486	0.465136	0.539234
1368	A016-B9	DY577653	89132089	0.874167	0.761514	0.329291	0.935102	-0.500802	0.211795	-0.52072	0.667699	0.45161	1.05583	-0.824851	-0.732386
1369	A016-C1	DY577654	89132090	-0.19322	-0.337663	0.514339	-1.20778	0.0556466	-0.247616	0.00970165	-0.0944787	-0.212615	-0.951981	0.423915	0.283515
1370	A016-C10			-1.49152	1.09456	1.14268	3.25139	-0.701892	0.291748	-2.03209	-1.96316	0.356846	0.62313	1.18894	-0.792596
1371	A016-C11	DY577655	89132091	-1.82599	0.787228	0.112144	-0.293452	0.377167	-0.924917	-1.87459	-1.40087	0.0224668	0.381223	-0.468196	-3.0237
1372	A016-C12			0.876932	0.138341	0.857245	-0.291473	-0.134539	-0.944618	-0.177136	-0.172405	-0.144424	0.663734	-0.304823	-0.443449
1373	A016-C2	DY577656	89132092	-0.162004	0.450856	0.111351	-0.453854	-0.0518853	0.19811	0.422927	0.0260928	0.508899	-0.453296	-0.84807	0.735278
1374	A016-C3	DY577657	89132093	-2.66892	0.157202	-1.93362	-1.12423	-0.543131	-0.419283	-1.96991	-4.21803	-1.45394	-0.908127	-0.0148639	-1.45171
1375	A016-C4	DY577658	89132094	-0.0295747	-0.13679	0.303392	-0.614919	0.0753854	-0.0376307	0.0922347	0.183148	-0.486873	0.192752	-0.251179	-0.131882
1376	A016-C5	DY577659	89132095	-0.127566	-0.787593	0.535104	-0.885622	-0.100829	-0.616776	-0.0926099	0.231604	0.919733	-0.740577	0.379168	0.0160548
1377	A016-C6	DY577660	89132096	-0.129096	0.145527	-0.222128	-0.381756	-0.269023	0.0855624	0.221515	-0.556908	-0.455787	-0.811858	-0.957904	-2.53009
1378	A016-C7	DY577661	89132097	-0.128955	-0.0705844	-1.19466	-0.537463	0.521188	-0.293734	-0.347847	0.283097	0.0925168	0.283514	-2.63337	-0.490307
1379	A016-C8	DY577662	89132098	0.0579185	0.169231	0.112715	-0.120424	-0.352821	0.0014628	-0.554988	0.0362308	-0.261598	-0.039825	0.278974	-0.139981
1380	A016-C9	DY577663	89132099	0.663183	-0.240011	0.314357	-0.0502139	0.545617	0.953903	0.323024	0.562549	-0.708908	-0.0763763	-1.62607	0.279492
1381	A016-D1	DY577664	89132100	-0.800635	-0.342849	-2.11403	-0.0127704	-0.994622	-0.564701	-1.84918	-0.684271	0.372335	-0.669879	-0.923533	-1.00338
1382	A016-D10			-2.26788	-0.230183	-1.40383	-0.212544	0.754982	0.623131	-1.85875	-1.95515	-0.70169	-1.30433	0.0328273	-1.63634
1383	A016-D11	DY577665	89132101	-0.00789528	-0.014987	-0.759077	0.520677	0.225927	0.177393	0.00350722	-0.0677222	0.102046	0.142871	0.488935	-0.143046
1384	A016-D12	DY577666	89132102	-0.791375	1.58471	-2.67491	0.949621	0.626946	0.106044	-1.49393	-0.660165	0.758256	1.47719	-1.71006	1.29689
1385	A016-D2	DY577667	89132103	0.0198618	-0.309741	-1.21366	-0.0905786	-0.0112089	0.322281	0.0582239	0.0898799	-0.498249	-0.29972	0.448204	0.319422
1386	A016-D3			-1.78976	-1.0879	0.109022	-0.812506	-0.415761	-0.599899	-1.45258	-0.625352	-0.747145	-0.762122	-1.99593	0.415918
1387	A016-D4	DY577668	89132104	0.155464	-1.35054	-0.135831	-1.18302	0.38565	-0.614748	-1.16695	-0.147117	-0.389814	-0.230116	-0.0556743	-1.49887
1388	A016-D5	DY577669	89132105	0.119812	-0.133134	-1.13032	-0.608431	0.226647	-0.317065	0.392921	-0.0187668	-0.332563	-0.392634	0.469209	-0.54905
1389	A016-D6	DY577670	89132106	0.174279	0.0907661	-1.75623	0.266584	-0.856432	-0.776031	-0.107396	-0.538216	-1.4719	-0.294515	0.724062	0.00039157
1390	A016-D7	DY577671	89132107	-0.0339717	-0.182349	-0.952516	0.0406995	0.153425	0.329708	-0.032693	-0.0844377	0.23082	-0.00874987	-0.211573	0.380105
1391	A016-D8	DY577672	89132108	-1.71606	-0.448461	-2.52269	-0.69859	-0.251028	-1.40939	-0.826149	-0.773444	-1.21526	-0.560853	-3.61615	-0.300058
1392	A016-D9			-0.621488	0.23066	0.269144	0.932677	1.1619	0.419784	-0.356523	-0.048338	1.92542	1.4528	1.3831	-0.269766
1393	A016-E1	DY577673	89132109	-0.765079	-0.24031	-0.0891966	-1.42473	-0.280148	-1.00346	-0.782025	0.158591	-0.100496	-0.378605	-0.276234	0.00509101
1394	A016-E10			0.157392	0.645827	0.0776991	0.230555	0.933759	0.590543	-0.0779286	-0.274812	0.342941	0.524994	0.791737	0.112476
1395	A016-E11	DY577674	89132110	0.0356586	0.428442	0.974231	1.22927	0.580322	0.201749	-0.207193	0.157881	0.221828	0.735592	0.187932	0.140712
1396	A016-E12	DY577675	89132111	0.127338	-0.579602	-0.239391	0.205162	0.104082	0.159769	-0.364268	1.78831	0.0488526	0.161285	-0.391807	0.138685
1397	A016-E2	DY577676	89132112	0.0933176	-0.844966	0.876358	-1.08066	-0.306852	-0.539382	0.229916	-0.366048	-0.278906	-0.849926	-1.81117	-0.131557
1398	A016-E3	DY577677	89132113	-0.504681	-1.43577	0.519863	-1.34836	-0.0290305	-0.281071	0.124071	-0.720769	-0.53325	-1.4076	0.110159	-0.362181
1399	A016-E4			-0.214175	0.123337	-0.359568	0.00428002	0.0931382	-0.122023	0.201876	0.186361	-0.0563102	-0.621711	-3.93628	-0.135472
1400	A016-E5	DY577678	89132114	-0.265356	-0.284422	1.22313	-1.38383	-1.24081	-0.640218	0.0361653	0.245113	-0.354938	-0.666038	0.0411939	-2.75767
1401	A016-E6	DY577679	89132115	-0.240686	-0.0869487	-0.943388	-0.164369	0.0268169	0.12351	0.0627291	-0.152737	-0.0365863	-0.247026	1.26141	0.0854647
1402	A016-E7			0.1877	-0.101987	-0.879364	-0.131299	-0.679247	-0.293991	0.114507	0.0853959	-0.683962	-0.396358	-2.21324	-0.657637
1403	A016-E8	DY577680	89132116	0.0884409	-0.527232	0.240329	-0.301742	-0.481761	-0.685029	-0.0756707	0.506616	-0.0853166	-0.0830357	-0.266788	-0.759411
1404	A016-E9			-2.56207	0.458358	0.0946807	2.2399	3.48124	1.25443	-1.20371	-0.950652	-1.22219	-0.489156	-3.16847	-0.707538
1405	A016-F1			-0.208326	0.489256	-0.463387	0.551729	-1.41236	-0.0552875	1.07111	-1.54745	0.407938	0.547337	0.020834	1.37885
1406	A016-F10	DY577681	89132117	-0.114152	-0.432194	-0.121027	0.00597292	0.490547	0.808254	-0.954205	-0.112001	-0.0105875	0.220032	0.00988372	-0.529416
1407	A016-F11			0.309596	0.0565664	-0.0335265	0.57858	-0.448354	0.406632	0.335382	0.0875536	0.815526	0.214622	-1.96522	0.0176833
1408	A016-F12	DY577682	89132118	0.205533	-0.282698	-0.718172	0.426391	0.30656	0.592085	0.161288	0.461311	-0.217344	-0.467883	-0.174854	0.521234
1409	A016-F2	DY577683	89132119	0.179687	-0.278609	0.662042	0.0410743	0.577227	-0.685023	0.174107	0.466601	1.11763	0.733743	0.324216	-0.139364
1410	A016-F3	DY577684	89132120	-0.944572	-1.25538	-1.00782	0.159505	0.630873	-0.928674	-0.60003	0.322246	-0.248274	-1.15979	-0.207879	0.131018
1411	A016-F4	DY577685	89132121	0.0133505	1.93955	-2.26869	0.924467	1.2068	1.46948	0.304424	-0.00478778	0.616123	1.58202	-0.653934	0.156111
1412	A016-F5	DY577686	89132122	-2.54191	-1.84942	-0.496182	-2.07718	-0.655812	-1.26383	-2.02101	-1.18654	-1.35911	-1.77315	-1.11039	-0.213153
1413	A016-F6	DY577687	89132123	-1.79659	0.261412	1.64106	0.147905	-0.22009	1.24012	-1.37458	-1.0874	0.0923634	1.16779	0.0701541	-1.65539
1414	A016-F7			-1.72279	-0.516871	-0.07173	0.216857	0.220567	-1.29797	-0.999156	-1.28382	0.661916	-0.620526	0.0540665	0.182273
1415	A016-F8	DY577688	89132124	0.226293	-0.214788	-0.196142	0.0346951	0.092686	0.112217	-0.0342742	0.0111666	-0.113134	-0.235194	0.154485	0.229321
1416	A016-F9	DY577689	89132125	-1.03388	0.487982	-0.435186	0.117318	0.396222	0.460671	-0.935996	0.0652528	0.300726	-0.128848	-0.424322	-0.393186
1417	A016-G1	DY577690	89132126	0.0530237	-0.0991472	-0.587808	-0.266856	-0.0562924	0.144325	0.273399	-0.250286	-0.56303	-0.606037	0.111944	0.032374
1418	A016-G10	DY577691	89132127	0.119849	-0.34987	-0.289464	0.399521	0.252155	0.931758	0.620627	-0.0800914	0.627233	0.571472	0.601126	0.135793
1419	A016-G11	DY577692	89132128	0.248402	-0.063109	0.248135	0.578886	0.464973	0.0469105	0.856912	0.775412	0.4754	-0.159304	2.01753	0.0253274
1420	A016-G12	DY577693	89132129	-1.86585	-1.07181	0.351977	-1.34821	-0.834663	-1.18675	-2.66203	-2.50782	-1.14947	-1.12508	-0.970542	-0.632156
1421	A016-G2			0.192667	0.0947006	-0.560591	0.224331	-0.0646744	0.0885203	-0.186292	-0.17581	0.0369268	0.0459944	0.886239	0.344808
1422	A016-G3			-0.00739785	1.64531	-2.42543	2.04117	0.163099	1.73953	-0.0252502	-1.12704	-0.289224	0.870393	0.226976	0.36341
1423	A016-G4	DY577694	89132130	0.424913	-0.0952166	-0.373719	0.59409	0.0735184	-1.30164	-0.253034	-0.70655	-0.651396	-0.842666	-0.669376	-0.338585
1424	A016-G5			-0.251836	-0.143579	0.792371	1.01024	-0.0416366	0.818482	0.662938	0.637991	0.780726	0.96212	0.223861	0.313199
1425	A016-G6	DY577695	89132131	-0.244122	0.348698	-0.858938	0.42218	-0.283662	-0.303631	0.196366	-0.242417	0.175499	-0.243881	-1.63852	0.221024
1426	A016-G7			-1.01347	0.441297	-0.0276031	0.809157	-0.387408	-0.57465	-0.663933	-0.477932	0.83643	0.556025	-1.83814	-0.644053
1427	A016-G8			-1.15601	-1.23128	-0.265457	-1.1134	-1.40471	-0.981543	-1.99571	-0.874793	-0.931407	-2.00148	-0.984102	0.118186
1428	A016-G9	DY577696	89132132	0.15491	-0.230357	0.0924417	-0.311484	-0.586806	0.699263	-0.00245376	0.183461	0.21826	-1.17464	0.168637	-2.69763
1429	A016-H1	DY577697	89132133	-0.510837	-0.774774	-1.12982	-1.08797	-1.57538	-0.859266	-0.411669	-1.36946	-0.65588	-0.93143	-1.36774	-1.02573
1430	A016-H10	DY577698	89132134	-1.1385	-1.58789	-0.61595	-0.497066	-0.518204	-1.3279	-0.982475	-1.63284	-0.880116	-1.00835	0.479818	-1.26664
1431	A016-H11	DY577699	89132135	-0.361284	-0.293527	-0.544292	-0.62504	-0.227054	-0.803833	-1.271	-0.16816	-1.1033	-1.1408	0.696361	0.47151
1432	A016-H12			-1.38044	-2.11436	-0.58292	-1.08675	-1.01138	-2.04359	-2.15317	-1.23515	-1.36466	-1.14177	-0.973496	-1.06587
1433	A016-H2			-0.240098	-0.760128	-0.713851	-0.644902	0.0935207	-0.55518	-0.013689	-0.0813118	-0.535933	-0.669955	-0.476863	-0.0511322
1434	A016-H3	DY577700	89132136	-1.01246	-0.846438	-0.0559317	-0.523338	-0.557336	-0.0708795	-0.269918	-0.0583388	-0.666367	-0.514335	-0.0178848	0.0762342
1435	A016-H4	DY577701	89132137	0.284407	0.0779144	-1.54576	-0.156036	-0.166539	-0.427084	-0.0153512	-0.0640108	-0.146721	-0.668403	0.339655	-0.298578
1436	A016-H5	DY577702	89132138	1.55853	0.414959	0.295431	0.354127	-0.457317	-1.30314	0.13181	-1.5914	-0.743767	-0.311244	-0.73542	-0.586613
1437	A016-H6	DY577703	89132139	-0.312765	-0.335719	-1.27294	-0.701758	-0.158501	-0.177365	-0.0581272	-0.063749	-1.56805	-1.31687	-2.16439	-0.22468
1438	A016-H7			0.185057	0.00981027	-0.345761	0.208186	-0.291644	0.218116	-0.00045139	-0.129199	-0.16135	0.0554071	0.887341	0.544566
1439	A016-H8	DY577704	89132140	-0.159435	-0.11184	-0.529789	0.176773	0.106826	0.403744	0.307509	0.185595	-0.616576	-0.445059	-1.02066	0.397396
1440	A016-H9			-0.0779787	-2.20277	0.292001	0.35868	0.0953675	-1.25231	-0.349018	-0.851407	0.0590735	-0.92191	0.068592	-1.00802
1441	A017-A1			-1.61828	-2.85305	0.0787644	1.25669	0.5436	-0.321349	-1.17625	-0.468254	3.41748	-0.984609	0.234492	0.629711
1442	A017-A10	DY577705	89132141	0.320152	0.57829	0.22065	0.150622	0.16248	-0.330491	0.497048	0.469213	1.05983	-0.182598	-5.06432	1.21062
1443	A017-A11	DY577706	89132142	0.525936	0.25184	0.612085	-0.48603	-0.365364	-1.37179	-0.259723	-0.613419	-1.09574	-0.4294	-0.565575	-1.11178
1444	A017-A12	DY577707	89132143	-0.271474	-0.0267605	0.390228	-0.0211479	-0.338144	-0.171192	0.0825827	0.484746	-0.313955	0.673456	-0.411433	-0.0987848
1445	A017-A2	DY577708	89132144	-0.191104	-0.252712	-0.276076	-0.601558	-1.22179	-0.866732	0.545664	-1.05879	-1.87008	-1.80538	0.574445	0.391908
1446	A017-A3	DY577709	89132145	0.313874	0.131158	0.485245	0.194935	-0.497642	0.334411	0.20243	0.301229	0.0913231	-0.295913	0.50848	-0.544939
1447	A017-A4	DY577710	89132146	-1.22163	-0.939021	-0.172722	-1.24715	-0.2969	-0.273985	-0.748785	0.00969237	-0.622488	-1.01426	-0.996914	-1.05867
1448	A017-A5			0.00501961	-0.0985286	-0.00344127	-0.296234	0.10855	0.111512	-0.0812346	0.0254303	0.0612183	-0.124832	-0.229015	0.365032
1449	A017-A6	DY577711	89132147	-0.905672	-1.31952	0.295736	-1.54575	-0.908842	-2.05154	-1.16566	-1.18176	-1.24625	-0.826998	-0.41516	-0.0379263
1450	A017-A7	DY577712	89132148	-0.238554	-0.271801	0.205194	0.0503798	-0.270144	0.355209	0.165968	-0.33924	-0.278342	-0.426119	-3.38902	0.102602
1451	A017-A8			-1.15585	-0.64164	-0.305775	-0.985459	-0.691636	-0.414755	-0.609671	-0.183013	-0.625114	-0.959143	-0.997753	-0.157295
1452	A017-A9	DY577713	89132149	-1.68497	-1.64865	-0.078702	-1.76518	-1.16244	-1.29261	-1.14093	-1.23618	-1.57142	-1.71488	-0.872958	-0.845573
1453	A017-B1	DY577714	89132150	0.1442	-0.103577	0.0712317	0.235075	-0.796492	-0.324358	-0.259821	0.485707	0.260908	-0.307755	1.14697	-0.25893
1454	A017-B10			-0.478999	-0.465307	-0.48308	-0.10305	-0.0318462	-0.968394	-0.0267323	0.359407	-0.341869	0.650066	0.742681	-0.134119
1455	A017-B11			-0.017844	0.522976	-0.561538	0.293987	-0.610214	-0.553956	0.442651	-0.401183	0.355139	0.0260513	0.207515	0.675605
1456	A017-B12	DY577715	89132151	-1.5946	-1.31182	-1.49601	-1.44953	-1.13634	-1.69236	-1.61971	-1.13263	-1.22887	-1.5256	0.115974	-1.95077
1457	A017-B2	DY577716	89132152	-1.23222	-1.3838	-0.0653598	-1.4343	-1.80774	-1.15264	-1.34474	-0.200293	-0.921659	-1.59377	-0.960306	-0.805347
1458	A017-B3	DY577717	89132153	-0.931074	0.154396	0.598661	-1.38252	0.822959	-0.839796	-0.69892	0.782642	0.0632666	-0.823169	1.05024	-0.80573
1459	A017-B4	DY577718	89132154	-0.426217	-0.0365838	-0.0240707	-1.36593	-0.790243	-0.403733	0.343011	0.00779471	-1.01359	-0.324657	-2.20704	-0.602877
1460	A017-B5			0.907984	0.0777468	1.21346	0.699215	0.347052	0.488716	0.418681	0.794213	0.470556	0.937249	1.7929	-0.130335
1461	A017-B6	DY577719	89132155	-0.0317244	-0.791563	-0.142933	-0.407807	-0.196715	-0.505928	0.0244509	0.216125	-0.224385	-0.241958	0.170247	0.0560734
1462	A017-B7	DY577720	89132156	-0.0224766	0.0178326	-0.221523	-0.23956	0.105222	0.111259	0.067843	-0.0674159	0.127151	-0.234352	-0.384761	0.0591073
1463	A017-B8	DY577721	89132157	-0.354607	-0.669592	-1.20407	-1.07709	-0.819499	-1.43632	0.063949	-0.798759	-0.932918	-1.46769	-0.880526	-0.969072
1464	A017-B9	DY577722	89132158	-0.11604	-0.00951693	0.0170237	-0.106267	0.158956	-0.129491	0.032009	-0.146368	-0.534689	-0.162682	-1.46237	-0.0943652
1465	A017-C1			-0.374988	-0.00582983	-0.505648	0.0133119	0.1649	0.11311	0.222834	0.0332271	-0.267877	0.280939	-2.61145	-0.355476
1466	A017-C10			-0.589738	-1.01063	-0.261608	-0.476842	-1.35235	-1.30781	-0.372951	-0.637537	-0.611058	-1.52613	-0.339325	-0.204351
1467	A017-C11	DY577723	89132159	0.0279636	0.0714078	0.703165	0.200444	0.00155942	-0.284385	-0.263413	0.186026	0.0872552	0.146389	-2.52291	-0.17023
1468	A017-C12	DY577724	89132160	-0.607396	-0.527161	-3.45848	-1.06105	-0.593814	-1.07933	-0.678029	-0.724308	-0.963495	-0.442723	-0.1561	-1.10659
1469	A017-C2	DY577725	89132161	-0.37859	-0.256729	-0.821089	-1.15905	-0.339083	-0.469976	-0.448389	-0.488767	-0.0964111	-0.930404	0.0374383	-0.462427
1470	A017-C3	DY577726	89132162	0.114768	0.324038	0.0217679	-0.0233005	-0.206622	0.0393601	0.0601944	0.0472458	-0.0212696	-0.114887	0.144298	0.28536
1471	A017-C4	DY577727	89132163	-0.949908	-0.35329	-0.976948	-0.362992	-0.32371	-1.34668	-0.953087	0.824506	0.0747886	-0.624581	-1.05107	-1.24465
1472	A017-C5	DY577728	89132164	-1.4294	-1.55589	-0.620683	-1.10386	-0.939612	-0.137764	-0.949777	-0.428879	-0.866319	-0.369448	-0.809554	-0.0889684
1473	A017-C6	DY577729	89132165	0.0268907	-1.07707	-1.75825	-1.85214	-1.44517	-1.55155	-0.573347	-1.58902	-0.610141	-1.49182	1.17344	-0.812481
1474	A017-C7			-0.350603	0.628578	0.608887	0.116554	0.0822123	-0.237419	0.00125393	0.18504	0.12538	0.299186	-0.329151	0.184768
1475	A017-C8	DY577730	89132166	-1.44225	-0.710142	-4.28439	-0.692852	-0.952393	-0.314917	-1.62711	-0.682132	-1.04352	-0.958406	-0.292946	-0.846649
1476	A017-C9			-0.768192	2.16282	0.862776	0.684434	0.464931	0.145838	-0.601047	0.0335883	0.626653	0.596411	-0.27977	-0.129764
1477	A017-D1	DY577731	89132167	-1.15693	-0.563246	-0.0262909	-0.323939	-0.501155	-0.982066	-1.3602	1.00043	-0.368498	-0.535667	0.0634847	-1.03935
1478	A017-D10			-0.558935	-0.993475	0.0297171	-0.721527	-0.192207	-0.434883	-0.222221	-0.381169	-1.47693	-1.11456	-0.656037	-0.367334
1479	A017-D11	DY577732	89132168	-9.709e-05	0.0827022	-0.391472	0.201612	0.28519	0.247539	0.279613	0.461733	0.13766	0.552725	-2.83566	0.253897
1480	A017-D12			-0.0710695	-0.0856741	-0.00065717	-0.443576	0.410556	0.0575883	0.0196295	0.208619	0.14043	0.230715	0.0620009	-0.0927472
1481	A017-D2			0.276529	-0.17087	-0.800159	0.156095	0.971153	-0.198235	0.415407	-1.2307	-1.03714	0.577846	0.0275672	1.73343
1482	A017-D3	DY577733	89132169	-0.25761	-0.71701	-2.28939	-0.923531	-0.469532	-1.01667	-1.06775	-0.138942	-0.878924	-1.25636	-0.61239	-1.07221
1483	A017-D4	DY577734	89132170	0.319662	0.973178	-0.48758	-0.720848	-0.461542	-0.408695	0.194077	1.1232	0.223743	-0.372689	0.568979	0.109676
1484	A017-D5			-2.94781	-1.50752	-1.01874	-1.21491	-0.602271	-0.612754	-1.18883	-3.21993	-0.903369	-0.0642449	-2.42508	-0.72957
1485	A017-D6	DY577735	89132171	-0.312908	-0.206792	-0.613869	-0.39453	-0.380865	-0.303351	-0.217038	-0.278494	-0.398946	-0.66011	-1.23956	-0.387596
1486	A017-D7	DY577736	89132172	-0.0563462	-0.00730771	0.342745	0.0124027	-0.274236	0.28325	-0.0913659	-0.0883992	0.0565158	-0.101241	0.440919	0.0847733
1487	A017-D8	DY577737	89132173	0.178577	-0.0763444	-0.778775	-0.729468	-0.26125	-0.164155	0.474016	0.620997	-0.329324	-0.937259	-0.333081	-0.709075
1488	A017-D9	DY577738	89132174	0.10253	-0.510168	0.165816	-0.77047	-0.658754	-0.339558	0.613369	-0.612537	-1.12438	0.587553	0.0494842	-0.0639848
1489	A017-E1	DY577739	89132175	1.05374	0.660316	-0.181342	0.236617	0.365627	0.0350621	0.600127	-0.429961	0.617375	-0.024372	1.17831	0.778618
1490	A017-E10	DY577740	89132176	0.143643	-0.165327	-3.97275	-0.796225	-0.547622	-0.709696	-1.09389	-0.378393	-0.807688	-0.482131	-0.174497	-0.14238
1491	A017-E11	DY577741	89132177	-0.388565	1.40859	-0.0504872	0.778123	-0.00338811	1.50016	-0.110872	-0.255821	3.06357	1.23965	0.384902	0.487475
1492	A017-E12	DY577742	89132178	0.65464	-0.475516	-0.00410544	-0.360164	-0.516075	0.761917	-0.229363	-0.223669	0.28406	-0.246125	-0.648494	-0.154955
1493	A017-E2	DY577743	89132179	-0.0302828	-0.225015	-4.1134	-0.154714	-0.883653	0.176666	0.44071	0.0554397	-0.424396	-1.15957	-0.0241779	0.48124
1494	A017-E3	DY577744	89132180	-0.576964	-0.734436	-0.817574	-1.31435	-0.734258	-1.15452	-0.717959	-0.863337	-1.11616	-1.4462	-2.09389	-1.1169
1495	A017-E4	DY577745	89132181	0.366083	-0.546742	-4.02541	-0.727083	0.289647	-0.179303	0.106342	0.513575	-0.0253524	-0.772664	-1.63979	-1.33482
1496	A017-E5	DY577746	89132182	0.289818	0.241411	0.127927	-0.824517	-0.528246	0.0356874	-0.3925	0.481788	-0.324032	0.120414	-2.25911	-2.12091
1497	A017-E6			-0.631776	-1.21155	-0.0518381	-1.0895	-0.78654	-1.28335	-0.557742	-0.532793	-0.756573	-1.27152	-1.27112	-1.30373
1498	A017-E7			-0.219856	-0.428243	-1.1357	-0.484863	-0.371962	-0.254179	-0.357209	-0.11729	-0.536857	-0.731748	-2.15367	-0.150034
1499	A017-E8	DY577747	89132183	0.0589762	-0.174937	0.562933	-0.148079	0.0722733	0.0766119	-0.152902	1.1765	0.26765	0.030366	-0.207827	-0.0828564
1500	A017-E9	DY577748	89132184	-0.762103	-0.822844	0.516959	-0.994048	-0.436023	-0.450495	-0.318663	-0.310885	-0.195392	-0.137424	-1.26135	-2.16556
1501	A017-F1	DY577749	89132185	-0.37667	-0.639914	-0.55851	-0.0828097	-0.506805	-0.706017	0.0178564	0.908103	-0.613603	-0.344254	-2.329	-0.209925
1502	A017-F10	DY577750	89132186	-0.309983	-0.421617	0.87683	0.320679	-0.135775	-0.356976	0.568692	0.386344	0.0218347	-0.0429589	-0.253036	0.531671
1503	A017-F11	DY577751	89132187	-0.0901712	0.160034	-1.19391	-0.0236273	-0.028908	0.119758	-0.0499378	-0.191369	0.0937138	-0.471677	-0.087563	0.0790789
1504	A017-F12	DY577752	89132188	-1.27483	-1.12558	-1.57147	-1.0998	-1.01876	-0.953469	-0.491531	-0.66207	-1.24938	-1.34407	-0.0119478	-0.984648
1505	A017-F2	DY577753	89132189	0.0699803	-0.157199	0.250306	1.0466	-0.876434	0.50453	0.0286436	0.179872	1.424	1.2516	-1.61488	0.305641
1506	A017-F3	DY577754	89132190	-0.0286281	-0.168397	-0.678918	-0.0234697	0.3356	-0.401999	0.0374749	0.0878911	-0.115003	0.214678	-2.26801	-0.18369
1507	A017-F4	DY577755	89132191	-0.101574	-0.0532167	0.0466661	-0.00845459	0.392686	-0.11533	0.307777	0.234009	-0.0570266	-0.162734	0.38586	0.237158
1508	A017-F5	DY577756	89132192	-0.0496077	-0.291756	-0.581368	-0.925347	-0.809342	-1.47618	-0.886046	-0.444066	-1.1953	-1.06615	-0.699056	-1.7304
1509	A017-F6	DY577757	89132193	-0.751727	-1.27774	-1.04814	-0.805193	-0.782322	-1.12402	0.103687	-0.488548	-0.936483	-1.42083	-0.481586	-0.903079
1510	A017-F7	DY577758	89132194	0.923791	0.77877	0.242823	0.264016	0.281061	0.436494	-0.241267	0.114722	-0.0139986	0.391508	-0.845668	-0.0606323
1511	A017-F8	DY577759	89132195	-0.611322	-0.535456	-1.32243	-0.651305	-1.05713	-0.0389812	0.679181	0.149946	0.235279	-0.10335	-0.453699	-0.536658
1512	A017-F9	DY577760	89132196	0.376374	0.236337	1.15863	0.360206	0.143582	0.294794	0.700966	0.413657	0.458006	0.95068	2.34819	1.25052
1513	A017-G1	DY577761	89132197	-0.794806	-0.57678	-0.668416	-0.520026	-1.70273	1.33865	-0.151035	-0.57016	-1.01069	-2.63668	0.137763	2.77488
1514	A017-G10	DY577762	89132198	0.327066	0.315756	1.63061	-0.448148	-0.445891	0.111474	-0.3326	0.576571	-0.38836	-0.0520255	-3.06808	-0.425748
1515	A017-G11	DY577763	89132199	-2.44235	-1.72488	-0.199845	-1.36914	-0.498724	-1.4872	-2.32686	-1.18748	-0.807445	-1.30064	-0.0363795	0.813564
1516	A017-G12	DY577764	89132200	-0.411956	-0.295618	-0.0744164	-0.0454397	-0.313796	-0.150512	-0.268388	-0.478789	-0.475794	-0.876802	-1.03885	-0.26232
1517	A017-G2	DY577765	89132201	0.494553	0.0727191	-3.7645	0.0240101	-0.124758	0.536985	0.322372	0.597869	-0.0393946	-0.182175	-1.56548	0.311708
1518	A017-G3	DY577766	89132202	0.193235	-0.362364	-0.0661633	-0.682187	0.351047	-0.0686934	-0.382599	-0.0164614	-0.343493	-1.24623	-1.64597	-1.0789
1519	A017-G4	DY577767	89132203	0.00085834	0.1978	0.79247	-0.0568897	0.0797328	0.138161	-0.222141	-0.375693	-0.49339	-0.111528	0.14924	0.0392426
1520	A017-G5	DY577768	89132204	-2.05956	-2.26014	-0.0176272	-1.4458	-1.70684	-1.35369	-0.502845	-0.985261	-2.24426	-1.68773	-0.0948751	-0.169708
1521	A017-G6	DY577769	89132205	-0.87858	-1.19448	-1.39529	-0.832876	-0.798748	1.1721	-0.0904198	-0.407935	-2.40979	-2.18419	-0.636108	0.657735
1522	A017-G7	DY577770	89132206	-0.220567	-1.2566	0.755571	-1.52384	-0.737543	-1.19478	-0.306157	-0.8591	-0.658936	-1.35914	-1.58318	-0.790818
1523	A017-G8	DY577771	89132207	0.113444	-0.0922809	-0.289429	-0.899529	-0.211122	0.0579033	-0.798286	0.230877	-0.288718	-0.361473	-0.50154	-0.215894
1524	A017-G9	DY577772	89132208	0.0443871	-0.323037	0.34422	-0.510013	-0.203199	-0.237716	0.26579	0.339385	-0.092141	-0.274743	-3.65566	-2.49191
1525	A017-H1	DY577773	89132209	-0.111897	-0.201152	-0.647764	-0.449955	-0.225312	-0.897447	-0.243087	0.025875	-0.944013	-0.864956	-1.73523	-0.620917
1526	A017-H10	DY577774	89132210	-0.18782	-0.240616	-0.126067	-0.649275	-0.558612	-1.00031	-0.29871	-0.945449	-1.11178	-1.16937	0.0083737	-0.318997
1527	A017-H11	DY577775	89132211	-2.43485	-2.31416	-1.55847	-1.65281	-1.88364	-1.1563	-1.35323	-1.44402	-1.19089	-1.45951	-2.0796	-1.62124
1528	A017-H12	DY577776	89132212	-0.602942	1.2822	1.63937	1.54618	1.17617	1.27003	-0.0496691	0.889458	1.77084	0.0642968	-0.465173	-0.267973
1529	A017-H2	DY577777	89132213	-0.244136	-0.644421	0.0121706	-1.11935	-0.451307	-0.825541	-0.44624	-1.02254	-0.332861	-0.663719	-0.393334	0.0496949
1530	A017-H3	DY577778	89132214	-0.303354	-0.00852949	-0.403741	-0.18904	-0.239293	0.264893	0.0773552	0.0257892	0.405148	-0.025202	-0.221679	0.0923709
1531	A017-H4			0.404467	1.26443	-0.281224	0.440415	1.02605	2.67122	0.549652	-0.194042	1.03536	0.369185	0.463143	0.0385818
1532	A017-H5	DY577779	89132215	-0.324581	-0.613575	-0.0277099	-0.753741	-0.0102633	-0.216275	0.375254	-0.134578	0.368863	-0.527219	-1.07809	-0.910579
1533	A017-H6	DY577780	89132216	-0.213969	-0.300219	0.10204	-0.426911	0.0121475	-0.783039	-0.337088	-0.41829	-0.670134	-0.443243	-0.546749	-0.182912
1534	A017-H7	DY577781	89132217	-0.330753	-0.0651981	0.244046	-0.278221	0.556344	-0.274023	0.0186798	0.527442	-0.274036	-0.173537	0.227111	-0.185656
1535	A017-H8	DY577782	89132218	-3.75884	-1.56822	-2.77488	-2.73389	-3.02965	-2.13847	-3.22688	-1.75847	-2.24276	-2.5574	-2.27868	-1.76568
1536	A017-H9	DY577783	89132219	-0.14845	-0.137888	-0.456188	-0.0452753	-0.460328	0.0261121	0.642776	0.0780178	0.121456	-0.196237	-0.101613	0.218703
1537	A018-A1			-1.79605	-1.23052	-0.587173	1.70324	-1.81582	0.593041	-1.20007	-0.300955	-0.200852	-0.216872	2.63349	1.03843
1538	A018-A10	DY577784	89132220	-0.0391712	0.120323	-0.384019	0.633957	0.521256	0.0474785	-0.0690794	-0.104515	-0.268937	-0.375259	-1.22908	0.032152
1539	A018-A11			-0.202565	0.068651	-0.00794985	0.00248916	0.146417	-0.252522	0.192423	-0.0563036	-0.463383	-0.161372	0.567025	-0.349951
1540	A018-A12	DY577785	89132221	-0.0259972	-0.322776	-1.10376	0.255838	-0.51721	-0.248304	0.190707	-0.235236	-0.253669	-0.358817	0.453991	-0.272995
1541	A018-A2	DY577786	89132222	0.0632336	-0.544486	-0.428331	0.971983	-0.890217	-0.682065	-0.417421	-0.263094	-0.945394	-1.27138	0.120618	0.229932
1542	A018-A3	DY577787	89132223	-0.223859	0.169207	-1.83797	0.0996349	-0.0420621	-0.180893	0.417584	-0.0228811	-0.399097	-0.341606	0.520065	-0.321067
1543	A018-A4			-0.251151	0.0228315	-0.713733	0.239679	-0.154418	-0.10839	0.0850891	0.127887	-0.0193238	0.258994	-0.128325	-0.227978
1544	A018-A5	DY577788	89132224	-0.0778045	-1.05156	-0.0450601	0.570279	-0.120666	-0.606333	-0.338856	-0.625416	-1.5217	-0.657952	-1.63157	0.173904
1545	A018-A6	DY577789	89132225	-0.0767879	-0.0883212	-1.1086	0.0157006	0.103841	0.0840862	0.0640352	0.0299294	-0.321974	-0.470737	-1.47789	0.238646
1546	A018-A7	DY577790	89132226	0.676535	0.16782	-0.489518	0.577786	-0.427616	-1.40958	0.743437	-0.555517	-0.265258	0.0925279	0.0471921	-0.405309
1547	A018-A8			-0.423382	-0.973739	-1.26148	0.949534	-1.07548	0.316001	-1.37159	-1.05289	-0.343738	-0.972437	-0.534639	-0.278582
1548	A018-A9	DY577791	89132227	-0.00804995	-0.132695	0.748634	-0.201879	-0.303673	-0.198135	0.0700597	-0.136591	0.475836	-0.777899	-0.463487	-0.486366
1549	A018-B1	DY577792	89132228	0.489528	0.329631	-0.0719159	0.541039	-0.610116	-0.631786	-0.577271	0.324002	0.0634517	-0.215663	-1.38217	0.407081
1550	A018-B10			0.401738	0.214222	0.88371	0.975531	0.450494	0.660581	0.269257	-0.0922367	0.912093	0.306317	1.79451	-1.56613
1551	A018-B11			-0.13326	0.0526587	-0.409368	0.127314	0.0970952	0.506639	0.0741375	-0.12438	0.0114182	-0.358269	-1.33477	0.114592
1552	A018-B12			-0.256473	-0.0126327	-0.255291	0.222282	0.32669	0.486998	0.375617	0.0672999	0.637942	0.225188	-1.13403	0.5262
1553	A018-B2	DY577793	89132229	0.491398	-0.0121957	0.0991561	0.638011	-0.545035	0.333849	0.0188979	-0.0448927	0.083684	-0.00141515	-0.582031	-0.955298
1554	A018-B3			-0.440454	0.299388	-0.575515	1.06444	1.17184	0.0540877	-0.314326	-0.683218	0.41498	1.00471	2.39258	-1.09433
1555	A018-B4			0.126436	0.28142	-1.14069	0.795957	-1.34118	-0.433948	-0.229045	-0.695416	-0.440942	-1.03566	-3.30816	-0.936267
1556	A018-B5	DY577794	89132230	-0.771754	-0.811605	-1.13078	-1.16171	-1.46349	-1.60141	-0.758681	-0.121314	-1.5491	-1.49178	-1.45869	-2.09661
1557	A018-B6	DY577795	89132231	-0.933425	-0.741365	-0.353344	-0.675668	-1.65103	-1.3829	-3.7248	-1.49815	-0.901714	-1.35356	-0.0641321	-1.97101
1558	A018-B7	DY577796	89132232	-0.138494	-0.0824335	-1.20553	-0.00261277	-0.195959	0.402588	0.207141	-0.12076	0.653589	-0.251122	-0.276285	-0.980369
1559	A018-B8			0.183741	2.25224	-0.480378	0.898348	2.368	0.439341	-0.206261	0.13564	1.6249	1.79347	1.43529	0.403287
1560	A018-B9	DY577797	89132233	-0.536533	-0.0590825	-0.23857	0.852279	-0.788645	-0.169794	0.496827	-0.338403	-0.273172	-0.382578	-0.42397	-0.485343
1561	A018-C1			0.354931	-0.121278	1.10328	0.173809	0.038818	0.383567	-0.122641	0.319667	0.186437	-0.152483	0.13492	0.441421
1562	A018-C10	DY577798	89132234	0.78478	0.455357	0.383312	0.460504	-0.417049	-0.795371	-0.0534776	-0.677629	-0.218485	0.0950136	1.07286	-0.188885
1563	A018-C11			-0.19762	0.115526	0.464576	0.106985	0.198656	-0.3213	0.0343411	-0.0577685	0.0726607	0.262324	-0.574263	0.337619
1564	A018-C12	DY577799	89132235	-0.0976378	-0.026483	0.606211	-0.0250231	-0.499666	-0.0274457	-0.198092	-0.0299177	-0.221963	-0.0313841	-2.12784	-0.140365
1565	A018-C2	DY577800	89132236	-0.341711	0.0358379	-0.198267	-0.146457	-0.17947	-0.108451	0.131027	0.155128	-0.0660905	-0.387727	-0.450734	0.206649
1566	A018-C3	DY577801	89132237	-0.10683	0.197232	0.2445	0.485548	-0.624954	-0.897436	0.279064	-0.0435513	-0.616637	-0.261466	1.46574	0.322929
1567	A018-C4			-1.02589	1.38968	-0.0985704	1.39807	0.0221647	1.35597	-0.978891	-1.00363	-0.649886	1.74698	-1.66873	0.207185
1568	A018-C5	DY577802	89132238	0.178113	-0.307037	0.885081	0.206091	0.135371	0.183027	-0.414626	0.124089	0.62646	-0.070515	-0.0840367	-0.205103
1569	A018-C6	DY577803	89132239	0.0277924	0.0162164	-0.388869	-0.322624	-0.0197781	-1.58739	-0.948283	0.238999	-0.446047	-0.626029	0.502002	-0.708454
1570	A018-C7	DY577804	89132240	-0.181658	0.110043	-0.866231	-0.154547	-0.56571	-0.645079	-0.166934	-0.352828	-0.591009	0.0679988	0.700958	-0.136225
1571	A018-C8	DY577805	89132241	-0.345723	-0.338215	0.987473	0.229122	0.163797	0.2221	-0.511827	0.28172	0.796761	0.34668	0.332194	0.349887
1572	A018-C9	DY577806	89132242	-0.248007	-0.538947	0.692079	-0.372998	-0.473331	-0.282891	0.611158	0.144889	-0.214338	-0.689358	-0.335364	0.264063
1573	A018-D1	DY577807	89132243	0.131982	0.163349	-0.376574	-0.312428	-0.311102	-0.512891	-0.663406	0.0309405	0.0255126	-0.196807	-1.57342	0.622249
1574	A018-D10	DY577808	89132244	0.23702	0.271475	-0.710707	0.224443	0.0717221	-0.180256	0.50635	-0.0542815	0.327087	0.477559	-0.255256	-0.229615
1575	A018-D11	DY577809	89132245	-0.00793629	0.239254	-0.572352	0.443881	0.181155	0.273907	0.00776816	-0.417816	0.73381	-0.816429	0.187216	0.336066
1576	A018-D12			0.231485	0.0619916	0.069041	0.510608	0.381578	-0.203703	-0.0531857	-0.0221964	-0.0226567	0.451476	-0.417623	-0.133669
1577	A018-D2	DY577810	89132246	-0.870848	0.19277	-0.385823	-0.728206	-0.788322	-0.791103	-0.975098	-0.892288	-0.337778	-1.60903	-4.41861	-2.9368
1578	A018-D3			0.52783	0.677578	-0.924906	0.142635	-0.219115	0.80428	0.304601	-0.0366218	-0.0243611	0.272253	-0.176362	1.14265
1579	A018-D4	DY577811	89132247	-0.129102	0.293348	-0.835261	-0.236621	-0.716589	-0.726667	-0.18948	-0.108163	-0.607192	-0.184286	-2.22542	-0.549104
1580	A018-D5	DY577812	89132248	0.181062	0.0705318	-1.05048	-0.364462	-0.548739	-0.791185	0.329072	-0.130521	-0.670554	0.123743	-0.853525	0.801988
1581	A018-D6	DY577813	89132249	-1.0159	-1.03453	-0.0801165	-1.13514	-0.400144	-0.604582	-1.29928	-0.428203	0.049236	-0.91874	-0.644653	-3.11312
1582	A018-D7			-0.0261933	-0.0477012	-0.772095	0.40954	-0.422273	-0.107592	0.181868	-0.314024	-0.82752	-0.823251	-0.798959	0.0491098
1583	A018-D8			0.133253	-0.34925	-0.689038	0.391566	0.0431401	-0.441272	-0.261646	0.0927942	-0.762458	-0.294356	0.0840958	0.457836
1584	A018-D9	DY577814	89132250	-0.0924041	0.293991	-0.58333	0.321886	-0.544844	-0.410345	-0.0131176	-0.238335	-0.168905	0.629032	-0.930865	-0.148713
1585	A018-E1			0.0165448	-0.00427189	0.739448	0.113549	-0.0743428	0.078521	0.0359837	-0.413141	-0.604534	-0.5263	-0.688765	0.0866168
1586	A018-E10	DY577815	89132251	0.00505878	-0.12385	-0.21441	0.659089	0.506511	0.193435	-0.316029	-0.248869	-0.113334	0.308327	-0.125837	0.0976122
1587	A018-E11			-0.127109	-0.131049	-0.197796	0.134617	-0.0612662	-0.112548	0.284445	0.0987713	-0.819657	0.154196	-1.55033	-0.0332981
1588	A018-E12			0.00488317	-0.158636	0.0774969	2.03704	0.480214	0.0764229	-0.254689	0.331943	-0.427382	-0.110552	-0.465485	-0.351983
1589	A018-E2			-0.350701	-0.317524	-0.238538	0.577473	0.00307838	-0.529513	-0.301357	-0.00251337	-0.110683	-0.271481	-0.870333	-0.337914
1590	A018-E3			0.285339	-0.121683	1.03498	0.261823	0.108102	-0.256221	-0.0418883	0.18947	0.815506	0.195645	0.443747	0.218774
1591	A018-E4	DY577816	89132252	-0.146413	0.0969652	0.255216	-0.127099	0.184604	-0.56589	0.0908413	0.0469474	-0.516938	-0.379184	0.129183	-0.24645
1592	A018-E5	DY577817	89132253	-0.0719085	-0.11429	0.0003975	0.325687	0.509851	-0.786902	-0.00859501	0.205776	0.0825735	0.230741	-1.50036	-0.696491
1593	A018-E6	DY577818	89132254	-0.239813	-0.0235831	-0.205252	1.10467	0.304766	-0.255746	-0.581028	0.73123	-0.0152818	-0.829232	0.0918297	-1.08383
1594	A018-E7	DY577819	89132255	0.462096	0.775333	4.12191	0.587525	-0.657323	-1.0264	0.122549	-0.619648	-0.460063	0.301269	0.425857	-0.473975
1595	A018-E8	DY577820	89132256	-0.64528	-1.05714	0.412838	1.04544	-0.473094	0.593857	-1.61482	-1.15827	-0.124108	-0.33515	-0.838281	-1.87124
1596	A018-E9			1.45405	-0.0289986	-0.241889	2.32357	0.0782162	0.11605	0.903807	0.475524	1.4844	0.378003	0.669075	0.450969
1597	A018-F1	DY577821	89132257	-0.0271801	-0.074059	-0.784416	-0.0925413	0.221486	0.0522025	0.390907	-0.00444001	-0.385437	-0.685574	-1.31828	0.163682
1598	A018-F10			-0.0334733	1.36324	0.673091	1.67629	0.962236	0.712531	0.240436	0.676905	1.49158	0.685664	0.579654	0.123618
1599	A018-F11			-0.384183	0.89765	0.217383	1.8353	0.200175	-0.473133	-0.397162	-1.02491	1.02704	0.443156	0.702145	-0.698699
1600	A018-F12			-2.44945	-1.23513	-1.75404	2.43413	-0.760553	-2.37676	-1.05392	-1.40541	-0.804762	-0.0868241	0.186408	-0.608805
1601	A018-F2	DY577822	89132258	-1.78068	-1.03095	-0.84387	-0.901674	-0.580593	-0.864871	-1.84501	-1.46771	-0.869358	-1.53157	-0.848139	0.0463006
1602	A018-F3	DY577823	89132259	-0.494234	-0.27222	-2.86873	0.331106	-0.101403	-0.62872	-0.219588	-0.604869	-0.795879	-0.200252	-0.0859792	-0.198386
1603	A018-F4	DY577824	89132260	-0.229465	0.28218	-0.464057	0.0267605	0.288168	0.611184	-0.251051	1.01611	1.17954	0.723204	0.850694	0.223045
1604	A018-F5	DY577825	89132261	0.333286	0.180339	-0.0725486	1.02682	-0.0245549	-0.199064	-0.7346	0.450794	0.832507	0.278531	-0.812084	0.10314
1605	A018-F6			-0.762103	1.82622	-0.0155893	1.02682	-0.730894	0.239565	-0.714124	0.0752715	-0.810062	1.37732	-0.00725864	-2.57133
1606	A018-F7			0.0259252	0.123813	-1.97521	0.797519	0.488171	-0.883052	-1.10108	0.54587	0.1684	-0.519812	0.0207793	-0.0526396
1607	A018-F8			0.0415583	-0.0554699	0.157537	-0.0885147	-0.567833	0.181669	-0.155971	-0.0438864	0.458434	0.44684	-1.33459	0.113374
1608	A018-F9			-0.11439	-0.122401	-0.577876	-0.24573	0.00790517	0.246359	0.00909669	-0.161132	0.824208	0.18299	0.0306719	0.0307181
1609	A018-G1			0.594656	0.939662	0.843637	1.28541	0.233565	-0.120187	0.0606574	0.354258	0.927899	0.379392	-0.541948	0.427701
1610	A018-G10			0.259213	0.183088	0.862658	3.04637	1.14784	0.106946	-0.683817	-0.172633	-0.772478	-0.168012	0.112646	3.74032
1611	A018-G11			-0.977099	0.301145	-0.00504606	0.142332	-0.524011	0.122154	-1.87357	-1.13888	0.0613238	0.00903819	2.02446	-0.727442
1612	A018-G12			0.856796	0.357285	-0.994224	0.92765	-0.32005	0.703869	-0.0219112	-0.364513	-0.12419	0.802192	0.659365	0.266492
1613	A018-G2			-0.0912578	-0.193025	0.043984	-0.169666	-0.331837	-0.166307	-0.331956	0.17446	-0.367357	-0.921972	-0.934486	0.168589
1614	A018-G3	DY577826	89132262	0.229265	-0.519575	0.790203	0.113857	-0.429271	-0.420867	0.057961	0.192434	-0.176012	-0.307331	0.395005	0.0533256
1615	A018-G4	DY577827	89132263	-0.135853	0.577597	0.944266	1.39095	-0.424129	0.169687	0.0848969	0.356137	1.04727	-1.26332	-0.0912673	0.104428
1616	A018-G5			-0.290726	-0.0315693	-0.305927	0.771351	-0.647927	1.61437	-0.113914	0.800004	0.158009	0.824904	0.792339	0.897674
1617	A018-G6			0.135261	-0.0204537	-0.0250814	2.21117	-0.53352	-0.361598	-0.0947934	0.192918	0.465143	0.298332	0.906569	0.303471
1618	A018-G7	DY577828	89132264	-0.366597	-0.214206	1.08046	0.312743	-0.172689	-0.446803	-0.00049032	-0.298601	0.237242	0.0779973	0.326007	0.395324
1619	A018-G8			-0.0184007	-0.0234101	-2.34137	-0.0977614	-0.196495	0.113853	0.270261	-0.218501	-0.458538	-0.6118	0.129047	0.0665126
1620	A018-G9	DY577829	89132265	-0.0140735	0.234478	-0.819067	0.354015	0.102944	0.718022	0.494457	0.155941	0.70669	-0.518859	-0.528404	0.284088
1621	A018-H1	DY577830	89132266	-0.0794436	0.0190439	-0.806904	0.45107	-0.254841	0.0313823	0.0200426	-0.120171	-0.361155	0.254134	-1.58454	-0.434323
1622	A018-H10			0.758147	0.998965	-0.225554	1.66868	0.389687	0.0481382	-0.355413	-0.00968436	-0.146009	0.294596	1.13464	2.86429
1623	A018-H11			0.249901	0.34154	-0.531235	-0.320014	-0.126254	0.178648	-0.455189	0.446214	0.0583499	0.215026	-0.817496	-0.824082
1624	A018-H12			1.33598	0.845698	0.643184	1.13899	0.117984	0.954147	-0.633673	0.208058	0.904714	0.652137	-0.67315	0.558208
1625	A018-H2	DY577831	89132267	0.096464	0.319515	-0.660663	0.528916	-0.542059	0.238576	0.0884078	-0.459475	-0.652967	-0.300796	0.740203	-0.229243
1626	A018-H3	DY577832	89132268	-0.381701	0.416067	-0.935626	1.42369	-0.366733	0.16708	-0.210644	-0.586558	-0.73776	-0.458373	-0.970102	-0.235814
1627	A018-H4	DY577833	89132269	-0.245817	0.178204	0.386722	0.112178	0.0984018	0.355709	0.193442	0.0624418	0.0311118	0.0109138	0.303133	0.173013
1628	A018-H5	DY577834	89132270	0.233863	1.01575	-0.820733	0.64732	-0.329036	-0.18597	0.29684	-0.457057	-0.39283	0.497756	-0.92331	0.665685
1629	A018-H6	DY577835	89132271	0.00679731	0.352469	-0.802329	0.0707398	-0.0453063	0.425446	0.285061	0.00720918	0.0110132	0.190954	-0.364784	-0.100211
1630	A018-H7	DY577836	89132272	0.440072	0.0240115	-0.515593	0.506268	-0.218452	0.321755	-0.262408	1.29744	-0.575251	0.159299	0.278023	-0.684358
1631	A018-H8	DY577837	89132273	0.413142	0.380385	0.526874	0.908775	-0.573109	0.770456	0.710603	-0.0878889	0.0904811	0.421512	0.325644	0.534073
1632	A018-H9	DY577838	89132274	-0.492812	0.33038	0.649279	0.817675	-1.86852	-1.29754	0.0211384	-0.0672162	0.371322	-0.828938	-1.598	-0.565931
1633	A019-A1			-1.30918	1.55387	0.474684	0.164729	-1.81024	-1.06615	-1.28473	-4.63778	0.199032	-0.460313	0.671539	0.503972
1634	A019-A10			-0.261881	-0.144707	0.057023	-0.179569	0.505834	0.147916	0.16336	0.272319	0.14005	-0.160244	0.866598	0.280463
1635	A019-A11	DY577839	89132275	0.252393	-0.54798	1.16969	0.388277	-0.242301	-0.432826	0.0968425	-0.0588645	-0.490973	-0.413821	0.102662	0.0602669
1636	A019-A12			-1.7645	-0.407846	-1.34572	-0.923525	-0.626226	-1.42838	-2.03326	-1.67117	0.236278	-1.06641	-0.558264	-1.03815
1637	A019-A2	DY577840	89132276	0.235629	-0.221333	0.631371	0.174972	-0.808827	-0.461671	-0.42413	-0.352364	-0.716305	-0.816178	0.246235	-0.867283
1638	A019-A3	DY577841	89132277	-0.721672	0.699884	0.417862	0.853172	-0.0488813	-0.808104	-1.03101	-0.761677	-0.584843	-0.45785	-0.37479	-2.02788
1639	A019-A4			-1.76934	0.703202	-0.882115	-2.52776	0.0925933	-0.601947	-1.65803	-1.75399	-0.370434	0.593393	-0.702003	-1.32011
1640	A019-A5			-0.748511	2.9553	1.70059	1.40521	1.122	0.402288	1.22526	-0.314449	2.4212	-0.142866	1.0713	1.21919
1641	A019-A6	DY577842	89132278	-0.123369	0.190936	0.0348893	-0.240312	-0.616905	-1.10326	-0.390472	-0.563782	-0.590187	-1.15034	-0.606238	-1.11237
1642	A019-A7			-0.519593	-0.271857	-0.864343	0.0120584	-0.918184	-1.219	-0.380628	-0.740789	-0.569114	-1.17011	-0.0460206	-0.494968
1643	A019-A8	DY577843	89132279	-1.77142	-0.453008	-1.74258	-0.94953	-1.07144	-1.06028	-1.38163	-0.62579	-0.727822	-1.78445	-1.37993	-1.03157
1644	A019-A9			-1.60922	-0.789756	-0.595571	-0.510472	0.171898	-1.63354	-1.02294	-3.64684	-1.43788	-1.84345	-0.211059	-1.32966
1645	A019-B1	DY577844	89132280	0.812765	0.296303	0.170675	0.179577	0.156123	0.888963	1.42415	1.14172	0.155084	0.686131	1.27521	0.294592
1646	A019-B10	DY577845	89132281	-0.335104	-0.217521	0.281866	-0.12689	-0.270694	-0.154154	0.107575	-0.26839	-0.196186	-0.667352	-1.11243	-0.261678
1647	A019-B11	DY577846	89132282	0.181186	0.912053	0.257995	1.57381	0.0900359	1.22497	0.348782	0.56686	0.583909	2.37687	1.3672	0.504789
1648	A019-B12	DY577847	89132283	-0.0980107	0.121975	0.717768	0.361119	-0.101742	0.701003	0.734265	-0.0906822	0.422103	-0.451502	0.174488	-0.207247
1649	A019-B2	DY577848	89132284	-0.390484	-0.421867	0.787445	-0.559519	-0.914833	-0.252992	-0.764159	0.506068	0.0590088	-0.458645	-0.314442	-1.40779
1650	A019-B3	DY577849	89132285	0.302514	0.381932	-1.52622	0.116308	0.0888676	-0.761921	0.109013	0.0958567	-0.0937295	-0.0611896	-0.567008	0.280232
1651	A019-B4	DY577850	89132286	-1.52739	-0.610535	-1.66282	-1.11168	-1.47188	-0.930354	-0.780444	-1.60351	-0.734326	-1.63592	-0.807649	-1.66971
1652	A019-B5	DY577851	89132287	0.0850785	0.278909	-0.772393	-0.183721	-0.270983	-0.369953	-0.252497	-0.117082	0.0426692	0.161707	0.413243	0.250378
1653	A019-B6	DY577852	89132288	-2.68942	-1.28303	-0.686614	-1.25124	-1.67994	-1.4945	-1.27929	-1.4197	-1.83848	-2.22367	-5.13182	-1.83252
1654	A019-B7	DY577853	89132289	-0.430273	-0.381047	-1.0609	-0.12845	-0.577063	-0.612612	-0.399507	-0.169939	-0.25565	-0.683816	-0.301068	-0.251879
1655	A019-B8	DY577854	89132290	-1.20944	0.81779	-0.825904	1.24877	0.111609	-0.534989	-1.14352	-0.462816	0.754398	-0.617199	-0.894573	-1.23153
1656	A019-B9	DY577855	89132291	0.665567	0.505715	-0.122026	0.899664	-0.973529	-0.560963	-0.189555	0.262332	0.0663661	0.665209	1.41862	-1.00025
1657	A019-C1	DY577856	89132292	-0.100753	-0.277286	-0.846276	-0.130332	-0.125447	0.07239	0.0291409	0.3897	-0.16	-0.250957	-1.15957	0.202716
1658	A019-C10	DY577857	89132293	-0.105539	-1.18278	-0.0276742	-0.30636	-0.427807	-1.18016	-0.487681	-0.857228	-1.14112	-0.713617	-1.46869	-1.0827
1659	A019-C11	DY577858	89132294	0.0555732	-0.0436329	0.69276	0.211144	-0.544842	0.264206	-0.250031	-0.213491	-0.0501532	0.0262286	0.396184	0.0322654
1660	A019-C12	DY577859	89132295	0.372038	-0.31453	0.386184	-0.407139	0.053301	-0.268128	-0.468489	0.234854	-0.445263	-0.0625083	0.0285461	-0.418578
1661	A019-C2	DY577860	89132296	0.0959205	0.272032	0.591027	0.293146	-0.446001	0.0797528	-0.539585	-0.584813	-0.0976131	-0.252223	0.438548	-0.572041
1662	A019-C3	DY577861	89132297	0.0644935	-0.207752	1.70733	0.0122513	0.206782	0.406586	0.406347	-0.224164	0.11357	-0.382817	0.430725	0.581414
1663	A019-C4	DY577862	89132298	-0.561361	-0.434795	-0.410045	-1.01821	-0.764223	-0.552167	-0.801859	-0.837323	-0.0845873	-1.21076	-0.467133	-0.411467
1664	A019-C5	DY577863	89132299	-0.169635	-0.195571	-0.909012	-0.279452	0.178338	0.372129	0.020958	0.284182	0.716202	0.294155	-0.710539	0.359766
1665	A019-C6	DY577864	89132300	-1.37139	0.169638	-1.09641	-0.870228	-1.1898	-1.04059	-0.984625	-0.996667	-1.04138	-1.42648	-0.740644	-0.121208
1666	A019-C7	DY577865	89132301	-0.0341576	0.109559	-0.853621	0.999496	-0.146328	-0.250555	0.329961	-0.31356	0.015383	0.155433	0.931337	-0.206204
1667	A019-C8	DY577866	89132302	-0.024558	0.155814	-0.0692959	0.128352	0.0232226	0.769294	0.682019	0.191348	0.532193	-0.452822	0.256945	0.656513
1668	A019-C9	DY577867	89132303	-0.263991	-0.127408	-0.923516	0.212302	0.532279	-0.980407	0.125949	-0.364302	-0.39812	-0.398182	-1.69254	0.189862
1669	A019-D1	DY577868	89132304	0.539919	0.251837	-0.47291	0.161239	-1.20656	-0.783567	0.356849	-1.48031	-2.39006	-1.97636	1.18425	3.0475
1670	A019-D10	DY577869	89132305	-1.41551	-0.829933	-0.165454	-1.2795	-1.20889	-1.53546	-0.523576	0.152451	-0.699958	-1.43216	-1.9233	-0.340789
1671	A019-D11	DY577870	89132306	-0.211831	0.595123	0.860551	-0.295685	0.039926	0.193755	0.532666	0.105903	0.903957	-0.223129	0.432962	0.737927
1672	A019-D12	DY577871	89132307	-0.277681	-0.36503	-0.396913	-0.318192	-0.175753	0.427651	0.12861	-0.282225	-0.109386	-0.719633	-1.142	-0.122202
1673	A019-D2	DY577872	89132308	-0.478434	-0.57624	1.67052	-0.619189	-0.54315	-0.724228	0.0707613	0.458856	0.280315	0.265934	-0.720079	-1.12441
1674	A019-D3	DY577873	89132309	-0.17487	-0.668761	-1.52262	-1.00085	-0.390497	-1.50285	-0.787518	-0.814729	-0.77302	-0.982304	-0.346195	-0.806066
1675	A019-D4	DY577874	89132310	-0.0563359	0.110588	0.292072	0.336557	-0.181171	-0.407943	0.0813579	-0.0122716	-0.276059	-0.830782	-0.521762	0.559324
1676	A019-D5	DY577875	89132311	-0.667857	0.0283024	-0.631791	0.14239	-0.813525	-1.05639	-1.36198	-0.617653	-0.936891	-1.15864	0.0201045	-1.26275
1677	A019-D6	DY577876	89132312	-0.204949	-0.704478	0.575988	-0.359798	-0.133539	-0.742375	0.012261	-0.0279322	-0.254138	-0.198281	-0.704628	-0.583568
1678	A019-D7	DY577877	89132313	-0.752305	-0.843506	0.424842	-0.599776	-0.30787	-0.851891	-0.509278	-0.37019	-0.354221	-0.199822	-0.0842245	-1.1888
1679	A019-D8	DY577878	89132314	1.48631	0.64432	1.62509	0.608531	-0.215925	-1.97058	0.455482	-1.53288	-1.65678	-0.304901	-2.35386	-1.50229
1680	A019-D9	DY577879	89132315	0.996139	0.0642616	0.0782778	0.382884	0.075768	-1.28865	0.35457	-0.102518	-0.529571	0.230095	0.0233244	2.00161
1681	A019-E1	DY577880	89132316	-0.541806	-1.93973	-0.779805	-0.11866	0.0929103	-0.852888	-1.09754	-1.23594	-0.508002	-1.2426	-0.40734	-0.140654
1682	A019-E10	DY577881	89132317	0.141454	0.0672433	0.378277	0.540353	0.106702	0.0520856	-0.287691	0.428806	0.0870795	-0.506994	-0.253113	0.169242
1683	A019-E11	DY577882	89132318	-0.412528	0.0937849	-0.0919111	0.310006	-0.351719	-0.0295045	-0.0948791	-0.274289	-0.337678	0.00579154	0.796655	0.54263
1684	A019-E12	DY577883	89132319	0.189358	-0.187532	0.379821	-0.164678	0.47347	-0.272375	0.541612	0.184824	0.122486	0.0106952	0.463881	0.0186497
1685	A019-E2	DY577884	89132320	-1.50623	-2.01333	1.09576	-1.07792	0.703168	-0.949795	-1.91109	0.828749	1.14282	1.53777	-1.01145	-2.00817
1686	A019-E3	DY577885	89132321	-0.232528	-0.34616	0.644947	-0.0541396	0.541884	-0.878575	-0.0124757	0.232835	0.297211	0.299453	-2.92972	-0.0283999
1687	A019-E4	DY577886	89132322	-0.0489785	-0.0837834	-0.00738155	-0.402534	0.340032	-0.316621	0.43858	0.144172	-0.0753139	-0.213175	-0.0586037	0.0189301
1688	A019-E5			-0.49437	0.199481	-5.23172	1.93975	1.3746	0.310528	3.48254	-0.21533	0.219901	1.77414	0.674433	-0.322508
1689	A019-E6	DY577887	89132323	-0.00839088	-0.216375	0.466618	0.187418	-0.0225615	-0.054504	-0.180211	0.0452406	0.161989	0.42716	0.358773	0.15306
1690	A019-E7	DY577888	89132324	-0.00156513	-0.232089	-5.3175	0.0841517	-0.375862	-0.207064	-0.0783585	-0.0626718	0.659833	0.287717	0.713715	-0.484884
1691	A019-E8	DY577889	89132325	-0.130011	-0.379314	-0.318939	-2.08038	-0.404964	-0.381645	-0.811577	-0.318676	-0.467234	-1.48997	-0.0873119	-3.36726
1692	A019-E9	DY577890	89132326	-0.0726839	-0.0450298	-0.6118	0.359716	-0.359616	0.220319	-0.199405	-0.137274	-0.175785	-0.807424	-1.65455	0.294546
1693	A019-F1	DY577891	89132327	0.514111	0.337303	-0.517908	-0.004989	-1.33086	-0.266005	0.311656	-1.1155	-1.24463	-1.35141	1.15577	2.62883
1694	A019-F10	DY577892	89132328	0.766155	0.337053	0.785605	0.359204	0.454528	-0.44396	0.254629	0.171784	0.0476196	0.15583	-0.246133	-0.955036
1695	A019-F11			-1.27175	-1.42634	-0.0853544	-0.117417	-0.828434	-0.486014	-0.966712	-0.60921	-0.551963	-0.505811	-2.27322	-1.71423
1696	A019-F12			1.51606	0.097218	0.203004	-0.0609914	1.06773	0.247762	0.225509	-0.165822	0.340946	-0.426726	-0.457652	0.508407
1697	A019-F2	DY577893	89132329	-0.700004	-0.237542	-0.775761	0.844143	0.233305	-0.141195	-0.254281	0.00439598	-0.0802505	-0.577936	0.477896	-0.539892
1698	A019-F3	DY577894	89132330	-0.381313	-0.262804	-0.241864	0.055685	-0.135288	0.0135379	-0.111002	-0.510415	-0.345995	-0.270757	-0.0683046	-2.39902
1699	A019-F4	DY577895	89132331	0.112587	-0.0320375	-0.232216	-0.0878707	-0.819763	-0.362982	0.0903016	-0.772104	-0.600765	0.0159728	-2.47489	0.223782
1700	A019-F5	DY577896	89132332	-0.380952	-0.0559255	-0.746133	-0.45662	-0.33822	0.154752	0.322394	0.20318	0.092874	-0.116769	-0.102215	-0.266067
1701	A019-F6	DY577897	89132333	0.779739	-0.65411	0.742487	-0.510135	-1.18798	-0.525258	-0.821359	-0.272705	-0.0977856	-0.994119	-0.742506	-0.417784
1702	A019-F7			-1.79291	-0.736262	0.233807	-0.120878	0.677401	-0.878579	-1.68468	0.0346257	1.26955	-2.2857	-0.101662	0.0613771
1703	A019-F8			-0.161766	0.0571944	-0.22683	-0.267862	-0.285075	0.295794	-0.479227	-0.243854	-0.0407777	-0.106567	-2.36848	-0.160462
1704	A019-F9			-0.442753	0.0707417	-0.367491	-0.129241	0.223918	-0.0689035	-0.0529819	0.339129	0.428441	-0.0445543	0.647269	2.51865
1705	A019-G1	DY577898	89132334	-0.565857	-0.974722	-1.04015	-0.164555	0.380956	-1.07697	0.199469	-1.21657	-1.38515	-1.68434	0.502457	-0.774655
1706	A019-G10	DY577899	89132335	0.117205	0.209807	-0.115713	0.803654	0.325409	-0.315268	-0.133605	-0.189219	0.0574251	0.432882	0.764691	0.530513
1707	A019-G11	DY577900	89132336	0.040633	0.0316321	0.105222	-0.0226144	-0.501719	-0.225255	-0.110949	-0.328264	-0.709253	-0.44716	0.336883	-0.0636192
1708	A019-G12	DY577901	89132337	-0.294554	-0.551145	0.211494	-0.993341	-0.622929	-0.319683	-0.269929	-0.700855	-0.0110372	-0.70402	-0.590447	0.00353883
1709	A019-G2	DY577903	89132339	-0.0306362	0.0772192	-0.601854	0.082791	-0.360964	-0.357279	-0.114475	0.396586	-0.209951	-0.334049	0.0474544	-0.539635
1710	A019-G3	DY577904	89132340	0.464389	-0.953588	-0.215482	-0.292036	-0.801876	-0.561853	-1.22572	-0.107488	-0.301424	-0.367172	-0.642023	-0.645577
1711	A019-G4	DY577906	89132342	-0.506255	-0.456912	-0.752064	-0.723664	-0.734839	-0.056159	0.284524	-0.0732214	-0.0518837	-0.346917	-0.1136	-0.219415
1712	A019-G5	DY577908	89132344	0.106564	0.592751	-0.887412	0.868136	0.458395	-0.690671	0.26967	-0.401437	0.671268	-0.0875504	-1.19189	1.20673
1713	A019-G6	DY577910	89132346	-0.181129	0.0106867	-0.0477154	0.147067	-0.140485	-0.0619351	0.0241863	-0.458287	-0.566814	0.154148	-0.226829	-0.300099
1714	A019-G7	DY577911	89132347	-1.81577	2.39119	-3.11167	-1.33123	0.905022	-1.15	-0.38086	-0.426948	1.73743	-0.681601	0.232617	0.313244
1715	A019-G8	DY577912	89132348	-0.107244	0.147848	0.342767	-0.0446499	0.183013	0.409207	0.318436	-0.189244	0.100848	0.181347	1.07886	0.790582
1716	A019-G9	DY577914	89132350	1.2429	1.24252	0.0391807	1.15349	-0.0574093	0.654086	-0.100997	0.400261	0.367612	1.43583	0.0649426	0.428828
1717	A019-H1			-2.13642	-1.43806	0.734466	-1.15074	-1.20744	-0.984773	-0.861365	-1.31979	-0.895935	-1.60861	-1.00726	0.0195017
1718	A019-H10	DY577916	89132352	-1.09701	-0.571429	0.67658	-1.0155	-0.868895	-0.223144	0.0140954	-0.348778	-0.777939	-1.20783	-0.734197	-1.78764
1719	A019-H11	DY577918	89132354	0.208583	-0.0817983	3.93834	-0.2974	-0.386256	-0.837314	-0.992727	0.124329	-0.429744	-0.22096	0.0132305	-0.448822
1720	A019-H12	DY577920	89132356	0.362077	0.926401	0.531899	0.35563	-1.51547	0.23842	0.522861	-0.368778	-1.03649	-0.767816	-1.55354	-0.0793437
1721	A019-H2			-0.169408	1.62542	1.1825	0.66295	0.670782	1.91571	-0.126407	-0.241414	1.38651	2.34037	0.203227	-0.163543
1722	A019-H3	DY577921	89132357	-0.282838	-0.398907	-1.74812	-0.0560859	-0.199956	0.401785	0.339942	0.0570855	-0.186361	-0.408223	0.119914	0.0857511
1723	A019-H4	DY577923	89132359	0.271921	-0.0512388	1.06774	-0.254656	0.0539849	-0.354353	-0.702556	0.0449862	-0.24646	0.151955	-2.31391	-0.278099
1724	A019-H5	DY577925	89132361	0.221685	1.11671	-0.933076	1.33838	-1.12239	0.552264	-0.274977	0.0630633	0.482863	-0.0848088	1.29024	-1.26919
1725	A019-H6			0.374909	0.367996	0.0593792	0.210351	-0.487549	-0.162922	0.136128	-0.173596	-0.870835	-0.352228	-1.26209	0.153726
1726	A019-H7			-0.650669	2.01381	-0.394152	1.38083	1.34671	1.29456	-0.138206	0.340564	-0.205576	0.892958	-0.449441	-0.701566
1727	A019-H8	DY577927	89132363	-0.411343	0.502464	0.661314	0.0323796	-0.00694293	-0.120638	-0.20923	0.347929	0.0131302	0.016266	-1.54643	0.18399
1728	A019-H9	DY577929	89132365	0.556501	0.538853	-0.132815	-0.0617976	-0.0572083	-0.904419	-0.314901	-0.166888	-0.602237	-0.195933	1.45033	2.64373
1729	A020-A1	DY577931	89132367	-0.482613	-0.400257	-0.6667	-0.245092	-0.399754	-0.334297	0.637568	-0.722916	-0.580833	-0.704453	0.235888	-0.256292
1730	A020-A10	DY577934	89132370	-0.461051	-0.373068	-0.178922	-0.396527	-0.351347	-0.688073	-0.138109	0.0496724	-0.37028	-0.748141	-0.871296	-0.322883
1731	A020-A11	DY577936	89132372	-0.201017	-0.0891574	0.349547	-1.27592	-0.489759	0.065068	0.251599	0.437808	0.0994113	-0.0151538	-1.63271	-0.331744
1732	A020-A12	DY577937	89132373	-0.131082	-0.0935076	0.306591	-0.102261	-0.136695	-0.0971439	0.00341383	-0.0126096	-0.127237	-0.0326993	0.65334	-0.0670813
1733	A020-A2	DY577939	89132375	1.47206	0.659099	1.74367	-0.0544203	0.724648	0.358777	0.106726	0.655767	0.965158	0.735901	0.58052	0.46877
1734	A020-A3	DY577941	89132377	0.309652	-0.123055	-0.712749	-0.318388	-0.165221	-0.908045	0.151762	0.22371	-0.496136	0.333227	0.825316	-0.0492684
1735	A020-A4	DY577944	89132380	-0.0477495	-0.142873	0.256375	-0.64728	0.480829	-0.718272	-0.216046	0.357966	-0.147545	0.38028	-2.64421	-0.369628
1736	A020-A5	DY577946	89132382	-0.122341	-0.0903502	-0.901074	-0.467224	0.381044	-0.567673	-0.143695	-0.128394	-0.0820481	0.0891097	0.494089	0.0921405
1737	A020-A6			-0.605107	1.47377	-0.292411	1.00851	0.742416	0.145936	-0.887971	-1.12517	-0.0746709	-0.724576	2.22009	-0.0820987
1738	A020-A7	DY577949	89132385	-0.167875	0.00445955	0.991492	-0.363754	-0.245556	-0.532306	0.158795	0.0501409	-0.396801	-0.667262	0.0930505	-0.363275
1739	A020-A8			-0.277318	-0.277606	0.647775	1.03054	0.00680315	-0.455741	0.0381528	-0.888864	0.688552	-0.258751	-0.0897856	-1.0035
1740	A020-A9	DY577952	89132388	0.0919309	-0.146819	-1.56279	0.0461698	0.161544	0.283312	-0.128858	-0.231674	-0.581537	0.235003	-0.0645056	-2.34259
1741	A020-B1	DY577953	89132389	0.336806	0.166293	-0.319225	0.492911	0.42581	0.1167	0.186165	0.893704	0.845288	1.02225	0.0823231	-0.440657
1742	A020-B10	DY577954	89132390	-0.78815	-0.963742	-0.0242605	-0.861053	-1.10361	-1.97547	-1.72978	-1.26914	-0.961961	-0.897369	-0.964027	-0.993651
1743	A020-B11	DY577956	89132392	-0.286958	-0.302278	-0.972247	-0.0430952	-0.183523	-0.110569	-0.0873719	-0.212143	-0.290734	0.127458	-1.97253	-0.110954
1744	A020-B12	DY577957	89132393	-0.715469	-0.131281	-1.29665	-0.025007	-0.43355	-0.424754	-0.215615	-0.589236	-0.747323	-0.905053	-0.136298	0.219768
1745	A020-B2	DY577958	89132394	-0.926151	-0.176138	-0.0988587	-0.888325	-0.0296001	-0.307569	-0.513632	0.669116	-1.06898	-0.507854	-1.08813	0.417392
1746	A020-B3	DY577960	89132396	-0.0966076	-0.355614	-0.446809	0.796595	0.0505607	0.0875884	0.0881572	1.0334	0.698828	0.266969	0.3056	-0.566303
1747	A020-B4	DY577961	89132397	-0.631521	-1.38897	-0.908131	-1.32507	-0.673857	-0.727574	0.244085	-0.349277	-0.898293	-1.3611	-1.83705	-0.677688
1748	A020-B5	DY577962	89132398	0.46846	-0.198487	-1.08642	-0.352564	-1.03394	-0.899383	-0.0790382	-0.130875	-0.595263	-0.604123	-1.25262	-1.6764
1749	A020-B6			-0.709138	0.418494	0.335483	0.00597292	-0.42987	0.664174	-0.948169	-1.62209	0.0425992	-0.815716	0.695014	-2.08827
1750	A020-B7	DY577964	89132400	-1.19933	-1.33994	-2.27163	-0.960792	-1.97418	-1.22388	-0.76014	-1.59185	-1.78058	-1.44482	-0.83859	-1.69395
1751	A020-B8	DY577965	89132401	-1.21972	-1.29971	-0.898941	-0.792739	-1.04979	-1.37448	-1.14077	-1.53317	-1.36027	-1.02295	-1.25674	-1.02701
1752	A020-B9	DY577966	89132402	0.475079	0.312117	-0.882088	0.258341	0.0797781	-0.454063	0.058316	-0.0569265	-0.394655	-0.661738	-0.14151	-0.193753
1753	A020-C1	DY577967	89132403	0.0401854	0.508099	0.302653	-0.023856	0.0321029	-0.0220456	-0.156245	-0.409227	0.310418	-0.19113	0.12964	-3.24088
1754	A020-C10	DY577969	89132405	-0.0389203	-0.345099	0.892006	0.280174	0.15162	0.11253	-0.0440488	-0.534628	-0.154544	-0.269203	-1.46257	-0.3617
1755	A020-C11			-0.056111	-0.129871	2.90002	0.594586	0.437366	-0.00685194	0.00092333	0.148689	-0.0490696	0.362447	-0.0459575	0.402017
1756	A020-C12	DY577971	89132407	-0.255625	-0.913434	0.388623	-0.54078	-0.431484	-0.620889	0.124596	0.0627414	-0.751637	-0.338204	-1.23983	-0.773631
1757	A020-C2	DY577972	89132408	-0.317843	-0.201853	0.319596	-0.428619	-0.228307	-0.069077	0.197625	0.0750534	0.32474	-0.476981	-1.12043	0.173236
1758	A020-C3	DY577975	89132411	0.163146	0.00783176	1.87214	-0.619215	-1.27259	-0.525624	0.142848	-1.33004	-2.05634	-1.42798	0.974351	-0.0196768
1759	A020-C4	DY577977	89132413	-0.347465	-1.07695	-1.04929	-1.22376	-0.637562	-1.57085	-0.0999389	-0.555958	-1.13312	-1.49148	-0.32137	-0.822569
1760	A020-C5	DY577979	89132415	0.00452738	-0.115806	-0.636687	0.216038	-0.406785	0.00151394	0.397101	-0.0579667	0.104315	0.406066	-0.122905	0.00542333
1761	A020-C6	DY577981	89132417	-0.0975314	-0.265667	-0.263142	-0.426619	-0.244592	-0.534823	-0.136209	-0.0174119	-0.219194	0.0570454	-2.08763	-2.70222
1762	A020-C7	DY577983	89132419	-0.79089	-0.689462	1.29472	-0.927472	-1.10623	-0.72889	-1.01798	0.458881	-0.246227	-0.891081	-1.17879	-1.01732
1763	A020-C8	DY577984	89132420	-0.194369	-0.975926	-0.38574	-1.2603	-0.969268	-0.397219	-0.040558	3.303e-05	-0.314206	-1.23801	-1.93533	-1.02154
1764	A020-C9	DY577986	89132422	0.193082	0.302716	-0.378507	0.195315	-0.0184087	-0.122569	-0.31198	-0.026867	0.163132	0.0421887	0.15914	0.168732
1765	A020-D1	DY577988	89132424	-0.188455	-0.238708	-0.83165	0.813983	0.0849492	0.491222	-0.0243161	-0.265345	-0.205767	-0.387231	-0.724416	-0.337473
1766	A020-D10	DY577990	89132426	-0.0048501	0.118496	-0.649176	0.32451	-0.266209	0.59752	-0.220503	-0.111621	0.116164	0.77598	-0.31145	0.607316
1767	A020-D11	DY577993	89132429	0.205381	0.292029	0.565161	0.123056	0.0390662	-0.267642	0.033056	0.329209	-0.341955	-0.589544	0.379687	-0.302256
1768	A020-D12	DY577995	89132431	-0.389965	-0.358051	-1.57536	-0.116976	-0.11347	-0.391674	-0.146603	0.250488	-0.0770315	0.0884602	-0.984548	-0.325958
1769	A020-D2	DY577996	89132432	-0.0597277	0.0115973	-0.32458	-0.324417	-0.805359	-0.804187	-0.0228325	-0.406618	-1.26733	-0.697682	0.604046	0.131332
1770	A020-D3	DY577999	89132435	0.0356064	-0.0499927	-0.499884	-0.154038	0.379162	-0.361996	-0.328682	0.212409	-0.383556	0.164821	0.591787	-0.171258
1771	A020-D4			0.0662404	0.185296	-0.536303	0.38979	-0.180875	0.817995	-0.609676	0.48971	0.654291	-0.330671	0.783424	0.228328
1772	A020-D5	DY578002	89132438	0.105071	-0.260747	-0.400162	-0.407488	-0.386116	-0.421597	-0.633272	-0.310711	-2.06656	-1.096	-0.553914	-1.58035
1773	A020-D6			-0.0548848	-0.732699	-1.06023	-0.524885	-0.203766	-0.180449	-0.390539	-0.292388	-0.591685	-0.462639	0.336184	0.172958
1774	A020-D7	DY578005	89132441	-0.990743	-1.50518	0.0656423	-1.13533	-2.05404	-1.46061	-0.864879	-1.46976	-1.77797	-1.45138	-2.07943	-1.46748
1775	A020-D8	DY578008	89132444	-1.61477	-1.0093	-1.02156	-1.81046	-1.20282	-1.18423	-1.35813	-0.793644	-1.5453	-1.30271	-2.06971	-1.13853
1776	A020-D9			-0.486789	0.184798	1.52758	0.570914	4.00788	0.501779	0.190913	2.45403	3.03018	2.26842	-1.83399	-1.05295
1777	A020-E1	DY578011	89132447	0.33203	0.119806	-1.6581	-0.0528869	-0.541022	-0.585185	-0.00286178	-0.144694	-0.843388	-0.27111	0.949795	0.147928
1778	A020-E10	DY578015	89132451	0.60316	1.0036	0.350844	1.70648	1.57754	0.458217	0.453492	0.152485	1.98423	0.674279	0.465026	0.953825
1779	A020-E11	DY578018	89132454	0.329281	0.0747153	-1.13962	0.0372447	-1.57024	-0.345429	0.121429	-0.719183	-0.311544	-0.874139	-0.294624	0.70602
1780	A020-E12	DY578020	89132456	0.620196	0.0533834	-0.961162	0.550203	0.508654	0.144012	0.0728211	-0.343758	0.151363	0.166079	0.665355	0.261126
1781	A020-E2	DY578021	89132457	-0.479343	0.0992109	0.793657	-0.495149	-0.260135	-0.399486	-0.505865	-0.205667	-0.160519	-0.274205	-0.16617	-0.282702
1782	A020-E3			-0.210715	0.836716	1.50781	1.21943	0.364091	-0.25738	-0.376273	-0.61331	0.477718	0.353811	1.17258	1.17869
1783	A020-E4	DY578024	89132460	0.464074	-0.0958677	-1.0291	-0.241209	-0.392622	-0.279203	-0.265453	0.332145	-0.0226339	0.00379436	-1.21729	-0.536807
1784	A020-E5	DY578025	89132461	0.895924	-0.0671235	0.193739	0.547146	0.181394	0.172804	0.226496	-0.184047	-0.352276	0.164089	0.383457	0.00107695
1785	A020-E6	DY578027	89132463	0.469602	0.8167	-0.838859	0.545823	0.0390358	0.330168	0.161943	0.256762	0.518314	0.193331	0.024907	0.0265753
1786	A020-E7	DY578029	89132465	-0.22227	-0.0881448	-1.03877	-0.369693	0.0700788	6.073e-05	-0.17096	0.133095	0.0723589	0.0149164	0.164535	0.0331412
1787	A020-E8	DY578031	89132467	-1.02319	-0.840725	-1.89402	-0.741742	0.0735184	-0.06617	-1.45722	-0.196841	-1.24416	-1.578	0.012299	-2.04053
1788	A020-E9			-0.547411	0.537852	-0.529179	0.852554	0.628949	-0.322285	0.0649825	0.352099	1.51405	0.482632	0.276476	0.0794821
1789	A020-F1	DY578032	89132468	-0.348896	-0.69837	-0.354879	-0.470886	-0.471662	-1.02867	-0.217439	-0.19257	-0.617876	-0.881146	-0.607868	-0.438345
1790	A020-F10	DY578033	89132469	-1.25461	-0.827829	-1.30536	-0.761285	-1.26833	0.277547	-1.00684	-0.601602	-0.89985	-0.710014	0.0642819	-0.0521561
1791	A020-F11	DY578034	89132470	1.02505	0.118029	0.204865	-0.0716985	-0.867998	-1.58776	0.343117	-1.52983	-1.12173	-0.0287779	-0.717944	-1.06483
1792	A020-F12	DY578035	89132471	0.0512643	-0.0292315	-1.63485	0.0489226	-0.406984	-0.211494	-0.0540479	-0.410437	-0.201358	-0.018229	0.257765	0.0234086
1793	A020-F2	DY578036	89132472	-0.568989	-0.284739	-0.623291	-0.832164	-0.940444	-1.11336	0.138053	-0.549854	-0.857584	-1.3163	-1.19441	-0.493115
1794	A020-F3			-0.577708	-1.16394	-0.571927	-0.578503	-1.22034	-0.909575	-0.539977	-1.19615	-1.00494	-0.941953	-1.57896	0.0231207
1795	A020-F4			0.47133	0.10261	-1.7647	-0.330328	-0.645998	-0.403815	-0.519575	-0.314647	-0.811986	-1.37262	-1.16069	-0.0311267
1796	A020-F5	DY578040	89132476	0.53262	0.166478	-0.85885	-0.532269	0.857855	0.139337	-0.200922	0.119256	-0.255949	-0.742096	-1.08694	0.418987
1797	A020-F6	DY578041	89132477	-0.443964	-0.64102	-0.602364	-0.718031	0.0378104	-0.462706	-0.149364	-0.656562	0.55334	-0.353957	-0.999843	-0.628925
1798	A020-F7	DY578043	89132479	-0.59314	-1.0953	-0.564118	-1.1987	-0.779591	-1.35984	-1.141	-1.1686	-1.28864	-1.81335	-1.29659	-0.456188
1799	A020-F8	DY578045	89132481	-0.349938	-0.303492	-1.63709	-0.585585	-0.104212	-0.197582	-0.256875	0.309718	-0.64626	-0.0657254	-1.41223	-1.11187
1800	A020-F9			1.48986	1.07235	-0.411035	0.607691	1.53892	2.09	0.706172	0.38522	1.0427	2.36648	0.373401	-1.26129
1801	A020-G1			-0.307749	0.0989805	-0.642529	-0.256384	-0.0613047	-0.369633	0.00768998	0.0927931	-0.199481	-0.512729	0.595314	-1.72423
1802	A020-G10	DY578047	89132483	0.00760199	0.274645	1.51473	1.19222	0.230893	0.289442	0.0311942	0.137807	0.346661	0.202018	-0.434129	1.36699
1803	A020-G11	DY578049	89132485	-0.770675	0.186963	-0.0512488	0.880523	-1.45865	0.821411	0.965083	0.417852	0.860489	0.528983	-3.42482	0.0669184
1804	A020-G12	DY578051	89132487	-0.428369	1.13274	-0.486868	1.36451	0.126077	0.48114	-0.0410786	-0.255455	0.843684	0.448904	-2.09451	0.333989
1805	A020-G2	DY578052	89132488	-0.122386	-0.126871	-1.08263	0.0263038	0.150742	-0.138849	0.121737	-0.111513	-0.10802	-0.0103546	-1.39371	0.3131
1806	A020-G3	DY578054	89132490	-0.164588	-0.183553	-1.86421	-0.612881	0.356252	-0.301517	-0.0349809	0.0520417	-0.0395543	0.0232036	0.0507872	-0.06762
1807	A020-G4	DY578055	89132491	0.30317	0.394106	-0.0543568	0.563896	-0.2982	0.0751126	0.425895	-0.147604	-0.0483196	0.139521	-3.40069	-0.592373
1808	A020-G5	DY578058	89132494	0.226592	-0.0383798	0.181432	-6.465e-05	0.285517	-0.37788	0.437159	0.0604467	-0.0695695	-0.28779	0.0429246	0.0410663
1809	A020-G6	DY578060	89132496	-0.158586	-0.190086	-0.338434	-0.0293654	0.0548069	-0.103846	0.054956	0.0658915	0.219204	0.0253953	-2.02428	0.415925
1810	A020-G7	DY578061	89132497	0.16102	0.703777	0.0418739	0.407831	0.00765388	-0.0837339	0.0299313	0.121435	0.189484	0.0828606	-0.806995	0.0719328
1811	A020-G8	DY578063	89132499	-0.233787	0.0717201	-0.226525	-0.224202	-0.13525	0.462371	0.272642	0.377429	0.120598	0.12683	-2.063	-0.0335824
1812	A020-G9	DY578064	89132500	-0.0713726	0.169792	0.44006	-0.352047	-0.285275	0.0622588	-0.0834086	-0.268298	0.468523	-0.246191	-0.0186617	-0.117316
1813	A020-H1	DY578066	89132502	-0.760647	-0.0646081	-1.89608	-0.888537	-1.15152	-1.03775	0.193445	-0.872517	-0.615344	-1.69845	-0.52787	-0.0299942
1814	A020-H10	DY578067	89132503	-0.0167197	0.308764	0.455284	0.0746331	0.190786	0.251139	0.266602	0.157728	0.234825	-0.823521	-2.1348	-0.549174
1815	A020-H11	DY578068	89132504	-1.52694	-0.375188	-0.0332683	0.178304	-0.781985	-0.517679	-1.31738	-0.484498	-0.457973	-1.56213	-0.211256	-2.84982
1816	A020-H12			-2.24828	0.153255	-1.23784	-1.73515	-0.65912	-0.60452	-3.85537	-2.39879	-0.0725898	-0.891487	-1.73378	-3.40366
1817	A020-H2	DY578070	89132506	-0.239866	-0.179762	-1.04801	-0.318711	0.210913	0.22048	-0.164269	-0.447149	-0.233256	0.267934	0.00945677	-0.0726716
1818	A020-H3	DY578071	89132507	-0.22275	-0.831026	0.200467	-0.621616	-0.158921	-1.01687	0.50642	-0.344771	-0.922639	-0.654751	0.00451578	-0.379137
1819	A020-H4	DY578073	89132509	0.354857	-0.434101	-1.322	0.0811515	-0.616306	0.183343	0.197797	-0.0710685	-0.0958547	-0.490066	-1.5371	-0.544367
1820	A020-H5	DY578074	89132510	-0.457564	0.28412	-0.975146	0.311408	0.188757	0.439542	-0.0334784	0.362887	0.264125	-0.285801	0.0969954	0.0840366
1821	A020-H6	DY578076	89132512	0.239826	2.22409	-0.736197	1.78319	0.446891	-0.939388	-0.965326	1.11488	0.0166064	1.45752	0.449551	-0.0699412
1822	A020-H7	DY578077	89132513	-0.206832	-0.210395	-0.445748	-0.0459596	0.208367	-0.481238	0.38513	0.324124	-0.636281	-0.0957129	0.334173	-0.0805312
1823	A020-H8			-0.709018	0.538651	-1.44715	0.493387	-0.459237	0.91305	0.604634	-0.89807	0.783742	1.46837	-0.747761	-0.026475
1824	A020-H9	DY578079	89132515	2.14064	0.599094	3.55171	-0.217309	-0.324923	-0.507244	-0.442347	0.0944746	-0.244978	-0.347094	-0.585524	0.94904
1825	A021-A1	DY578080	89132516	0.280081	0.122884	0.199877	0.213618	0.77164	-0.0864554	0.123629	0.168327	-0.241937	0.0164373	0.0929797	-2.42234
1826	A021-A10	DY578081	89132517	0.653744	1.54626	-0.378661	1.14289	1.27803	0.888727	0.440551	-0.244014	-0.620747	0.30226	0.626644	-0.161429
1827	A021-A11	DY578082	89132518	-0.31989	-0.581858	-0.576722	-0.28295	-0.519967	-0.248972	-0.128988	0.115554	-0.101431	-0.16055	0.752095	-0.400763
1828	A021-A12	DY578083	89132519	-0.15249	-0.0977484	0.0476685	-0.385054	0.383131	-0.141597	-0.603433	-0.0898429	-0.400766	0.423035	0.475265	-0.882566
1829	A021-A2	DY578084	89132520	0.408538	0.377391	-0.513209	0.36756	0.29356	0.573763	0.0695128	0.117158	1.38954	0.194827	1.08317	0.711025
1830	A021-A3	DY578085	89132521	-0.0156232	-0.609988	-0.808887	-0.0126993	-1.10906	1.38085	-0.11456	-0.267473	0.0990796	-0.516642	-0.256792	0.624732
1831	A021-A4	DY578087	89132523	-0.429418	-0.192536	-1.10182	-0.112433	0.330579	-0.0101168	-0.364518	0.354998	-0.0628322	-0.152068	-3.62043	-0.283629
1832	A021-A5	DY578088	89132524	0.344716	-1.11094	-0.245096	-0.036656	0.0666417	-0.494826	-0.224114	0.0697919	0.0893646	0.797582	-0.716478	0.445436
1833	A021-A6	DY578090	89132526	0.842364	0.413015	0.924386	-0.103929	-0.687649	-1.07565	0.0638502	-1.11767	-1.32461	0.34383	-0.431865	-1.32402
1834	A021-A7			0.333018	0.366576	0.560904	0.397679	0.475724	0.270244	0.116375	-0.0202406	0.773048	0.379926	-0.255833	0.47188
1835	A021-A8	DY578091	89132527	0.239474	-0.272438	-1.23433	-0.370478	-0.442783	-0.476104	-0.159736	-0.262779	-0.199365	0.317154	-0.423978	-0.204772
1836	A021-A9			-1.79551	0.139545	-1.15327	0.093814	-0.648772	-0.145894	-1.0358	-2.61234	0.422422	0.177924	-1.10981	-0.303899
1837	A021-B1	DY578092	89132528	-0.0221023	-0.428622	-1.57499	-0.127499	0.591852	-0.0967838	0.321398	0.535524	0.247278	0.32014	-1.79315	-0.105028
1838	A021-B10	DY578094	89132530	-0.256753	-0.584596	-0.734745	-0.691765	-1.64481	-0.708564	-0.597846	-0.812591	-0.753786	-1.0245	-0.898915	-2.28545
1839	A021-B11	DY578096	89132532	-0.854428	1.72892	-0.728882	1.6295	2.03576	1.29829	-0.573871	-1.65901	0.230553	1.23698	0.415259	0.328377
1840	A021-B12	DY578098	89132534	-0.217557	-0.0621046	-0.477986	0.281618	-0.926506	0.961031	0.2575	-0.444713	-0.506627	-0.451863	-1.91533	0.73011
1841	A021-B2	DY578099	89132535	0.508284	-0.107143	-0.132738	0.163521	-0.222939	0.0507165	0.112394	0.149791	0.657117	0.308403	0.139151	0.741571
1842	A021-B3	DY578100	89132536	-0.318545	1.08316	-1.08752	-0.22917	-0.104237	-1.23744	-0.236351	0.452187	0.199646	-0.161073	-0.00710807	0.254504
1843	A021-B4	DY578101	89132537	-0.0108772	-0.321621	-2.41334	-0.15425	0.497636	0.015332	-0.24392	0.298228	0.0996769	-0.312206	-2.27108	-0.0883388
1844	A021-B5			0.917548	-0.197705	-0.0985549	-0.227339	-0.519876	-1.74311	-0.405637	-0.352707	2.80051	0.439544	-0.940724	-1.13791
1845	A021-B6			-0.41162	-0.639295	-0.345879	-0.153066	-1.06015	-0.853105	0.0490023	0.0679524	-0.37818	-0.800556	-0.755022	-0.256528
1846	A021-B7	DY578104	89132540	-1.61329	-0.708164	-0.97314	-0.00555491	-0.174477	-0.642647	-1.1948	-0.783893	-0.229402	-0.351416	-1.49849	0.0355441
1847	A021-B8	DY578105	89132541	0.0883941	-0.0199548	0.24471	0.199104	-0.463918	0.0584576	0.252742	-0.216921	-0.348634	-0.248988	-2.63965	-0.0259058
1848	A021-B9	DY578107	89132543	-0.542846	-0.182793	-0.671381	-0.490411	-0.788576	-0.590277	0.166297	0.702999	-0.109374	-0.791831	0.100696	-0.499194
1849	A021-C1	DY578108	89132544	-0.0852703	0.0852632	0.0877765	0.454128	-0.0581075	-0.032602	0.257695	-0.287434	0.271389	-0.103472	0.846237	0.276596
1850	A021-C10	DY578109	89132545	-0.181405	-0.282692	0.159417	-0.757699	-0.120325	-0.443032	-0.0225778	-0.570003	-0.605222	-0.717482	0.440975	0.368376
1851	A021-C11	DY578111	89132547	-0.240001	0.068069	-0.818018	-0.0898918	0.214588	0.230351	-0.391686	0.0384143	-0.328425	0.263125	0.509312	-0.663766
1852	A021-C12			0.344752	1.77933	-0.141646	-0.39602	0.351403	-0.635047	-0.105174	-0.660407	-0.534323	0.783036	0.192768	-0.07137
1853	A021-C2	DY578116	89132552	-0.505028	0.821715	0.454882	-0.0123044	0.79164	0.750845	0.375063	0.281858	1.67721	0.355587	0.596978	0.407782
1854	A021-C3			0.208053	0.577252	0.151309	0.489722	-0.383243	0.417486	-0.194181	-0.278049	-0.260149	0.28616	0.35236	-0.185992
1855	A021-C4			-0.156868	-0.31262	-1.49226	-0.181149	-0.479598	-0.383028	-0.00309311	-0.557292	-1.02106	-0.0419642	-0.423559	-0.664135
1856	A021-C5			-0.118887	0.153057	0.135779	-0.0667929	0.717945	-0.286403	0.0194112	-0.117561	-0.104125	-0.23293	0.407743	-1.18098
1857	A021-C6	DY578121	89132557	1.7357	1.46378	-0.0945514	0.65137	0.638043	0.602157	0.632903	-0.0214398	0.511549	1.1086	0.431186	1.22274
1858	A021-C7	DY578122	89132558	-0.248083	-0.537544	0.942183	-0.197838	0.383095	0.321472	0.673192	0.421596	0.648248	0.345156	0.603038	0.176652
1859	A021-C8	DY578124	89132560	0.0912612	0.0189308	0.278703	-0.545445	-0.327171	-0.228634	-0.219129	0.00072522	-0.278525	-0.363754	0.0406987	0.17356
1860	A021-C9	DY578126	89132562	0.192809	-0.228315	0.459424	-0.400401	0.0959334	0.0811981	-0.191666	-0.168423	0.241299	-0.0575659	-0.17264	-0.7948
1861	A021-D1	DY578127	89132563	-0.104965	0.623186	-0.78552	0.145808	0.337272	0.383715	0.726983	-0.130172	-0.0167176	-0.0607253	-0.532203	-0.444378
1862	A021-D10			0.159073	0.146276	0.418766	0.269224	0.338027	-0.00471843	-0.427802	0.578475	-0.46207	0.185197	-0.757159	-0.591453
1863	A021-D11	DY578129	89132565	-0.20757	-0.228123	-1.86538	-0.445597	0.353146	-0.446084	-0.243679	0.0661545	-0.170691	0.126672	0.300501	-0.315149
1864	A021-D12	DY578130	89132566	-0.699934	-0.23635	0.498505	-0.12958	-0.255497	-0.336972	-0.242304	-0.0497472	-0.271645	-0.0115916	-0.563469	-0.218996
1865	A021-D2			-0.541631	-0.692402	-0.127243	-0.0457538	-0.0634039	0.565839	-0.110071	0.333739	0.22606	-0.477075	-0.465109	0.757386
1866	A021-D3	DY578133	89132569	1.66311	1.52425	-0.00418804	2.80397	0.00096108	-0.552714	0.368165	-0.894422	-0.219091	1.76922	0.734907	-1.38011
1867	A021-D4	DY578135	89132571	-0.0911049	1.05744	0.2138	0.43878	-0.282361	0.7512	-1.61543	-0.543894	0.253647	0.945779	1.47127	0.0343379
1868	A021-D5	DY578137	89132573	0.153191	0.584739	-1.52877	1.27585	-1.14652	0.887444	0.416343	-1.89404	-0.834999	-0.4732	-0.466275	0.526727
1869	A021-D6	DY578138	89132574	0.0665412	-0.0267178	0.571797	1.29378	-0.111299	1.26937	0.267083	1.23304	2.40188	1.16704	1.3903	0.467582
1870	A021-D7	DY578140	89132576	-0.238985	-0.225032	-0.790471	-0.0050485	0.269853	-0.0485306	0.0945774	0.25196	0.184303	0.706809	-2.26872	0.241011
1871	A021-D8	DY578141	89132577	-2.40758	-2.68128	-1.35073	-1.83255	2.35629	-2.46057	-2.22198	1.56719	0.798781	1.53913	-2.39684	-4.35379
1872	A021-D9	DY578142	89132578	-0.420509	-0.343923	-2.12778	-0.0857002	0.631202	0.11722	-0.133151	-0.0877424	-0.532805	-0.217198	-1.71426	0.0767741
1873	A021-E1			-0.312324	-0.21724	-0.183292	0.0968042	0.168853	-0.141217	0.058793	0.114649	0.422293	0.177252	-1.60201	-0.179192
1874	A021-E10	DY578144	89132580	-0.155226	0.951951	-0.972223	0.192214	-0.00050623	0.404577	0.349305	-0.0651371	-0.243305	-0.702235	0.48541	0.87895
1875	A021-E11	DY578146	89132582	-0.274974	-0.236316	-0.332413	0.146948	-0.356681	-0.228023	0.18667	-0.343779	0.434083	-0.71541	0.0911255	-0.640751
1876	A021-E12	DY578148	89132584	-0.142712	-0.534012	-1.32249	-0.836995	-0.822426	-0.564222	-2.04873	-1.54553	-0.956003	-0.40227	-0.0621641	-0.846649
1877	A021-E2	DY578149	89132585	0.873474	0.561457	0.213029	0.559052	-0.185446	0.423453	0.304025	0.825435	0.260751	0.0237503	-0.0746682	0.623908
1878	A021-E3	DY578153	89132589	-0.154779	0.391614	-0.90141	-0.11825	0.0437119	0.192579	-0.123087	0.221352	0.109568	-0.170656	-3.15395	0.160727
1879	A021-E4	DY578155	89132591	-0.088398	-0.41299	-0.558987	-0.913451	0.0198101	-0.807998	-0.999652	-0.0359577	-0.369292	-0.305768	0.110277	-0.916807
1880	A021-E5	DY578158	89132594	-0.479504	0.64623	1.56164	0.0317397	1.42885	0.983667	0.753608	-1.27882	0.698269	0.595352	0.531025	1.01336
1881	A021-E6	DY578161	89132597	-0.507114	0.916633	-0.571604	0.133369	-0.878672	-0.226398	0.704757	-0.751121	-0.320239	-0.634791	-0.60823	-0.278379
1882	A021-E7	DY578164	89132600	0.0920463	0.572073	-0.117751	0.743447	-1.4281	-0.0313252	0.760264	-0.241274	-0.0433911	-0.403431	0.385325	0.545564
1883	A021-E8	DY578166	89132602	-0.614763	0.74598	-1.95366	0.0762248	0.639402	0.551162	0.341778	0.853086	1.59242	0.52393	0.879435	0.291335
1884	A021-E9	DY578167	89132603	-0.93542	-0.00794194	0.594266	-0.464302	0.121594	0.0392676	0.307301	-0.0318767	0.98658	-0.164003	-0.131908	-1.84438
1885	A021-F1	DY578168	89132604	-0.246391	-0.150955	-0.0799053	-0.24058	0.565159	-0.617015	-0.34971	0.470853	0.324764	-0.606483	0.351727	0.719709
1886	A021-F10			-0.107537	1.11421	-0.969554	0.563537	1.98114	1.97279	-0.943486	-0.121186	0.894588	1.89059	0.871596	-0.0743962
1887	A021-F11	DY578171	89132607	0.125602	-0.103671	-0.286536	-0.361224	-0.561354	-0.983382	0.0909319	-0.347144	-0.361243	-0.148571	0.336269	-0.603961
1888	A021-F12	DY578173	89132609	0.0389031	1.24262	0.0683985	0.728934	-0.194581	-0.82599	-0.367008	-0.31243	0.473171	0.143498	0.116349	0.378802
1889	A021-F2	DY578174	89132610	-0.484548	-0.557414	0.308556	0.230343	1.36643	-0.149691	-0.208349	0.422877	0.732076	0.375195	-0.680693	-0.349632
1890	A021-F3	DY578176	89132612	-0.00710643	0.323616	-1.73324	-0.180114	-0.0668479	0.0821941	0.203047	0.132078	-0.239515	0.214857	-0.114295	0.14726
1891	A021-F4	DY578178	89132614	-1.00295	-0.393238	-0.600086	-1.32727	-1.12063	-0.793791	-0.626046	-0.86099	-0.562267	-0.570446	-0.378483	-0.780898
1892	A021-F5	DY578179	89132615	-0.387195	0.512585	-0.966157	0.652714	-1.08035	-0.695245	0.269724	0.509228	-1.41057	-1.10664	0.0710063	-0.720842
1893	A021-F6	DY578180	89132616	0.446472	1.86713	0.723414	1.28563	1.4159	0.495065	0.6109	2.0966	2.12214	3.27541	0.69729	-0.152811
1894	A021-F7	DY578182	89132618	-0.0420544	0.17906	-0.842378	-0.233187	-0.079297	-0.369706	0.124246	0.235183	-0.0197682	0.4626	-1.56165	0.184625
1895	A021-F8	DY578183	89132619	0.0555623	-0.302877	-0.234303	-0.0838267	0.0581545	0.085138	-0.175219	0.101743	0.171188	0.0885675	0.0100439	-0.307507
1896	A021-F9	DY578184	89132620	-0.0270827	-0.464743	0.280433	0.0472227	-0.00480788	-0.571351	0.307018	-0.0692864	-0.37539	-0.43486	-1.23697	0.337384
1897	A021-G1	DY578185	89132621	-0.0220653	0.130849	0.035901	0.538889	0.0895378	-0.257429	0.404753	0.0283053	0.246096	0.203434	0.125667	0.79019
1898	A021-G10	DY578187	89132623	-0.320236	0.0748286	-0.240495	1.23073	-0.262268	0.251856	0.211852	-0.37719	-0.0542668	-0.351886	-0.0585298	-1.2697
1899	A021-G11	DY578189	89132625	0.294999	0.262283	-1.38634	0.14713	-0.229076	0.94759	0.355242	-0.0390343	-0.166701	-0.464666	-0.253896	0.16675
1900	A021-G12			0.105034	1.4738	0.721909	2.1721	1.28494	0.613214	0.199648	-0.263193	-0.00899297	1.25275	2.09968	-0.0354157
1901	A021-G2	DY578191	89132627	-0.26241	0.0147396	-0.701821	-0.624585	0.507941	-0.486471	-0.352511	0.14245	-0.278851	-0.0176873	0.510125	-4.06619
1902	A021-G3	DY578192	89132628	0.096865	0.0909424	-0.592712	-0.0512658	0.416228	0.318537	0.201431	0.093329	0.0667269	0.491397	0.683646	0.179463
1903	A021-G4	DY578193	89132629	0.032162	0.269219	0.281688	-0.825696	-0.239965	-0.188344	0.993776	0.410606	-0.0427305	0.208761	-0.517722	-0.0842742
1904	A021-G5	DY578194	89132630	0.499806	0.058289	0.245596	-0.213218	-0.0808898	-0.204025	0.0552469	-0.462955	-0.450507	0.189244	-0.178964	-2.03082
1905	A021-G6	DY578195	89132631	0.266626	0.168422	-0.0994688	0.3327	-0.494471	-0.0294802	0.267535	0.0901645	-0.214053	-0.234405	0.54855	0.235459
1906	A021-G7	DY578196	89132632	0.142845	0.398823	2.56917	0.598837	1.15249	0.705119	0.806071	0.0274258	-0.0707786	0.580728	0.81834	0.438464
1907	A021-G8	DY578198	89132634	0.310189	-0.038945	-0.0239354	-0.570303	-0.786312	0.12544	-0.755521	0.588332	-0.355663	0.0557761	-0.2872	-0.061786
1908	A021-G9	DY578199	89132635	0.225747	0.196785	0.763161	0.0763066	0.499594	-0.19834	0.0464154	0.433027	0.440946	0.511385	0.453654	0.437552
1909	A021-H1	DY578200	89132636	-0.20269	-1.46354	-0.980337	-0.558807	-0.869747	-1.56002	-1.07748	-1.69554	-0.0514918	-1.22253	-2.68892	-2.1803
1910	A021-H10			-0.269642	-0.232255	-0.201334	-0.0390474	-0.147914	-0.0824646	-0.105248	0.525458	0.262585	-0.153189	-0.406868	-0.18193
1911	A021-H11	DY578202	89132638	-0.326322	0.890352	-0.0373069	0.253002	-0.424869	-0.134297	-0.309869	0.637873	-0.749759	0.407382	-0.0222482	-0.247513
1912	A021-H12			-2.76961	1.87271	-3.50259	-0.686202	-0.389138	-0.359162	-1.449	-2.00793	0.780034	-1.62163	-3.00591	-4.76584
1913	A021-H2	DY578203	89132639	-0.0922645	0.978509	0.535614	1.40472	0.226924	0.458221	0.284957	0.127039	0.788139	0.792307	0.364309	0.0928154
1914	A021-H3	DY578204	89132640	-0.0946595	0.486138	-0.898963	0.0443719	0.123711	-0.796941	0.554985	0.702992	-0.436068	0.758393	0.0510883	-1.18485
1915	A021-H4	DY578205	89132641	-0.0481561	0.354938	-0.375069	-0.258794	-0.54639	-0.783395	-0.0241068	-0.00872118	-0.435339	-0.749865	0.35369	-0.786596
1916	A021-H5			0.85992	1.36179	2.03491	1.23095	1.05123	1.42122	1.45203	1.48751	0.897589	0.507646	0.284691	0.601677
1917	A021-H6	DY578206	89132642	-0.0295386	-0.379229	-0.910149	-0.224685	0.367803	-0.282826	-0.0349496	0.0752404	0.00814815	0.0139694	0.161969	0.0973297
1918	A021-H7	DY578207	89132643	1.27651	0.767471	-0.669692	0.678125	-0.284567	-1.3437	-0.312028	-1.58125	-1.06508	0.823991	-0.0261273	-0.172927
1919	A021-H8	DY578208	89132644	0.699215	1.07458	-0.308165	2.21051	0.462527	0.0204242	1.43077	0.596781	0.982894	2.03428	-1.12556	6.71969
1920	A021-H9			0.0875013	2.17204	1.67106	2.49563	0.685995	1.07915	0.240739	0.819957	2.24353	1.66441	0.342962	0.940285
1921	A022-A1	DY578209	89132645	-0.626754	3.32633	0.407706	2.59342	1.14075	1.56661	0.552718	1.28756	0.803256	1.97188	2.91106	2.03525
1922	A022-A10	DY578210	89132646	-0.342941	0.0989091	-0.194374	0.558286	0.562138	0.0977272	0.104575	0.197236	1.01749	-0.260242	0.376908	0.28881
1923	A022-A11			0.290906	2.13328	-2.02955	-0.176577	2.53625	0.465613	1.7913	2.72495	0.986106	3.02554	1.79406	-0.0339278
1924	A022-A12	DY578212	89132648	1.91391	0.550292	0.574871	1.62297	0.69403	1.91029	0.885013	1.22947	2.89428	-0.16409	2.30751	1.50666
1925	A022-A2	DY578213	89132649	1.61471	1.7501	-0.0426865	1.8433	0.346502	0.290587	-1.19363	-0.772809	1.64167	2.66356	1.82275	0.820651
1926	A022-A3	DY578214	89132650	-0.298192	-0.212769	0.024503	2.13923	1.4613	0.132141	2.54628	0.583925	0.839987	0.469855	0.00807039	0.486248
1927	A022-A4	DY578215	89132651	0.0125742	-0.0383363	-1.7921	-0.059182	-0.0297301	0.154152	-0.334105	-0.194872	0.210168	-0.21456	-0.37465	-0.00261162
1928	A022-A5			-1.87184	-0.0635848	-2.53265	-0.66661	-0.0321975	-0.0902774	1.63796	-1.31871	-0.570537	0.767413	-1.29215	-2.63034
1929	A022-A6			-0.345011	0.0607744	-0.439213	0.919881	-0.24594	-0.124993	0.475157	-0.063103	0.536996	0.00567426	0.613517	0.395594
1930	A022-A7	DY578216	89132652	0.351226	0.543794	0.0488962	-0.0906093	-0.208254	0.0187285	0.838598	0.0422203	0.244029	0.781659	-1.93803	-0.315086
1931	A022-A8			-1.21396	-0.448374	-0.240621	-0.132534	0.00286499	-0.269317	-1.20089	-1.80193	-0.345331	-0.306584	-1.23425	-0.933374
1932	A022-A9	DY578217	89132653	-1.56169	0.544918	-0.0348951	-1.4527	1.56621	-0.603407	-0.145976	0.291818	0.224347	0.374855	0.037677	0.696196
1933	A022-B1	DY578218	89132654	-0.186684	-0.272579	-1.00731	1.03383	-0.199245	2.33448	-0.22819	0.208461	0.222103	-0.305485	4.50969	-0.390005
1934	A022-B10	DY578221	89132657	-1.90389	2.51995	-2.52298	-0.0820328	-0.392658	-3.30279	-0.744226	-1.64148	1.69037	2.0109	-1.9888	-1.81769
1935	A022-B11	DY578222	89132658	-1.1872	3.01258	-2.41731	1.35052	-0.212571	2.17408	-1.66842	-4.1566	-0.417728	1.07442	0.146354	-1.20467
1936	A022-B12	DY578223	89132659	1.2635	1.79135	-1.84373	0.3208	0.773778	1.81353	0.982686	1.44084	1.46105	0.868539	1.65873	1.06042
1937	A022-B2	DY578224	89132660	2.21254	1.73251	0.850962	1.02739	0.975049	1.30327	1.35347	0.745124	1.5999	2.58978	0.440289	-2.56612
1938	A022-B3	DY578225	89132661	-1.99929	0.222755	0.120402	-0.163799	-2.81726	-1.58665	-1.27357	-0.936729	-2.95374	-0.0616853	0.0605648	-2.65902
1939	A022-B4	DY578226	89132662	-0.167038	0.630521	1.74345	0.778163	0.624615	1.07768	2.10942	-2.11974	-2.35861	1.70996	-0.0951084	0.0313633
1940	A022-B5	DY578227	89132663	2.92319	0.899608	0.680857	0.830285	-0.423666	1.00943	0.603366	-2.13275	0.215265	1.24927	0.0536858	-1.14442
1941	A022-B6	DY578228	89132664	0.610855	0.73514	1.03702	1.32891	1.46524	-0.449393	0.239186	1.10736	1.82626	2.88901	1.61962	-0.938993
1942	A022-B7			1.6533	0.539558	-0.113906	-0.304645	-0.818391	3.47646	0.097615	-0.944654	1.30644	-0.347484	-0.140381	-0.0322509
1943	A022-B8			1.41388	0.973824	0.471153	1.796	1.91749	1.51729	0.598923	1.33546	1.91471	1.40764	0.551126	1.35574
1944	A022-B9			0.451678	-0.684773	1.11417	-1.56007	0.868095	-0.138544	1.52448	-0.827251	0.94281	0.382042	0.121465	-1.34452
1945	A022-C1	DY578229	89132665	0.0735387	0.362402	0.440477	2.48612	2.19381	0.974751	0.590838	0.476816	2.04187	1.0069	-0.156944	0.698768
1946	A022-C10	DY578230	89132666	2.13913	1.59994	1.392	3.44593	0.865148	-0.534927	1.22788	0.769391	2.06911	2.64375	2.27853	1.18699
1947	A022-C11	DY578231	89132667	0.982076	0.530324	0.157513	2.70449	0.493701	0.0897822	0.0357895	0.221766	0.44653	0.489337	-0.245634	0.140651
1948	A022-C12			0.704272	1.8807	1.13195	1.45461	2.29347	1.50648	2.84177	-0.274545	3.58726	1.30712	1.69852	-0.111914
1949	A022-C2	DY578233	89132669	0.384106	0.515689	-0.179747	0.863835	-0.361238	0.0580492	-0.44193	0.986448	1.18767	0.935582	-0.573321	-1.1417
1950	A022-C3	DY578234	89132670	0.0553845	0.656205	-0.478641	1.82328	-0.499131	0.141016	0.203348	0.130074	-0.167342	-0.175127	-0.653199	-0.066424
1951	A022-C4	DY578236	89132672	1.79106	0.965021	1.02312	2.13145	1.47028	0.78175	1.29068	0.514613	2.06494	0.527535	-0.546628	0.94382
1952	A022-C5	DY578237	89132673	1.08199	1.51292	0.590471	2.16763	1.44981	-0.150314	-0.452032	0.412948	1.23095	0.740082	-1.4623	-1.18548
1953	A022-C6	DY578238	89132674	0.674841	0.242465	0.374436	2.08421	1.71206	1.41634	1.21697	1.0935	0.727972	2.36013	0.514694	0.704867
1954	A022-C7			-0.396653	1.22162	-3.2492	1.07425	0.566174	1.43325	0.474402	1.10503	0.726094	-0.258234	2.31073	0.0987421
1955	A022-C8	DY578239	89132675	1.44202	2.73323	1.25124	3.11913	1.27489	1.39614	1.30631	1.71506	0.418587	2.34396	2.98409	1.49099
1956	A022-C9			-1.72496	-0.250684	0.320763	1.09955	0.67066	0.789845	-2.64579	-1.19967	1.95674	1.89196	0.293877	-0.0830677
1957	A022-D1	DY578240	89132676	1.31205	0.789033	-2.95719	1.38553	-1.31906	0.240778	1.67583	-0.887982	0.871988	1.02096	1.07169	-1.00124
1958	A022-D10	DY578241	89132677	1.12907	2.14256	0.338253	1.73424	0.796305	1.47783	0.507073	0.824089	1.9958	2.76295	-0.805998	0.766195
1959	A022-D11	DY578242	89132678	-0.473321	0.304554	-2.51242	-0.0160395	2.32535	0.0976169	0.925657	1.44718	1.33034	2.32749	-1.58317	0.102121
1960	A022-D12	DY578243	89132679	0.101615	0.204223	-0.175529	0.908426	0.301451	0.69809	0.438385	-0.564465	0.210401	0.15655	0.266138	0.775009
1961	A022-D2	DY578244	89132680	1.10665	1.4065	-0.427238	0.316302	2.37011	1.50925	1.65219	-1.09568	-0.610671	1.15134	0.170698	-1.22094
1962	A022-D3	DY578245	89132681	1.48874	1.97921	-1.52577	1.89439	0.632931	1.59979	-0.868677	-0.510931	0.0937905	2.38252	0.14956	-2.59714
1963	A022-D4	DY578247	89132683	0.21742	0.62464	-0.0957892	0.886089	0.0200722	0.299215	0.0267738	0.0875933	-0.176406	1.09719	0.0775802	-0.249115
1964	A022-D5	DY578248	89132684	0.573015	0.933042	0.883614	0.329823	-0.697002	0.398731	1.08622	-0.982674	1.2818	1.0176	0.0523537	-0.305172
1965	A022-D6			-1.30124	-0.599122	-0.144916	1.03531	-1.02283	-0.145633	-0.0333892	-1.61206	0.60267	-0.677188	-0.335189	-2.16625
1966	A022-D7			-0.262624	-0.31612	0.0184263	0.354357	2.37242	-0.52106	-0.277024	0.128043	2.38522	-0.816566	0.632801	-0.966368
1967	A022-D8	DY578250	89132686	0.193314	1.27422	0.635993	1.28081	1.61661	1.38453	2.75435	-0.284142	0.550399	1.00926	-1.08451	0.886376
1968	A022-D9	DY578251	89132687	0.720584	2.76066	1.17433	2.36745	2.06479	1.04435	0.516776	0.307709	1.60021	0.87732	2.44466	-1.54518
1969	A022-E1	DY578253	89132689	1.87919	0.326172	0.446871	2.12879	1.54928	0.245502	1.17665	0.780991	2.84659	2.28083	0.885704	0.742816
1970	A022-E10	DY578255	89132691	0.69628	0.0132186	-1.16643	1.6855	1.68525	1.00408	1.89191	0.218753	0.675205	0.722816	0.0912824	-0.163869
1971	A022-E11	DY578256	89132692	0.502966	0.863503	-0.0834616	2.1984	-0.775982	1.0275	1.42627	0.256732	0.564083	1.24585	1.55735	-0.824983
1972	A022-E12	DY578257	89132693	0.0888022	0.10552	-1.36976	0.279705	-0.48517	0.112151	0.238419	-0.0166789	-0.259668	-0.319459	0.293418	0.0611757
1973	A022-E2	DY578258	89132694	1.50868	1.22752	-0.11808	1.86409	0.457416	0.204294	0.543612	1.15815	1.71466	1.02699	2.75944	-0.768818
1974	A022-E3			0.319291	1.98174	-1.80297	-0.497982	3.42827	-0.581773	-0.00387962	-0.486748	0.473878	0.00116438	2.1928	1.83575
1975	A022-E4	DY578259	89132695	5.50835	1.02083	4.17977	1.76758	0.39387	1.10114	3.04097	0.875313	0.871311	0.64061	1.73615	3.10522
1976	A022-E5	DY578260	89132696	1.20647	0.757202	-0.641124	1.47339	1.09061	1.45216	1.39041	0.876594	1.98142	0.989492	0.143372	0.92539
1977	A022-E6	DY578261	89132697	0.263929	0.103072	0.3059	1.64544	0.869586	0.469478	0.172953	0.535465	1.51869	0.593461	0.630974	0.0629877
1978	A022-E7	DY578262	89132698	1.99762	0.350592	0.0270251	0.912598	0.845517	1.13088	3.68179	-1.01302	0.564083	-0.597168	-0.018222	-0.0101809
1979	A022-E8			-1.228	0.0360191	0.196554	0.869545	0.369153	-1.46475	-1.46085	-0.433484	-0.209058	2.38713	2.04239	0.869925
1980	A022-E9	DY578264	89132700	-0.498059	1.03606	0.185593	-0.0767942	0.604363	0.703073	-0.550648	-0.650515	0.694166	2.22852	1.85302	0.641494
1981	A022-F1	DY578266	89132702	2.40137	1.41273	1.75522	1.27732	1.82531	1.48273	1.90971	3.40164	1.44238	2.24715	0.578901	-0.617704
1982	A022-F10			1.11448	1.41152	-1.12289	0.49712	-1.32258	1.29076	-0.0907346	-0.993583	-1.15816	4.27809	0.0779603	-1.20973
1983	A022-F11	DY578267	89132703	0.113216	1.8371	0.339306	2.39585	1.89905	1.57342	-0.163817	1.31945	1.43673	2.28174	0.366159	0.971824
1984	A022-F12	DY578268	89132704	0.869704	0.606983	0.820049	0.527133	0.212848	1.68851	0.565194	3.15432	2.2633	1.34108	0.346766	1.2853
1985	A022-F2			0.225828	-1.06677	-0.168103	-1.16241	-0.136048	-0.77908	-0.0244452	1.14632	-0.544179	0.857612	-3.13952	0.471443
1986	A022-F3	DY578269	89132705	2.41707	2.47897	0.427985	0.392446	0.351602	-1.02658	0.0398947	-0.118364	0.326997	0.45661	0.0202769	-1.19749
1987	A022-F4	DY578270	89132706	-1.57459	0.806966	-0.969986	1.14906	5.71142	4.18081	1.58131	-0.679735	2.83842	2.95555	-0.00363594	0.313968
1988	A022-F5	DY578271	89132707	4.30852	0.671054	0.283674	1.18857	-0.670602	1.18892	2.14046	2.06703	-0.160779	1.029	4.3053	0.178689
1989	A022-F6			-2.16039	3.8237	-1.94977	-0.94701	0.576989	0.529106	-1.20431	-0.289897	0.751393	0.663869	0.88842	-0.530642
1990	A022-F7	DY578272	89132708	1.56788	1.92168	1.39086	-0.081039	2.33	3.03121	0.16663	0.58171	-0.804315	3.09523	1.13919	1.73116
1991	A022-F8	DY578274	89132710	1.74682	1.77988	-0.902443	1.88614	-0.441664	-0.190781	-1.66413	1.83337	-0.291181	1.24515	-1.13427	-0.730436
1992	A022-F9	DY578276	89132712	0.627162	0.420503	0.390649	1.59714	0.490685	-0.120527	-0.0488089	0.41646	0.671817	0.484852	0.261778	-2.04133
1993	A022-G1	DY578278	89132714	-0.102422	-0.134138	0.012155	1.211	0.0693365	0.331945	-0.0605805	0.110226	0.730267	0.528407	0.490304	0.413443
1994	A022-G10	DY578280	89132716	0.27721	3.01786	0.423147	1.24015	2.75456	0.477797	1.99404	0.0102822	2.97569	3.71641	3.06874	0.908572
1995	A022-G11			-0.0243862	2.23436	-0.377773	1.46951	1.80359	1.35649	-0.211851	2.16712	1.54579	2.97219	0.771985	-0.0505097
1996	A022-G12	DY578281	89132717	1.7058	0.725546	-0.186508	1.19069	1.52931	0.579139	0.562432	1.00902	2.39356	1.67808	1.1716	-0.447946
1997	A022-G2			0.0655594	1.08512	-0.0192076	2.46749	0.896774	1.37265	-0.102821	0.878616	1.04088	2.02539	3.63902	-0.24746
1998	A022-G3	DY578282	89132718	0.929123	2.48363	-2.27388	3.18248	1.70598	2.19673	1.97965	0.743768	1.3766	3.63972	1.25242	0.160305
1999	A022-G4	DY578284	89132720	1.02118	0.925374	-0.632614	1.92604	1.36634	0.970987	0.549145	0.877216	1.46363	2.66887	-0.107053	0.249996
[truncated: 16,433 more rows]

## Sheet: Sheet2
ID	Clone Name	GB_ACC	GI	1LD08	1LD12	1LD16	1LD20	1LD24	2LD04	2LD08	2LD12	2LD16	2LD20	2LD24	3LD04
1	A001-A1			-1.71464	-0.456915	0.609566	-0.335081	-2.97523	2.49413	1.01802	-0.585667	-0.355145	1.08236	0.00660972	-0.0395265
2	A001-A10	DY579655	89134110	2.17621	2.78024	1.48097	1.17191	0.00232988	1.6513	-1.09182	-0.112298	0.1805	-3.99051	1.36398	5.27477
3	A001-A11	DY579658	89134113	-0.0461643	1.38774	1.33269	-0.0249413	-0.0485303	2.78467	0.0378709	1.34348	4.15619	-0.0131321	1.61475	1.88404
4	A001-A12	DY579659	89134114	3.57173	-1.41444	-0.825159	-1.35642	-1.31197	2.07722	-2.59832	0.233564	0.163748	-1.71684	-1.22104	1.11368
5	A001-A2			-0.963795	-2.34692	-0.983041	0.0751525	-0.0404964	0.506808	0.284798	-0.212382	-0.797723	-0.126336	-0.0103001	-1.13545
6	A001-A3	DY579662	89134117	0.452493	1.99122	1.90129	1.12394	3.48814	4.25057	-0.65977	-1.47633	0.285868	-0.676083	0.581386	4.93225
7	A001-A4			0.279992	-0.424838	-0.403115	-0.309147	0.0434472	0.974518	-0.612226	-0.831964	1.71781	-0.787668	-0.270085	0.362275
8	A001-A5	DY579665	89134120	1.26361	1.06356	4.95497	-0.678232	1.72818	3.5182	0.287474	0.38333	3.1037	0.151973	-0.0730191	1.02196
9	A001-A6			-0.347437	0.42917	0.912759	-0.0408297	0.0420285	0.715054	-1.06494	-0.670972	-0.799848	-2.15691	-1.39533	-1.12707
10	A001-A7	DY579668	89134123	-0.851819	2.00651	1.05976	0.747483	-0.312967	0.394152	0.811974	0.974102	1.84136	1.50309	0.637342	0.240841
11	A001-A8	DY579670	89134125	-0.981634	0.909026	-0.686511	-1.20961	-1.28169	-1.10187	-0.791829	-1.98577	0.208001	-0.360585	1.24101	0.230359
12	A001-A9			1.13071	1.43547	2.02433	-0.165858	1.02769	2.00804	-1.00933	-1.12098	4.62904	0.261991	0.372296	0.10208
13	A001-B1	DY579672	89134127	-0.376235	0.23685	-2.43986	-1.72249	0.145748	-0.948061	-2.72316	-0.428032	-1.1631	0.275835	0.0495705	0.0598086
14	A001-B10			-0.240274	0.0310505	-0.410541	2.37476	0.716132	0.823288	1.35575	-0.729314	0.649396	0.689873	-0.866855	3.11779
15	A001-B11			-1.41977	4.12481	-0.153015	-2.60515	-1.56103	0.735479	-0.0945059	3.09146	2.12143	4.34843	0.448294	1.54761
16	A001-B12			-0.0268046	2.22319	1.31747	1.20128	-0.870088	1.71241	-1.49332	0.0542125	0.714542	-0.0510462	1.18268	1.45945
17	A001-B2			-0.0176035	2.89526	1.28503	0.622404	0.432074	1.07268	-0.769103	1.75228	1.47534	0.0244759	1.84398	1.68447
18	A001-B3			-1.41977	0.72064	-1.4472	-0.0365063	-0.46067	0.735726	-0.028861	1.38406	-0.36788	-0.0190463	0.0861586	0.0797801
19	A001-B4			-1.89868	1.93889	0.378239	0.48505	3.97914	3.1438	0.623682	0.103856	-0.97193	3.43894	1.4691	0.143274
20	A001-B5	DY579681	89134136	-0.20535	-2.34256	-2.1957	0.90642	0.144147	1.89784	-1.5644	-0.00361512	-0.32092	-1.13696	2.04127	0.645345
21	A001-B6			-0.0644284	-2.62646	-1.1373	-0.188993	-0.0917823	0.389665	-2.85519	-0.6372	-0.101063	-2.46362	0.431035	0.116703
22	A001-B7	DY579684	89134139	0.25811	1.5483	1.34159	0.727615	2.03585	4.60384	0.191979	1.29604	2.24642	0.986892	2.75415	3.46733
23	A001-B8	DY579685	89134140	-2.88386	1.45453	0.869168	-1.90849	-0.125438	0.0323735	-1.94865	-0.0475452	-0.94108	0.686742	-1.66063	0.0181341
24	A001-B9	DY579687	89134142	-1.31824	2.90874	-1.93215	0.498347	0.132601	4.32741	0.00552824	-0.845984	1.66009	-1.01517	3.37116	0.767816
25	A001-C1			0.717043	0.266427	2.04126	-0.305806	-0.107806	0.964025	-1.16776	1.28151	-0.301683	-0.0125949	-0.979099	0.387445
26	A001-C10	DY579689	89134144	1.59262	3.94173	3.94921	2.71179	-0.414081	2.1845	2.66532	1.76607	2.88328	-0.570945	0.901465	1.29691
27	A001-C11	DY579691	89134146	-0.521898	3.57004	1.74875	0.241692	0.015668	0.129516	-1.10399	-0.955003	0.923694	-2.35001	-0.00999221	-0.130355
28	A001-C12			1.33837	-0.424838	0.541144	1.64441	2.92396	5.39378	1.5857	1.19818	4.53465	1.40057	1.12819	2.38362
29	A001-C2	DY579694	89134149	1.37987	-0.0103593	1.89925	0.194748	-0.0057771	3.20442	-0.183166	0.941805	2.07456	1.22468	0.0602901	2.55871
30	A001-C3	DY579696	89134151	-0.748949	3.57004	1.86354	0.752934	-0.163012	1.48027	1.6016	0.44221	4.15947	-0.559489	0.0347266	-0.652294
31	A001-C4			2.79046	-0.356212	-0.52059	-1.08397	3.26421	3.59323	-0.132697	-0.233937	1.95525	-0.220223	0.64239	0.175908
32	A001-C5	DY579699	89134154	1.88352	0.260113	1.97927	0.507325	0.0215133	-1.24768	0.0325434	3.32846	-0.190338	1.53528	0.634306	-2.80657
33	A001-C6	DY579701	89134156	2.03853	1.64853	1.82398	0.023097	-2.7744	-0.137333	0.257301	-2.75057	-0.0144348	-1.43734	-3.0165	0.287955
34	A001-C7	DY579703	89134158	-1.61526	3.46474	0.302494	0.67508	0.0709114	3.05134	-0.065141	0.44221	0.373674	-2.65682	-1.44926	1.36041
35	A001-C8	DY579705	89134160	2.61742	2.64331	1.55877	2.03676	0.0704783	2.09752	-0.132697	0.999555	1.49296	0.919683	-0.398184	3.65806
36	A001-C9			1.13747	2.1366	-0.210625	2.52351	1.61351	2.55358	-1.67551	-0.181658	-0.212151	0.844638	0.948762	3.91293
37	A001-D1	DY579707	89134162	0.419696	1.55307	1.01989	2.09528	0.303485	2.26922	-0.174721	0.647975	-2.23456	4.26068	2.44465	1.93159
38	A001-D10	DY579709	89134164	-1.28257	-2.12525	-2.98053	-0.0548937	0.0904028	0.581647	-0.178679	1.35515	0.204677	-0.0857754	0.139814	0.0308948
39	A001-D11	DY579711	89134166	-0.242343	-0.0634296	0.109679	-3.25227	-0.457703	-0.105201	-0.0392369	-1.02421	-0.0237466	0.0232717	0.00357161	-0.00200155
40	A001-D12	DY579713	89134168	-0.257246	-0.146488	0.288997	0.120803	-0.0525014	1.85546	1.33573	1.51254	0.565716	-1.37547	-0.0201207	-1.52781
41	A001-D2			0.386645	-2.53601	0.345852	0.0544249	4.24894	5.05962	-4.14391	-0.541939	-0.249358	-0.140134	0.215141	2.74219
42	A001-D3	DY579716	89134171	0.721752	2.54082	1.16514	1.75741	2.1942	3.44468	2.84438	1.85483	3.54074	-0.10804	0.95036	0.720417
43	A001-D4	DY579718	89134173	1.24634	3.87177	0.98409	1.19337	0.836352	4.25887	0.230133	1.35174	3.08459	-0.154396	0.577339	0.67197
44	A001-D5	DY579720	89134175	-1.45526	0.786351	0.591491	4.04136	1.71285	5.03481	-1.86677	0.257576	1.35041	-2.60488	1.2896	-0.184754
45	A001-D6			-0.514948	2.84091	-0.368506	1.52082	1.94668	3.14892	-1.78592	1.95537	-2.38305	-1.28041	1.29678	-2.20889
46	A001-D7	DY579723	89134178	0.212873	3.82227	1.6015	3.40467	0.79923	2.61783	1.33057	2.65472	3.11154	0.916257	1.91725	0.882426
47	A001-D8	DY579725	89134180	-0.110836	0.775818	0.421126	-0.261498	-1.13699	0.693204	-1.67577	-0.207361	-0.00662477	-1.27854	0.0307035	-2.34047
48	A001-D9	DY579728	89134183	-1.35677	-1.17042	-0.816167	0.0817306	0.7936	-0.356193	0.435658	0.75363	-0.894585	-0.264155	2.48788	-3.00499
49	A001-E1	DY579730	89134185	0.274288	5.50406	2.1432	1.0015	1.2946	-0.169583	-0.232884	-2.43058	0.83158	-1.28007	-0.0487511	1.76751
50	A001-E10	DY579732	89134187	0.00800621	2.04342	2.35275	-0.272414	4.30195	1.99173	0.276653	0.699837	3.59451	0.151548	0.0366459	0.586556
51	A001-E11	DY579734	89134189	0.105233	1.99317	0.280314	1.21324	2.45568	1.54109	-2.84479	-0.898188	3.30235	-1.97847	-0.48406	1.89915
52	A001-E12			1.49526	3.47871	0.684796	-0.951219	0.762911	3.28151	0.67766	-0.21238	5.37489	0.20637	1.44046	4.31773
53	A001-E2			0.969031	-0.045188	2.64641	0.531129	0.108467	1.58955	1.77308	-0.483759	2.07618	-1.31271	1.0155	0.474051
54	A001-E3			0.62557	-1.18255	2.05575	6.1621	1.11838	0.0475698	1.4727	1.96473	7.13445	0.0295823	2.80401	2.44402
55	A001-E4	DY579738	89134193	0.100068	1.13064	1.53001	-0.169062	-0.118448	-0.651875	-0.865116	-0.693893	2.9429	-0.731695	-1.19895	0.181092
56	A001-E5			0.36361	3.17989	1.48657	-0.531797	0.681661	1.77118	-0.861646	1.34973	3.67138	-1.28866	2.26946	1.04563
57	A001-E6	DY579740	89134195	0.952524	3.75178	1.48464	1.00991	-0.147611	0.485217	1.77445	3.1431	3.28317	-1.41384	1.96507	1.01047
58	A001-E7	DY579742	89134197	1.21521	4.86293	0.882891	0.155467	1.65668	1.56369	-0.110797	1.25538	2.20154	0.538453	-0.797207	4.66638
59	A001-E8	DY579744	89134199	1.64499	-0.640132	1.7015	1.70623	3.10112	3.17156	0.783207	1.40399	3.06071	0.818134	1.54043	3.38403
60	A001-E9	DY579746	89134201	1.39426	4.97496	1.46456	-0.609978	0.571432	3.32068	0.176339	0.496922	4.94766	-0.0110778	0.04918	1.17361
61	A001-F1	DY579749	89134204	1.21968	-1.74821	-0.818064	0.950154	0.971001	1.11134	0.707846	1.07419	1.17189	1.21962	2.52163	0.46987
62	A001-F10	DY579751	89134206	-0.818421	-1.85895	-0.0724037	-2.28788	-0.06368	1.31578	-1.87119	0.787069	1.69707	-1.11706	0.392397	2.1077
63	A001-F11	DY579752	89134207	0.750463	1.57629	0.913809	2.2459	0.408167	4.43205	3.57236	1.63506	2.46378	-0.0548819	0.269003	-0.222352
64	A001-F12	DY579754	89134209	-1.73595	-0.189732	-0.83536	2.44104	-0.0063179	0.658125	-0.383393	1.1979	2.64147	0.686679	2.87875	-0.0209392
65	A001-F2			-0.477948	-2.27486	-0.522225	-0.65628	0.0591609	0.838423	-0.911299	-0.728163	-1.16354	-1.9735	0.277603	1.80818
66	A001-F3	DY579758	89134213	-1.40716	3.48423	1.13989	-1.29872	-0.0585986	2.68584	1.4876	0.456489	-0.159951	0.0975374	2.07955	-0.66536
67	A001-F4			0.00322342	3.12714	1.23552	0.922761	1.35145	-0.143321	0.0959706	1.674	2.96539	-0.127618	0.957284	0.123783
68	A001-F5	DY579760	89134215	1.94266	5.12042	1.28956	-0.531883	0.935251	3.23646	0.765881	1.21486	2.36167	0.251613	0.0660075	0.627486
69	A001-F6			-0.211923	1.91241	1.59408	0.332017	-0.0976689	-1.17533	-1.74947	0.677956	0.274025	1.14572	0.185572	0.762019
70	A001-F7	DY579764	89134219	-0.0564259	0.00429959	0.09489	0.00850311	0.0854039	0.767053	0.572004	-0.00122509	1.45829	0.106273	0.446335	1.96402
71	A001-F8	DY579765	89134220	0.335684	-0.201564	-2.79599	2.26273	-0.11316	3.34066	-1.35449	-0.0191591	3.33576	-1.75454	1.45886	-1.37464
72	A001-F9	DY579767	89134222	0.408849	4.33082	1.07687	6.17069	2.17447	2.9162	0.281661	2.76162	1.60496	1.8061	2.08853	-0.115838
73	A001-G1	DY579770	89134225	-0.713059	3.5192	2.01826	1.15478	0.96726	0.972488	0.861441	-2.07299	2.71313	1.4451	-1.47386	3.66233
74	A001-G10	DY579771	89134226	1.03058	1.23335	1.97573	0.713417	3.96594	2.73819	1.03826	-0.112298	2.07268	-1.26614	2.33843	-0.910923
75	A001-G11			-0.530564	2.57301	0.432329	-1.84199	-0.262278	3.59805	-0.0533108	0.44221	-1.58759	0.0405123	0.0991062	0.246551
76	A001-G12	DY579774	89134229	-2.12639	-1.14862	-0.252826	-0.277855	1.93231	1.16943	-0.914803	3.09691	1.04822	-2.90706	-0.0349636	0.00590767
77	A001-G2	DY579776	89134231	0.00973387	-0.0158858	-0.548619	-0.0701828	0.0115188	0.960736	-0.0280583	1.06972	3.98066	-0.0411283	0.37564	-2.20809
78	A001-G3	DY579779	89134234	-0.494866	-1.1285	1.26705	-1.18603	-0.109252	2.14209	-0.00423756	-0.866592	2.04412	0.00803629	-0.665327	0.0516518
79	A001-G4			0.00319904	3.16068	1.31965	-0.334565	-1.5323	2.0275	-1.58685	0.297165	2.75181	-0.295405	-0.213765	0.841942
80	A001-G5	DY579782	89134237	1.54588	0.223785	-0.0591287	0.822788	-0.097107	0.566084	-1.72761	2.56967	3.59704	2.03839	-1.99831	0.299622
81	A001-G6			0.467886	2.99305	1.11784	0.97766	-1.04495	3.89059	3.45259	1.19513	5.91341	3.93195	3.00239	2.68815
82	A001-G7	DY579785	89134240	0.669825	5.19301	2.11718	2.32254	6.56485	2.02594	-0.31533	-0.262175	3.16077	-1.06263	-0.334538	-0.550695
83	A001-G8			0.731476	4.42434	1.47301	-2.20636	-0.0218795	2.0275	0.74933	-0.331052	-0.570871	-0.00849723	0.539979	0.786104
84	A001-G9			0.331449	3.37686	4.61049	0.0626812	0.102242	5.16317	1.12963	0.621213	3.13074	3.30581	2.13115	2.49883
85	A001-H1	DY579788	89134243	0.931922	1.87451	-0.457564	3.7957	-0.807203	1.89289	0.436235	1.222	1.92432	6.08233	6.53512	-0.0563767
86	A001-H10	DY579790	89134245	-0.824943	2.27716	-0.0565721	-1.02005	0.197686	0.823288	-1.19023	0.806339	0.233196	0.36154	0.646966	-1.74743
87	A001-H11			0.44721	3.15983	1.89582	1.80689	3.72895	1.42181	-0.660427	-0.321611	-1.51823	0.87101	2.79286	0.493639
88	A001-H12	DY579795	89134250	1.44156	3.11081	0.821854	4.0796	2.05248	4.46603	-0.0929607	0.991358	2.94611	0.543732	3.30489	0.318466
89	A001-H2	DY579797	89134252	0.758172	2.48451	1.21178	1.59445	-0.490806	2.84151	0.93909	1.55187	2.07554	-0.0362931	2.11257	3.07803
90	A001-H3			-0.331582	-0.274879	-1.4283	0.0688397	-0.0538172	-0.145874	-1.85936	1.81528	-0.0272935	-2.32739	0.042934	-1.85388
91	A001-H4			-1.51173	0.789138	1.41019	-0.358599	-0.140463	0.00299431	-0.323381	-2.45122	-0.634516	1.26195	-0.0599356	-1.71105
92	A001-H5	DY579801	89134256	6.69693	3.64923	0.0694638	4.0342	2.31451	1.10597	-3.03401	0.367142	0.855922	1.10007	3.30938	3.14176
93	A001-H6	DY579793	89134248	-0.897518	-1.1784	0.70332	0.319355	0.138493	1.65352	0.29768	-0.920775	0.81426	1.24076	0.453638	-0.515723
94	A001-H7	DY579803	89134258	-0.94808	-0.724821	1.74222	-0.0721296	-0.106863	1.42206	0.0168045	-0.754955	-0.224935	-0.455599	1.58018	-2.07291
95	A001-H8	DY579805	89134260	-0.265503	0.735745	1.24913	0.509292	0.260445	2.56259	3.01698	-0.893002	2.65377	0.849133	2.68879	-1.93259
96	A001-H9	DY579807	89134262	-1.48955	-1.74647	0.658989	1.78573	-2.01402	-1.95291	-0.522254	1.68546	0.787302	-1.22246	2.20112	3.95401
97	A003-A1			0.314688	1.21292	2.12488	0.430773	1.56609	1.0938	0.276654	1.08585	1.90407	-0.700855	0.425141	1.06074
98	A003-A10	DY579811	89134266	-1.62939	-0.721571	0.476919	-1.99841	-1.1313	-1.31384	-3.06977	-1.23198	-1.73951	-0.526437	-2.26263	-1.2344
99	A003-A11	DY579813	89134268	-0.339085	-0.404216	0.211108	-1.07785	0.224006	-0.371193	-0.758984	-0.616327	-1.32356	0.143128	-0.664031	0.848671
100	A003-A12			-0.0101025	0.00149048	0.258092	-0.790362	-0.105374	0.811922	-1.784	-0.438271	-0.0502424	-0.0316297	-1.03895	-0.365698
101	A003-A2	DY579815	89134270	0.334332	0.316752	1.27987	0.281292	1.40956	0.940865	-0.0328661	0.824776	1.2954	-1.79683	-0.276939	0.811276
102	A003-A3	DY579817	89134272	-0.263177	-0.339571	0.777522	-0.112631	0.89818	-0.542476	-1.82316	-0.798117	-0.597268	-0.155102	-1.58508	-1.13838
103	A003-A4	DY579819	89134274	-0.0906198	1.00944	0.620358	-0.831486	-0.105824	1.13221	-0.524904	1.18277	-0.293144	0.0725727	-1.11289	0.568683
104	A003-A5			0.0989276	-0.513257	0.398925	0.32905	2.24739	-1.07873	-1.61539	-0.0970943	-0.743521	-0.823091	-1.56513	2.02739
105	A003-A6	DY579823	89134278	-0.840937	-0.429621	0.917059	-0.277211	-0.0448624	0.62897	-0.645731	-0.493554	-0.0645267	1.40264	-1.24511	-0.13109
106	A003-A7	DY579824	89134279	-1.85533	0.152853	0.196904	-0.0725705	-3.20978	-2.55466	0.0772388	-0.346608	-0.673956	1.38969	-1.91684	0.755616
107	A003-A8	DY579826	89134281	-0.718214	-0.808959	-1.22142	-1.82108	-0.188534	-1.3192	-1.21011	-1.33083	-1.36306	-0.472282	-1.61672	-0.0874348
108	A003-A9			-1.51761	-1.07422	-0.747176	-0.173966	0.266147	-4.26536	-5.00143	-2.21686	-1.85121	-1.90177	-2.61291	-3.0378
109	A003-B1	DY579829	89134284	0.125413	0.772586	-0.129529	-0.718709	0.0583047	0.741555	0.565791	-0.679157	0.51703	0.647533	-0.548258	-0.669863
110	A003-B10			-0.765905	-1.18561	-0.391283	-0.2707	-0.776726	-0.331012	-1.22148	-0.342145	-0.273454	-0.910788	-1.27203	-1.94394
111	A003-B11			-0.643617	-0.646721	-0.917872	-0.406912	0.143847	-1.24015	-0.526252	-1.09081	-0.739953	-1.38423	-0.377075	-0.502255
112	A003-B12	DY579833	89134288	0.351507	0.111307	-0.276161	-0.907773	0.137161	-0.0830629	0.21688	-0.518234	-0.0378924	0.787012	-0.121263	-0.723682
113	A003-B2	DY579836	89134291	-0.0757252	0.0920933	-0.1567	0.784209	-0.437529	0.284041	-0.404068	-0.0849084	0.312442	-0.361188	-0.096017	-0.0760227
114	A003-B3	DY579838	89134293	-0.251254	-0.195446	0.504313	0.144266	1.04766	0.0734114	-0.448973	0.136628	-0.198713	-0.67659	1.09412	1.26039
115	A003-B4			-0.307821	1.59149	-0.730496	0.524443	-0.0954667	-2.679	-0.778523	-1.86355	-0.96683	0.0433602	-1.7761	-0.417588
116	A003-B5	DY579840	89134295	-0.782029	-0.644202	-0.623777	-0.211376	0.414312	-0.936276	-0.709531	-0.281065	-1.38965	-1.04057	-0.691052	-0.833201
117	A003-B6	DY579842	89134297	-2.05401	-1.77867	-2.4412	-1.16743	-4.3315	-2.26348	-1.63761	-2.36757	-1.94078	-2.7372	-2.97485	-4.58078
118	A003-B7			-0.122945	-0.0358149	-0.72732	-0.571395	-0.248577	0.138266	-0.321926	-0.909	-0.134339	-0.645722	0.598058	2.01022
119	A003-B8			0.824959	3.4979	1.2637	-1.18813	0.440436	4.09555	2.1801	0.526375	2.49467	0.309967	-0.0967599	-1.17755
120	A003-B9	DY579847	89134302	-3.08976	-0.565046	-1.90895	-0.5615	-2.77512	-0.419428	-0.107213	-1.69866	-1.60851	-3.34883	-4.08254	-2.24472
121	A003-C1	DY579849	89134304	-0.140504	-1.17192	0.640741	-1.48841	0.696901	-1.87477	-0.208987	-0.903045	-0.636169	-0.313107	-3.94318	-1.50728
122	A003-C10	DY579851	89134306	-1.45477	0.279347	-0.130048	-2.40776	-0.608882	0.0351945	-1.95074	-0.634388	-1.21988	-1.69791	-2.18627	-0.936804
123	A003-C11			-0.79879	1.85632	0.406839	-1.58852	-0.79869	1.91551	-0.268977	0.338585	1.15578	-0.106081	0.0406721	-1.13838
124	A003-C12			-0.587667	-0.606372	-1.07702	-0.363936	0.624154	-0.409707	-0.648764	-0.703352	-0.908274	-1.35214	-1.01612	-0.542107
125	A003-C2	DY579855	89134310	-1.38218	-0.101055	-0.267011	-0.979034	-0.349545	0.0714819	-0.23385	0.170816	-0.570123	0.264387	-0.0504843	0.0159875
126	A003-C3	DY579857	89134312	1.01171	-0.0909903	0.322783	-0.46416	0.760904	1.01864	0.116934	0.267225	-0.546654	0.219493	-0.87411	1.66496
127	A003-C4			-0.659074	-0.522503	1.03576	-0.512661	-2.78524	-1.45631	-2.31552	-0.00860118	-0.838811	1.58915	0.208619	-2.07847
128	A003-C5	DY579860	89134315	0.342816	0.151821	0.723464	-0.9783	-0.275679	-0.0370867	0.143951	-1.11505	-0.0359015	-0.567277	-1.12275	-0.41407
129	A003-C6	DY579862	89134317	-1.29338	-0.0823034	0.124006	-0.89066	0.675484	-0.256482	-0.115428	-1.03401	-1.04845	-1.95189	-0.944145	-0.345474
130	A003-C7	DY579864	89134319	0.117036	-0.476779	0.533736	-0.622842	1.16172	-0.241999	-0.561367	-0.72436	-0.792345	0.147116	0.111879	0.124953
131	A003-C8			-0.110223	-0.010605	0.528661	0.259466	-0.569626	0.566073	-0.121027	-0.0987127	-0.555314	-0.963806	-0.22794	-0.199772
132	A003-C9	DY579867	89134322	-1.07491	-1.07448	0.640741	-1.51718	0.133836	-1.37853	-2.02904	-0.73986	-0.919095	-4.76706	-2.66144	-0.466298
133	A003-D1	DY579869	89134324	-0.639847	-0.0510636	0.661113	1.16335	0.967896	0.609096	0.1066	1.11864	0.27011	-2.85574	0.337629	0.156492
134	A003-D10	DY579870	89134325	-0.412178	-0.61778	-0.462986	-0.777198	-0.485864	-0.479093	-0.728662	-1.54062	-0.128383	0.704297	-0.87814	0.129154
135	A003-D11			-0.831656	-0.531207	-0.00459525	0.244337	-0.0298206	-0.335168	-1.27053	-0.818543	-0.358868	0.415874	-0.679264	0.554562
136	A003-D12	DY579873	89134328	-1.07795	-0.923299	-0.891719	-1.39219	-1.49025	-1.70667	-1.29171	-0.779232	-0.728839	-0.767985	-0.370975	-2.1061
137	A003-D2			0.932186	1.42582	0.504405	-1.02591	0.609059	0.650547	0.559496	0.812765	1.41291	0.497006	1.15207	0.397426
138	A003-D3	DY579876	89134331	-0.877238	-0.387871	0.00438951	-0.660162	0.309254	-0.955942	-0.525567	-0.942782	-0.516576	-0.404162	-0.796248	0.180666
139	A003-D4	DY579879	89134334	0.0276033	0.250828	-0.0230801	-0.700831	0.0505613	-0.109635	0.174052	0.121501	0.136741	0.596948	-0.522515	-0.161948
140	A003-D5	DY579881	89134336	-0.349969	-1.51473	0.591762	1.01928	1.0788	0.425879	1.29449	-1.06652	-0.791095	-0.757713	0.449627	-0.823849
141	A003-D6	DY579882	89134337	-2.08389	-1.68083	-1.78316	-1.6739	-0.944741	-2.69843	-1.72472	-1.72647	-1.20252	-1.34693	-1.91551	-3.96722
142	A003-D7	DY579885	89134340	-1.17421	-0.952438	-0.65763	-0.154194	-1.40901	-2.0736	-1.19519	-1.39335	-0.786314	-1.04828	-0.781275	-1.65301
143	A003-D8			-0.520707	0.788033	0.574957	0.0206809	1.58305	0.524768	-0.803486	-0.00554746	0.158193	0.856712	0.964669	-1.38118
144	A003-D9			-1.25486	-3.59243	0.309722	0.125874	-0.929135	-0.561625	1.36055	-0.127559	-0.50347	-0.222852	-0.373728	-1.585
145	A003-E1	DY579889	89134344	-0.715561	0.342382	1.42905	0.552637	-0.126531	0.310372	-0.244894	0.21602	0.333566	-1.83553	-2.87603	-3.27305
146	A003-E10	DY579891	89134346	-3.00663	-0.128119	0.763892	0.191598	0.873347	-0.277155	-1.59458	-0.708647	-0.607819	-0.153209	-0.664282	-0.779102
147	A003-E11	DY579893	89134348	0.500579	-0.0260286	0.0644038	-1.9777	0.454497	0.371481	-0.0003178	0.375545	-0.238825	-0.108688	0.185855	-0.247655
148	A003-E12	DY579895	89134350	0.313445	-0.538111	-0.178127	0.135051	0.570665	0.0247137	-0.535757	0.51601	0.0373599	-1.06921	-0.356742	0.0601053
149	A003-E2	DY579897	89134352	0.0726696	0.467482	0.189815	1.1658	0.313484	0.927557	0.485898	0.43156	0.145615	2.30112	0.44491	-0.707471
150	A003-E3			-1.09656	-0.351257	-0.986116	-0.603972	0.347538	1.81997	1.23137	-0.840423	-1.71051	-0.105583	0.00129523	0.250632
151	A003-E4			0.353503	-0.0292862	-0.495482	0.127635	-0.158007	0.0476894	-0.0619832	0.805155	0.747674	0.0191049	0.289975	-0.17896
152	A003-E5			-0.102872	-2.76613	1.01789	-0.187142	-0.176529	-0.100979	-0.425738	0.330822	1.94744	0.59511	-5.36464	1.65801
153	A003-E6	DY579901	89134356	-1.56618	0.582648	0.152407	-0.00025285	-2.65988	-1.41949	-1.5404	-0.373718	-0.881024	3.29524	-1.68996	-1.01254
154	A003-E7	DY579903	89134358	-1.09656	-0.340422	0.0351725	-1.25514	-0.672079	-0.253419	-0.632716	-0.284964	-0.746119	-0.324555	-1.18649	-0.902758
155	A003-E8	DY579905	89134360	-0.115821	-0.550503	0.362378	-0.169848	-0.253637	-0.425316	-0.0604966	0.045645	-0.463589	-1.06052	-0.0680669	-0.168991
156	A003-E9	DY579907	89134362	0.111469	-0.640364	-0.796673	-2.11401	1.65845	0.474912	2.11261	-0.79162	-0.3198	-2.78966	-0.905981	-0.933858
157	A003-F1			-0.784061	-1.18702	-2.40617	-0.152351	-2.35161	-1.71424	-2.97352	-1.73147	-1.18585	-0.253522	-1.49637	-2.02308
158	A003-F10	DY579910	89134365	-1.14268	-1.05876	-0.0945472	0.137452	-1.52879	-0.926529	-1.2767	-0.934611	-0.0855442	-1.52563	-0.738118	-1.52107
159	A003-F11			-0.432314	0.827686	0.0423347	0.33544	0.382917	0.387046	-0.802401	-2.11547	0.273496	3.08933	0.823047	2.34222
160	A003-F12			-2.11655	-0.214987	-2.12035	-1.63121	-2.79133	-0.778088	-3.29313	-1.06234	-0.644354	-1.3351	-1.07118	-2.88039
161	A003-F2	DY579914	89134369	-1.18944	-1.27776	-0.961614	0.735664	-0.598634	-1.59374	-2.7734	-2.05861	-1.05939	-1.47411	-0.875262	-1.79293
162	A003-F3	DY579916	89134371	-1.06327	-1.19786	-1.22955	-0.967864	-0.493658	-1.02019	-1.35968	-1.28518	-1.13021	-1.55524	-1.0773	-0.694983
163	A003-F4	DY579917	89134372	-0.972756	2.079	0.3167	-0.206597	-0.0163176	1.00828	-1.30498	1.23315	2.28512	1.04139	-5.49894	-0.592258
164	A003-F5	DY579919	89134374	-2.96356	-0.576159	-1.82363	-0.295961	-2.00325	-1.5364	-2.26025	-1.32427	-1.98731	-0.976596	-0.956843	-1.61693
165	A003-F6	DY579921	89134376	-2.14832	-1.05371	-1.74959	-3.46583	-1.4556	-1.56644	1.45588	-1.47696	-1.50597	-1.23477	-0.941852	-1.43261
166	A003-F7	DY579923	89134378	-0.939734	-0.912542	-1.68678	0.491287	-0.133445	-2.31712	-2.6184	-1.12527	-1.18357	0.0587964	-1.31204	-2.08724
167	A003-F8			-0.0586258	3.7324	2.45204	-0.363593	0.9677	2.09037	-1.28249	2.57339	-3.07088	1.34645	0.308642	-0.272175
168	A003-F9	DY579926	89134381	-0.673714	-0.639528	-0.0466873	-0.00767827	-0.218884	-0.405063	-0.318776	-1.09456	-1.50664	10.4758	-1.13124	-3.12906
169	A003-G1			-1.96633	-0.857317	-0.453963	-3.27228	-4.67709	-2.18895	-1.83115	-1.12581	-1.66488	0.818728	-3.57813	-3.12522
170	A003-G10			-1.73021	-1.08296	-2.72394	-1.33009	1.165	-1.03909	-0.932963	-1.12557	-1.05507	-1.09462	-0.374115	0.58232
171	A003-G11	DY579931	89134386	-1.0198	-0.850514	-0.416096	0.316746	0.0386909	-0.595075	-0.364222	-1.03933	-0.994366	-0.473405	-0.222484	-0.285995
172	A003-G12			-0.82518	-0.418283	-0.0631122	-0.263907	-0.582758	3.11798	-0.0106922	0.0560923	1.90681	1.16498	-1.23555	0.480365
173	A003-G2	DY579934	89134389	-0.408375	-0.34248	-0.482436	1.53225	-0.233626	0.0176593	-0.120289	-0.16388	-0.0153805	0.227858	-0.0321869	-0.275355
174	A003-G3			1.36573	-0.644102	7.23786	0.325297	2.31837	2.34736	0.16944	1.66787	-0.457273	0.661226	0.745399	-0.533667
175	A003-G4			-1.62217	1.66016	-0.163102	-0.589603	-0.123463	1.01671	0.0408768	-1.0639	1.51223	0.57805	2.15668	0.372879
176	A003-G5			-0.702684	-0.126227	1.96917	0.0330317	4.88766	0.665344	-2.14116	-1.3905	0.627086	-3.84259	2.12263	0.37603
177	A003-G6	DY579940	89134395	-1.87177	-1.27384	-0.224242	-1.18211	-0.15984	-1.53	-1.72522	-1.63209	-1.61655	-2.14829	-1.7771	-0.64031
178	A003-G7	DY579942	89134397	-2.55347	0.302887	0.299472	-0.67305	-0.896648	0.195408	0.3874	0.160878	-0.738581	-0.853983	-0.00082437	0.192862
179	A003-G8	DY579943	89134398	0.296939	0.188847	0.414438	-0.154475	-0.057549	-0.390339	-0.68407	-0.612182	-0.645301	-0.766897	-0.769089	-0.359745
180	A003-G9			-1.30597	0.0626112	1.0579	0.700027	-0.052808	-1.66764	1.0767	0.138585	-1.20444	0.988627	-8.22684	-0.764876
181	A003-H1	DY579946	89134401	-0.33262	-0.386422	-0.119268	0.848099	2.09441	0.0363929	-0.381349	0.586416	0.0290018	2.55491	0.779943	-0.10305
182	A003-H10	DY579947	89134402	-0.78717	-0.783444	-0.661416	-1.34504	0.391239	-0.985111	-0.783435	-0.824004	-1.07164	-0.339524	-0.638903	-0.839804
183	A003-H11	DY579948	89134403	-0.150389	-0.602491	-0.884151	0.122978	0.52143	-0.0407002	-0.825578	-0.837396	-0.534249	-0.98241	-0.623671	-0.0403264
184	A003-H12			-0.315134	-0.122114	-0.883889	-0.448286	-0.81903	0.0672063	-0.286161	-0.156514	-0.351185	-1.15255	0.131675	-0.0929805
185	A003-H2	DY579951	89134406	-1.00737	-1.43543	-0.727147	-0.84444	-0.311433	-0.880204	-1.29451	-1.06938	-0.664542	-1.33499	-1.38857	-1.44514
186	A003-H3	DY579953	89134408	-0.103339	0.77339	0.802149	-0.354917	0.457495	0.914131	1.95632	0.148796	0.462805	-0.488748	0.302269	-0.132566
187	A003-H4	DY579955	89134410	-0.494108	-0.400693	-0.555758	-0.61586	0.0131498	-0.158059	-0.0285991	-0.461776	-0.353915	-0.717016	0.684792	0.411281
188	A003-H5	DY579958	89134413	-1.00623	-1.20746	-1.80584	-0.482461	-2.06681	-1.28253	-1.21122	-0.421969	-1.55158	-1.26099	-1.18486	-2.53136
189	A003-H6	DY579960	89134415	-1.06085	-0.576997	-0.967434	0.547501	0.334712	-0.757037	-0.707095	-1.79866	-0.971652	-0.0195733	-1.37123	0.125553
190	A003-H7	DY579962	89134417	-0.113619	-0.0775339	-1.39903	-1.55765	-1.31943	0.0707223	1.29491	-0.050915	-0.0408458	-0.0137675	0.621482	0.430776
191	A003-H8	DY579964	89134419	-1.81364	-0.86162	-1.40123	-0.949128	-1.8991	-1.86207	-4.13592	-1.22088	-0.632289	0.0856535	-1.21203	-0.182869
192	A003-H9			-0.524516	-0.506434	-1.34959	-0.406406	1.54595	-0.774235	-1.00787	-0.189488	-1.46526	-0.0215503	-0.938707	-0.368152
193	A004-A1	DY579967	89134422	-0.267806	0.731647	-0.316212	-0.529076	-0.464951	-0.0844574	-0.121405	-0.637343	-0.88218	0.499983	0.0495592	0.0279425
194	A004-A10	DY579970	89134425	-0.975323	-1.44329	-1.33618	-2.9764	-1.08947	-2.09225	-0.00134093	-1.25173	-1.80177	-1.71773	-0.943727	-0.528982
195	A004-A11			0.0258751	-0.460617	0.208142	-1.48354	0.22937	0.126797	0.387507	-0.50196	-0.359047	0.315212	0.0420628	-0.137933
196	A004-A12	DY579972	89134427	-0.447437	-0.319318	-0.986963	-0.0525873	-0.410709	-0.455001	-1.079	-1.36688	-0.268154	0.21901	-0.706949	-0.0113096
197	A004-A2			-0.927561	1.49012	-0.171893	0.040553	-0.428062	-0.909968	0.828655	-0.123018	0.845907	-0.00050077	1.32886	0.0522264
198	A004-A3	DY579974	89134429	0.00917376	-0.94245	-0.415907	-0.371179	0.671485	1.01724	0.882798	-1.21078	-0.838167	0.22268	0.241062	0.203147
199	A004-A4			0.836893	0.264446	1.18338	-0.0988401	0.0698847	0.952612	-0.658072	0.441079	2.15935	0.604938	1.79075	0.381031
200	A004-A5			-0.764216	-2.01267	-0.436519	-4.4832	-0.00108068	-0.00022447	-1.0144	-1.20817	-1.0247	-0.096891	-0.204506	-1.41203
201	A004-A6			-0.557101	0.668008	-0.383468	0.524728	0.0500369	1.2059	-0.470828	0.825785	1.44624	0.0209266	1.01325	-0.299641
202	A004-A7			0.867585	-0.0229803	0.274972	-2.27248	-0.237356	-0.258622	-0.739093	-0.604087	-1.45592	0.917281	-0.700989	0.868239
203	A004-A8	DY579979	89134434	0.316984	-0.629249	-1.21051	0.0103858	-0.817749	-0.706568	-0.411572	-0.48724	-0.444008	-0.0375446	0.00928352	-0.144403
204	A004-A9			-0.163312	-0.497391	0.13801	-0.761567	-0.291631	-0.0295946	1.10243	-0.0613127	0.0283491	0.0446908	-0.153401	-0.0413678
205	A004-B1	DY579982	89134437	-0.833645	-0.674238	-0.345925	-0.659967	-0.108003	-0.687375	-0.698062	0.141977	-2.27041	-0.821472	-0.642021	-0.225617
206	A004-B10			0.138145	-0.750612	0.0485359	0.282055	-2.91348	-0.974946	-0.995152	0.208666	-0.504711	-0.911587	-1.16525	0.5135
207	A004-B11			-1.0877	-1.46474	-1.57896	-1.21928	-0.345028	-1.40911	-1.05386	-2.48103	-1.46436	-2.70047	-1.09981	-1.67233
208	A004-B12	DY579986	89134441	-0.172423	-0.539895	0.0250979	0.238889	-1.94911	-0.519135	-0.325086	-0.757996	-0.477031	0.674199	-0.0952793	-0.304585
209	A004-B2	DY579988	89134443	-1.64519	-0.501854	-0.56439	-0.388133	-0.494103	-1.06176	0.406826	-0.503786	-1.7574	-1.79485	-1.68282	-1.50887
210	A004-B3	DY579990	89134445	-0.349992	-0.395674	0.275337	-0.237449	0.446713	-0.977914	0.140984	0.544644	-0.716382	-0.0314922	-0.353762	-0.79292
211	A004-B4			0.755541	1.35964	1.69	2.12311	-0.154503	1.36763	-1.05062	-1.09376	1.33956	0.718312	0.181601	0.722777
212	A004-B5			-0.819694	-0.579266	-0.436333	-0.62673	-0.573467	-0.53785	-1.50637	-1.00761	-0.957924	-0.924168	-1.23168	0.0507271
213	A004-B6	DY579994	89134449	-0.894577	-1.12328	-0.690266	0.80047	1.71554	-0.856549	-0.492629	-1.19717	-1.26696	-1.56728	-0.819189	-0.443646
214	A004-B7	DY579996	89134451	-0.593113	-0.945215	-1.80449	-1.57742	-0.228211	-0.909603	-0.359616	-0.66352	-1.19661	-1.59807	-0.870449	-2.14521
215	A004-B8			-0.542166	-1.22818	-0.660751	0.367092	0.0244398	-0.294807	-1.32722	-0.296563	-0.0735996	0.482492	-0.426242	-0.0318874
216	A004-B9			-0.912353	-0.53567	-1.73814	-1.09013	-1.1101	-0.446116	-1.34995	-1.28959	-0.747748	-0.876759	-0.955755	0.0770916
217	A004-C1			0.128366	-0.493894	0.216063	0.683369	0.0959561	0.0308303	0.287462	-0.0374119	-1.4062	-0.800301	0.0305003	0.30026
218	A004-C10			-1.42761	-1.00646	-1.31954	-2.77466	0.234986	0.137857	-1.27226	-0.759343	-1.11794	-1.06973	1.31351	0.907986
219	A004-C11			-1.10565	3.7713	-0.0610145	-0.186467	1.4628	0.710705	-0.857672	0.862782	2.81238	-0.517579	1.88382	1.91662
220	A004-C12			-0.977279	-1.04702	-1.43252	-0.674844	-0.581258	-1.03126	-1.70397	-0.558759	-1.23824	-0.795158	-0.560462	-0.124932
221	A004-C2			-2.62017	-0.0497649	-0.531943	0.0373614	0.810554	0.198542	-0.0862643	1.38237	0.937866	0.0240462	0.310602	0.228884
222	A004-C3			-1.84383	-1.16549	-1.77722	0.00010355	-1.39127	-0.948303	0.566468	-0.940635	-1.08207	-1.52716	0.451127	0.0293856
223	A004-C4			0.985162	0.866336	-0.268514	0.452726	2.34098	-0.272292	1.87476	2.08843	1.19692	0.352066	1.67224	1.06221
224	A004-C5			-0.681167	-0.692058	0.147439	-0.3138	-1.71504	-1.3965	-1.67645	-1.37029	-1.56812	-0.910277	-0.750043	-0.15704
225	A004-C6	DY580009	89134464	-0.39754	-1.08677	-0.069048	-1.13626	-0.0187278	-0.0616133	-2.02287	-0.539084	-0.232576	-0.628648	-0.00869486	0.0759903
226	A004-C7			-1.55849	-1.9464	-1.81287	-1.35391	2.88356	-1.2626	-1.54752	-1.3843	-1.07368	0.430046	-1.64631	-0.114251
227	A004-C8	DY580013	89134468	-0.612518	-0.846767	-0.641603	-0.341148	0.0993009	-0.979864	-0.0422823	-0.849044	-0.344624	-0.261185	0.0359265	-0.551318
228	A004-C9			-0.919588	-0.843848	-0.663634	-0.340489	-1.74669	-1.1509	-1.51817	-0.783831	-1.61033	-1.36932	-0.376858	-0.610073
229	A004-D1			-1.4567	-0.576561	-0.90723	-1.42793	-0.969826	-0.977922	-1.95143	-2.12618	-1.15712	-1.53303	-3.35675	-0.53825
230	A004-D10			-1.13736	-0.538654	-0.30117	-1.5941	-0.606176	-0.331372	0.0624068	0.800858	-0.018386	0.77907	0.336683	-0.253993
231	A004-D11			-0.337388	-0.263024	-0.451401	-0.952198	-0.623288	-0.588913	-1.37736	-0.43318	-0.503811	-0.10142	-0.128282	-1.27445
232	A004-D12			-1.46779	-1.09349	-0.451678	0.332892	-1.81272	-0.505036	-1.34084	-0.777788	-0.119342	-0.381918	1.39029	-1.63973
233	A004-D2			-1.03176	-1.81009	-1.22927	-2.18017	0.497084	-1.68352	-1.69778	-1.41219	-1.74508	-2.68089	-2.2603	-1.54553
234	A004-D3			0.2059	1.66105	0.271914	0.184776	-0.0174818	0.118898	-0.222823	3.05508	-0.897931	-0.175779	0.750492	1.34962
235	A004-D4			-1.03534	2.47918	1.86094	0.16384	0.369124	1.1333	-0.33793	5.15382	5.48638	0.363669	0.70804	2.28318
236	A004-D5			-2.42219	-0.903431	-0.230253	-0.0579824	0.522978	-0.954165	-0.694918	0.647554	-0.949508	-0.0536959	0.00399553	0.188013
237	A004-D6	DY580026	89134481	-1.75221	-0.791048	-1.75069	0.0431572	0.120161	-2.05592	-1.3945	-1.17143	-0.835371	-1.97247	-1.75045	-0.802472
238	A004-D7			-1.01443	-0.682202	0.447751	-1.30065	-0.677431	-1.02149	-0.831997	-1.17433	-0.88082	-1.30709	-0.891484	-1.71021
239	A004-D8			-0.484476	-0.0907745	-0.706931	0.03736	-1.12956	-0.0144905	-0.303965	-0.138615	-0.110977	0.5648	0.138049	-0.1251
240	A004-D9	DY580030	89134485	0.109751	-0.377051	-0.797388	-0.354701	0.118362	0.655441	-0.4541	-0.965313	-1.12617	-0.154595	0.162733	0.6955
241	A004-E1	DY580032	89134487	-1.06403	-1.50618	-0.696933	-0.871979	1.01445	-0.513479	-0.458663	-1.43172	-1.31503	-0.0841005	-0.264086	-0.278238
242	A004-E10			-0.133324	-0.555324	-0.382381	-0.947694	-0.200422	-0.612384	-0.206691	-0.344964	-0.163239	-0.00255271	-0.039223	0.328545
243	A004-E11			-0.40075	-0.644751	-0.160224	-0.246664	0.49735	-0.257709	-0.583969	-0.514357	-0.105702	-0.147265	-0.244265	0.117113
244	A004-E12	DY580037	89134492	-0.396463	-0.616424	-0.410504	-0.444835	-1.24378	-0.205048	-0.275387	-0.731494	-0.534921	-0.954654	-0.985033	0.0427435
245	A004-E2	DY580039	89134494	-0.549933	-0.742757	-0.517689	-0.36724	0.544214	-0.141377	-0.210653	0.208696	-0.964944	-0.405441	-0.39966	-0.212726
246	A004-E3	DY580041	89134496	-0.453147	-1.17793	0.0107393	-1.23264	0.898488	-0.336465	-0.25774	-1.4452	-0.146595	-0.352777	-0.808759	0.0403112
247	A004-E4	DY580043	89134498	-1.40604	-1.24897	-1.40647	0.318	-0.589831	-1.15542	-1.71441	-1.24	-1.49842	-0.870044	-0.0126468	-1.27387
248	A004-E5			0.351454	0.240017	-1.33524	-0.615776	3.25206	1.1353	1.23107	3.03363	1.44626	-2.35265	3.12762	2.6753
249	A004-E6			-2.17934	1.20894	0.194549	0.277705	0.756186	0.307067	-0.531029	3.53071	1.36567	-1.34137	-0.249689	0.679493
250	A004-E7			-1.72932	1.05978	-0.580479	-2.4029	1.49542	-0.0389043	-2.71918	-0.298897	0.617509	-0.301512	0.412938	-0.565673
251	A004-E8	DY580046	89134501	-0.0159679	0.0823916	-0.117603	-0.144277	-0.0342286	0.0235326	-0.0874722	-0.00310137	-0.149186	-0.72099	-0.156017	-0.161713
252	A004-E9			-0.298465	0.157053	-0.302868	-0.396918	0.268928	-0.466682	-1.76977	0.567634	-0.546395	0.320997	-0.0814717	-0.110059
253	A004-F1			-1.45838	-1.32439	-1.793	-1.35326	-1.27277	-1.70537	-1.90168	-2.11072	-1.93622	-1.67735	-1.70721	-1.83972
254	A004-F10			0.174209	-0.751537	-0.773469	-0.538318	-0.29769	-0.346803	-1.24718	-1.40972	-0.127938	-0.184177	-0.863657	0.261926
255	A004-F11			-1.8209	-1.43482	-1.8997	-1.51413	-0.880473	-1.17404	-2.27259	-2.15975	-1.31018	-2.45154	-1.69084	-1.98611
256	A004-F12			-0.393816	-1.0871	-0.448212	-1.30245	3.80477	0.190013	-1.01565	-1.44372	-0.64108	0.311242	-1.08537	-1.25129
257	A004-F2	DY580057	89134512	-1.81973	-1.23376	-0.506733	0.0208474	-0.985316	-1.50038	-0.839339	-1.1769	-0.775155	-1.95652	-1.5136	-1.12611
258	A004-F3	DY580058	89134513	-0.730131	-0.396478	-0.112698	-0.945208	-0.892672	-0.386167	-1.42091	-0.77718	-1.50893	-0.974394	-1.03449	-1.51281
259	A004-F4	DY580060	89134515	-1.25566	-1.94376	-1.54439	-1.81422	-2.16363	-0.721028	-2.35505	-2.37803	-1.73141	-2.91195	-1.79868	-0.946392
260	A004-F5			-1.23376	-0.824667	-0.184955	-0.628421	-0.181647	-0.114064	-0.155159	0.655594	0.107453	0.535991	0.554863	-0.083127
261	A004-F6			-1.06082	-1.12605	-0.954332	0.0256978	-2.70761	-1.08171	-2.16899	-0.076178	-1.15491	-1.28666	-0.731165	0.876557
262	A004-F7			-0.244372	-0.428575	-0.184504	-0.94682	-0.369951	-0.646245	0.423498	-0.310455	-1.02694	-2.55045	-0.60308	-1.73769
263	A004-F8			-0.705289	-1.66112	-1.07786	-0.711971	-1.1504	-0.428292	-1.62412	-0.794584	-0.958815	-0.604888	-0.344361	0.854497
264	A004-F9			-1.15833	-0.42079	-0.0803944	-1.04096	0.267568	-1.01569	-0.879668	-0.0977433	-1.35125	-1.0722	-0.0504967	-0.499744
265	A004-G1	DY580067	89134522	-0.44788	-0.601334	-0.136207	-0.883849	-0.421408	-0.264671	-0.31393	-0.526178	-0.429465	0.554092	0.0125284	-0.734469
266	A004-G10			-0.415921	-0.393144	0.405755	-1.5267	-0.00024211	0.0472193	0.359323	-0.532736	-0.0701362	-0.437443	-0.114991	0.134968
267	A004-G11			-1.97972	-0.938029	-1.06413	-2.17466	0.0759734	-1.18846	-1.09424	-0.979619	-1.20135	-0.813347	-0.720408	-0.541763
268	A004-G12	DY580070	89134525	-0.904978	-1.30475	-2.3904	-0.985999	-1.49125	-1.34437	-2.0462	-1.06922	-1.42973	-0.437894	-1.87572	-0.752164
269	A004-G2			-0.428956	-1.09562	-1.52139	-2.27962	0.625988	-0.589205	-1.7819	-0.741412	-1.56042	-1.21504	-2.01734	-1.01709
270	A004-G3	DY580074	89134529	0.532582	-0.436593	-0.370703	-0.691286	0.288267	-0.51967	-0.935026	-0.30978	-0.736208	0.199072	-0.381821	1.27321
271	A004-G4			1.72269	1.98864	0.872693	1.36549	-0.357621	1.37701	0.0149741	1.77995	1.40033	0.695857	2.25002	1.10923
272	A004-G5	DY580076	89134531	-1.22605	-1.83582	-1.09956	-1.0586	-1.27111	-1.53894	-3.45244	-0.987903	-1.03816	-0.181255	-1.63061	-1.5891
273	A004-G6	DY580079	89134534	0.176012	-0.364072	-0.0602035	-1.04724	-0.0876703	0.0876989	0.373221	0.15336	-0.517734	0.0637037	-0.494089	-0.328583
274	A004-G7			-0.925711	-0.580498	0.59738	-0.252234	-0.704048	-0.472587	0.0753789	-1.45643	-1.13372	0.0507972	-0.787526	-1.54044
275	A004-G8			0.154236	-0.928355	-0.600178	-0.882581	-0.385066	-0.738762	-0.834728	-0.761285	-0.78702	-0.20875	-0.733746	0.295662
276	A004-G9			-1.51025	-1.93212	-1.70625	-0.703905	0.477498	-1.37483	-2.24186	-1.3141	-0.324757	-0.549619	-0.84467	-0.732496
277	A004-H1			-0.296466	-0.665987	-0.997739	-0.724054	0.206393	0.0494549	-0.304424	-0.315623	-1.89441	-0.0856935	-0.0565913	0.429599
278	A004-H10	DY580087	89134542	-1.65114	-1.22718	-2.16351	-0.293164	-1.32976	-1.76716	-1.81505	-1.35936	-1.54035	-2.2488	-0.0688037	-1.01595
279	A004-H11			-0.515362	-1.32413	-0.671015	-1.42386	-0.099261	-0.718818	-0.452891	-1.02405	-1.34606	-1.05063	-0.752219	1.24128
280	A004-H12			-0.0250936	-0.636584	-0.387274	-0.754138	0.114949	0.516816	-0.269096	-0.0247987	-0.128492	-0.247073	0.329804	-0.271312
281	A004-H2	DY580092	89134547	-1.39707	-0.927158	-1.12044	0.180685	4.93685	-1.59395	-2.01382	-2.24362	-0.889087	-1.47152	-1.67318	-0.349355
282	A004-H3	DY580094	89134549	-0.866269	-0.365899	-0.295173	0.0235073	-0.458634	-0.365579	-0.446952	-0.76358	-0.589061	-1.27607	-1.14141	-0.657223
283	A004-H4	DY580096	89134551	0.0717089	-1.28903	-0.576159	-1.17288	1.09678	0.305587	-0.866035	-0.7479	-0.788006	-0.122283	-0.785708	-0.219899
284	A004-H5	DY580098	89134553	-0.45324	-0.887864	-0.390749	-1.18633	-0.244517	-0.307771	-0.542626	-0.993159	-0.901456	-0.153464	-0.557881	-0.35283
285	A004-H6	DY580100	89134555	-1.06082	-1.29616	-1.12861	-0.217368	-3.55914	-1.66702	-2.56341	-1.18714	-0.688866	-3.68363	-0.302243	-0.326805
286	A004-H7			0.342665	0.780389	0.300739	0.0268536	-0.853325	0.211186	0.0198845	0.857146	0.653948	0.204105	-0.133227	-0.203198
287	A004-H8			-1.01678	-1.30723	-0.427261	0.810155	-1.02411	-0.59579	-1.47707	-0.892687	-1.10799	-1.21237	-0.489644	1.65309
288	A004-H9	DY580104	89134559	-0.4621	-0.959327	-0.323826	-1.47751	1.4702	-0.258401	-0.12114	-0.615528	-1.94035	-0.207963	-2.30581	1.65078
289	A005-A1			0.921472	0.618574	-0.768831	1.65405	1.98307	-0.198641	-0.0588108	-0.942177	0.718264	0.184343	1.61773	0.594306
290	A005-A10	DY580107	89134562	0.2274	-0.137814	-0.357429	0.345762	0.120109	0.356977	-0.0685742	-0.15236	0.272822	0.424791	-0.287232	0.034848
291	A005-A11	DY580109	89134564	0.78312	2.68094	0.372944	0.525544	1.50232	2.50314	-0.0100299	-0.459532	2.80727	0.311168	0.282738	4.48236
292	A005-A12			-1.47035	-0.553223	-1.05843	-2.89636	0.780175	-0.109686	-4.37623	0.318753	0.368847	-2.73863	-1.51232	0.0415816
293	A005-A2	DY580113	89134568	-1.77365	-1.45659	-0.176112	-2.08325	-1.16417	-0.991666	-0.0625031	-1.20724	-1.20902	-3.92934	-1.06744	-1.59425
294	A005-A3			0.289295	1.09229	-0.338382	0.560671	1.55404	1.31095	-0.882212	0.90563	0.37511	0.980897	2.72784	-1.49856
295	A005-A4	DY580116	89134571	-0.872153	0.343989	-1.05454	-0.449826	0.0849649	-1.18437	0.0196067	-1.00298	-1.20501	-0.96627	0.609894	0.0223033
296	A005-A5	DY580118	89134573	-0.662317	-0.508533	-0.486193	-0.756672	-0.313541	-0.269531	-0.821885	0.15153	-0.591252	-0.229113	0.00911588	0.245904
297	A005-A6			-1.16333	0.0418334	-0.376202	-0.464142	3.98812	-0.926499	1.91805	-0.945612	-0.438231	-1.56138	0.856031	2.08
298	A005-A7	DY580121	89134576	0.324728	0.713798	0.0571864	1.61361	2.91666	0.129815	-0.0275816	-1.16287	0.851321	-0.238628	1.51908	0.668489
299	A005-A8	DY580123	89134578	0.0804801	0.59544	0.0333991	-0.961985	0.210494	0.20514	-0.0209255	1.41324	0.221402	-0.192876	0.105873	0.00459941
300	A005-A9	DY580125	89134580	-0.583339	-0.628104	-0.849207	-1.10565	-0.406029	-0.0313376	-0.434175	-0.838647	-0.497721	-0.366886	-0.914243	-0.0864146
301	A005-B1	DY580127	89134582	-0.427383	-0.583458	-0.415673	0.578316	-0.702695	-0.364905	0.224056	-0.287617	-0.328035	-0.205124	-0.033147	0.0510679
302	A005-B10			-1.27419	-0.371972	0.693946	0.454665	-1.05689	1.12143	0.0285445	0.513502	0.513118	5.06452	1.17044	-0.725806
303	A005-B11			-2.61067	-1.41337	-1.87008	0.452016	-0.811638	-1.02157	-2.69212	-2.03165	-0.884601	-1.82997	-2.14353	-0.395289
304	A005-B12	DY580130	89134585	-0.494928	-0.958399	-0.756591	-0.105536	-0.113848	-0.251741	-1.99893	-1.48373	-1.45914	-1.75876	-0.26668	0.223882
305	A005-B2	DY580132	89134587	-0.43672	-0.5867	-0.313153	-0.0981768	-0.0807925	-0.648796	-0.0949805	0.182108	-1.05348	0.152466	0.0714467	0.376878
306	A005-B3	DY580134	89134589	0.593813	0.731042	0.120493	0.124587	-0.225929	-0.365587	-0.262849	0.390055	-0.196854	-0.434581	-1.15532	1.14625
307	A005-B4	DY580136	89134591	0.103986	-0.16769	-0.340762	-1.53153	-0.633995	-0.142535	-0.225089	-0.0291057	-0.225244	-0.234263	0.101413	-0.526638
308	A005-B5	DY580139	89134594	-0.444666	-0.900037	0.397615	-1.55479	-0.306574	0.0662946	0.672711	-0.799653	0.0316712	-1.35021	0.00225689	1.47254
309	A005-B6	DY580141	89134596	-0.00242004	-0.51783	0.664429	0.0783792	0.136494	-0.113207	-0.99729	-0.40388	-0.180241	2.17517	0.662459	2.57339
310	A005-B7			-2.23735	-1.10561	-0.923956	-1.4003	-0.0841456	-1.08928	-0.867353	-1.2557	-0.713529	-1.41871	-2.98774	-1.68141
311	A005-B8	DY580145	89134600	-0.268545	-1.63173	-0.669747	-1.18157	0.0223127	-0.772711	-0.996596	-0.963396	-0.555376	-1.33217	-0.0661276	1.73314
312	A005-B9			-2.52433	-0.619705	0.348298	-0.950915	-0.0918236	2.54598	-4.00278	-0.438963	-2.16013	-3.01429	-0.232053	-0.148574
313	A005-C1	DY580147	89134602	-0.0098391	-0.577915	-0.351331	0.341177	-0.362412	0.0246972	-0.589646	-0.247742	-0.24646	-0.346616	-0.259618	-0.25982
314	A005-C10	DY580149	89134604	0.589702	1.42658	-0.88362	3.4266	2.61086	0.624922	-1.57176	1.10924	0.456189	-2.17581	3.37011	2.54459
315	A005-C11	DY580151	89134606	-1.03047	-0.37004	-1.31421	-0.089982	-1.02172	-1.86089	-0.814959	-0.619888	-0.900578	-1.8269	-1.80459	-1.57195
316	A005-C12	DY580153	89134608	-0.782147	1.04569	-0.420137	0.0603734	0.0386055	1.03959	-2.35823	-1.22906	0.513279	0.107373	0.10289	0.0852531
317	A005-C2	DY580154	89134609	-1.3016	-3.50178	-1.2868	-1.00978	-3.58802	-2.63213	0.0755235	-0.466065	-1.35203	-0.27336	-0.667138	0.427629
318	A005-C3			-1.11734	-0.649734	2.16529	0.0104348	0.00534607	-0.136879	3.11532	0.681631	-0.258977	-1.10124	0.200482	-2.82238
319	A005-C4	DY580157	89134612	0.400044	-0.914092	-0.32614	-1.32149	0.450331	0.137224	0.490135	-0.950136	-0.0153235	0.666637	1.5654	0.597354
320	A005-C5	DY580159	89134614	-0.052864	-0.401021	0.0870157	-0.249019	0.700842	-0.697958	-0.879413	-0.480262	-0.27407	3.19138	0.316988	-0.623601
321	A005-C6	DY580161	89134616	-1.63654	-2.81319	-0.1467	0.332137	-0.239101	-0.888598	-2.14411	-0.843448	-1.06242	4.24821	2.11907	0.48395
322	A005-C7	DY580163	89134618	-1.15742	-0.986027	-0.628872	-0.0875451	-0.0250115	-0.660849	-0.933457	-0.788611	-0.440823	0.339496	-1.27534	-1.34313
323	A005-C8	DY580165	89134620	-0.980518	-0.875232	-0.357911	-0.60503	-0.471123	-1.73144	-3.05553	-0.511334	-0.606195	-0.728501	-0.00377812	-1.10209
324	A005-C9			0.0851863	3.63932	0.511415	0.745856	0.689776	2.86961	-0.970175	-0.174889	1.70283	1.11521	-0.446803	1.12288
325	A005-D1			-1.37172	1.02542	-1.15616	-2.67425	0.0506667	0.226624	-1.07787	0.669934	-0.500884	-4.88116	-2.68921	-0.31913
326	A005-D10	DY580169	89134624	0.226087	0.0649797	-0.35355	0.971845	0.0365019	-0.213033	0.106064	-0.7141	-0.0731034	-0.075552	-0.444287	0.902199
327	A005-D11			-3.13183	-0.973199	-0.804503	-0.0824698	-1.53097	-0.341051	-2.09001	-0.0486992	4.39289	-1.51234	0.0281569	-1.51927
328	A005-D12	DY580172	89134627	-1.17286	-1.23366	-1.0374	-2.79631	-0.099395	-0.768671	-1.12019	-1.21328	-1.78947	-0.434257	-1.22201	-0.452805
329	A005-D2			1.60871	2.48175	2.15516	2.87678	1.42847	0.898543	-0.162489	2.63389	3.31412	0.467347	2.38546	-0.0720421
330	A005-D3	DY580175	89134630	1.06014	1.84968	0.917342	1.84905	0.047061	1.16217	-0.1699	-0.404565	0.526663	0.0310087	2.95028	2.36547
331	A005-D4	DY580178	89134633	-0.982941	-0.662457	0.138982	0.0355791	-1.0371	-1.17309	-0.159584	-1.27331	-0.749196	-0.365954	-0.789832	-2.55273
332	A005-D5	DY580180	89134635	-1.11919	-1.38215	-0.455356	0.563565	-0.00587115	-0.924689	-0.325604	-0.415044	-0.374271	0.399416	-0.66573	-0.0379028
333	A005-D6	DY580182	89134637	-0.819013	-1.84902	-1.67597	-0.878356	-0.759362	-1.41416	-2.00684	-2.20547	-0.935096	-0.734074	-1.23104	-0.717813
334	A005-D7	DY580185	89134640	-3.87305	-1.20807	-1.71671	-1.84285	-2.11189	-1.18366	-2.51958	-2.45541	-0.884601	-3.07613	-2.72256	-5.13081
335	A005-D8			-1.7382	2.23436	-1.32098	-0.459492	-0.812826	-0.258926	0.419571	-0.583084	-0.790506	-0.822829	-0.0786918	-0.301353
336	A005-D9			-1.57242	2.20091	-0.195864	0.106561	-1.91245	-0.586659	-3.40656	-1.43394	1.81708	-1.75399	-0.221174	-0.163189
337	A005-E1	DY580190	89134645	-0.199106	1.6806	0.417145	-1.73213	-1.76806	-0.425291	0.468655	0.376562	0.580124	0.550743	2.22711	1.15495
338	A005-E10			-0.0264162	1.08921	1.6767	-0.696326	2.27334	2.49724	-0.989884	-0.152801	-0.334433	-0.265785	-0.629248	-1.56453
339	A005-E11	DY580194	89134649	-0.327991	-0.375049	-0.485968	-3.48953	-0.647638	0.190576	-0.891665	-0.648557	-0.775092	-0.378334	-0.291412	-1.12419
340	A005-E12	DY580196	89134651	-0.0517372	0.485689	0.487677	-0.2945	0.364414	0.231527	0.145627	-0.11241	0.315061	0.228997	-0.297264	-0.0806605
341	A005-E2	DY580198	89134653	-1.37149	-0.83123	-0.704672	-0.00619695	-3.1936	-0.986728	-2.2001	-2.10131	-0.753075	-0.724809	-0.362384	2.08
342	A005-E3	DY580201	89134656	-0.296611	-0.598855	-0.9235	0.424631	-1.91476	-0.483771	-0.345655	-0.403149	-0.699399	0.206962	-0.330746	-0.422749
343	A005-E4	DY580203	89134658	-0.370475	-0.387916	-0.137973	-0.586903	0.128851	0.0134959	-0.29542	-0.384524	-0.705193	0.033052	-0.371925	0.177112
344	A005-E5	DY580205	89134660	-0.31174	-0.579049	-0.63276	-0.262493	-0.209962	-0.778375	-0.845205	-1.25001	-0.88001	-0.245987	-0.695832	-1.59623
345	A005-E6	DY580207	89134662	-0.442886	-0.118018	-0.841045	-0.412417	0.342555	-0.484761	-0.663782	-0.511028	-0.819867	-0.264638	0.170684	-0.305875
346	A005-E7	DY580209	89134664	-0.435128	-0.723693	-0.0634358	-0.974663	0.444237	-0.100499	-1.86014	-0.683781	-0.31858	-1.30024	0.0799032	-0.67641
347	A005-E8	DY580211	89134666	0.156688	-0.507157	-0.0804714	-0.0869535	1.62481	0.354716	-0.376985	-0.536147	0.278678	-0.628114	0.982895	-0.524459
348	A005-E9	DY580213	89134668	0.251358	0.710719	-0.699041	-1.5047	-0.118196	-0.763688	-0.33811	0.405724	0.196153	-0.163212	-0.744635	1.22694
349	A005-F1			0.681883	-0.271714	-0.782443	0.298502	-0.454608	0.433131	1.62073	-0.378027	0.501713	-0.0637349	-0.07195	-0.258382
350	A005-F10			-2.15282	1.92709	0.13838	-0.0634059	-0.258128	-1.05154	-1.14394	-1.00741	0.226726	-0.857626	-1.06458	-0.0166779
351	A005-F11			1.52298	2.79159	1.28944	0.39314	1.49964	2.69839	-0.485625	2.16785	2.5647	0.133244	0.798156	1.05318
352	A005-F12			0.937216	1.74582	-0.633867	-0.0636831	-0.899693	-0.300102	-0.232291	-0.206214	1.36895	-0.963515	0.00090134	0.00024145
353	A005-F2			1.08413	0.143418	0.464404	0.197021	-0.621398	1.317	0.715325	-0.433719	1.08038	-3.13212	0.476288	4.18599
354	A005-F3	DY580220	89134675	-1.0912	-1.93381	-1.7142	-1.72425	-1.11866	-1.32221	-1.64082	-1.5142	-1.2168	-2.41251	-1.74774	-2.21894
355	A005-F4	DY580223	89134678	-0.250546	-0.814857	-0.534154	-0.744438	1.70108	-1.36156	-0.56349	-0.261153	-0.594031	-0.855425	0.357091	0.273047
356	A005-F5	DY580225	89134680	-0.00974347	-0.452289	-0.794192	-0.346245	-0.585454	-0.308656	0.0117443	-0.247369	-0.442254	-1.09391	-0.368989	-0.208911
357	A005-F6	DY580227	89134682	-0.120798	-1.19761	0.724707	0.877908	-2.08387	-0.78456	-0.965342	-0.929448	-0.995331	1.22684	-0.807988	1.31979
358	A005-F7	DY580230	89134685	-1.21538	-0.774248	-1.39473	0.750018	-1.65866	-0.951579	-0.480627	-1.52343	-1.08181	-1.55949	-0.181079	-0.329778
359	A005-F8	DY580232	89134687	-1.26495	-1.77725	-0.756591	-0.109962	-1.50603	-1.65865	-1.43938	-1.63871	-1.53152	-2.65179	-0.847917	-3.64381
360	A005-F9	DY580234	89134689	-0.288994	1.03268	1.53876	1.54592	4.75894	1.09444	0.0250382	-1.33133	0.0292014	-1.37583	0.693116	0.0423924
361	A005-G1	DY580236	89134691	0.116682	-1.1779	-0.765141	0.377212	-0.577921	-0.838908	-0.727993	0.28704	-1.52582	3.16451	0.232248	0.173968
362	A005-G10	DY580238	89134693	-0.217368	2.8879	1.19202	2.21132	1.19439	2.49775	0.61141	0.413393	2.90288	1.37832	1.71596	1.81133
363	A005-G11	DY580240	89134695	-0.290101	0.1371	1.13776	0.875893	0.00267063	-0.292846	0.833869	0.103694	0.217934	3.07976	-0.627715	-2.03266
364	A005-G12			-0.388162	-0.503559	1.62167	-1.32734	-0.0635422	1.90602	-2.08655	0.591047	-1.42544	0.0309441	0.0587764	-2.01021
365	A005-G2	DY580241	89134696	0.202202	0.0301833	0.432219	-0.0963687	0.145616	0.367742	0.126336	0.00518177	-0.233014	-0.0922406	0.031422	-0.575995
366	A005-G3	DY580242	89134697	-0.452184	-1.1711	-1.39198	-0.867788	-1.58748	-1.13949	-1.97481	-1.00213	-0.45062	-0.593714	-0.561493	-0.648979
367	A005-G4			0.628269	0.656516	1.73692	-1.61275	-2.9183	2.45462	-0.940447	-0.535158	-0.0199652	-0.819834	-0.0574436	-1.27899
368	A005-G5	DY580243	89134698	1.04053	-0.940401	0.450218	0.159115	0.494978	-0.00514628	0.405169	0.196249	0.46864	0.956007	0.864363	0.152449
369	A005-G6	DY580244	89134699	-1.07943	-0.773282	-1.03671	-0.930745	0.0884691	-1.81913	-1.56934	-0.981943	-1.78006	-1.52005	-0.905612	-0.571497
370	A005-G7	DY580245	89134700	-0.36919	-1.73066	-1.00314	-0.11007	1.22183	-1.33853	-0.925274	-1.45941	-0.590979	-1.11472	-1.64817	-2.35775
371	A005-G8			-0.221424	0.874755	1.42443	-0.947836	0.0425917	1.83531	-1.40641	-0.554864	0.345792	-1.56737	-2.44591	-0.106245
372	A005-G9	DY580246	89134701	-0.0408753	-0.879653	-1.35522	0.0765691	0.209088	-1.07767	-1.1385	-0.642585	-0.126758	-0.10801	0.66467	-0.435211
373	A005-H1			-0.98034	-0.577561	-0.802937	0.0611078	-0.0537894	-0.963122	2.56999	0.0361409	-0.509196	-0.514112	0.671962	-0.948776
374	A005-H10	DY580247	89134702	-1.59555	-2.40892	-2.13833	-0.606615	0.82751	-1.43398	-1.43134	-1.08438	-1.15321	-1.55213	-2.78908	-2.46272
375	A005-H11	DY580248	89134703	0.582946	1.48643	0.604706	2.04064	0.0257488	0.650764	3.85755	0.498155	-0.68698	-0.14098	1.06362	4.4459
376	A005-H12	DY580249	89134704	-0.250422	-0.581101	-0.177771	0.175343	-0.292977	0.134228	0.0512834	0.304245	0.0785559	-0.0848081	0.384411	0.615341
377	A005-H2	DY580250	89134705	-1.17382	-1.58559	-1.4877	-0.76033	-0.186593	-1.41477	-2.4686	-1.73865	-1.80184	-0.117346	-1.88281	-1.60811
378	A005-H3	DY580239	89134694	0.335173	1.12536	-0.238651	-0.034908	-0.91233	-0.393273	-0.577826	-0.282949	-0.722776	-0.18884	-1.85535	-1.1208
379	A005-H4	DY580251	89134706	-0.355936	-0.916565	0.181473	-0.19959	-0.399723	-0.518673	-0.387666	-0.394277	-1.37703	-1.02121	0.852482	1.32794
380	A005-H5	DY580252	89134707	-0.0552822	0.670544	-0.211032	1.27619	-0.949478	0.473099	-0.453657	1.58339	1.06773	0.571903	0.918812	-0.472688
381	A005-H6	DY580253	89134708	-0.794645	-1.56463	-1.45503	-0.0445624	-1.12677	-1.76548	-1.26742	-1.30195	-1.18985	-1.9006	-1.03152	-0.345411
382	A005-H7	DY580254	89134709	0.122064	-0.216713	0.106552	0.00935134	-0.102288	-0.208676	-1.14683	-0.110778	-0.798542	-0.674421	-0.167825	0.0322315
383	A005-H8	DY580255	89134710	-1.57288	-1.43315	-1.45813	-0.542768	-0.354512	-1.29105	-2.11694	-0.701758	-1.37651	-1.22924	-0.403022	-0.263397
384	A005-H9	DY580256	89134711	-1.04214	-1.87756	-1.12295	-1.43333	-0.972227	-2.96415	-1.31035	-0.991786	-0.873424	0.093194	-1.23848	-1.54756
385	A006-A1	DY580257	89134712	-0.0523927	-0.0863781	-0.325109	-0.335119	-0.186314	0.0598523	-0.0941006	-0.378899	0.0233394	0.0317876	0.143115	0.115942
386	A006-A10	DY580258	89134713	0.319146	0.799658	-0.35119	-0.98429	-0.0301185	-0.310236	0.805748	1.02361	-0.141839	2.54626	4.7491	5.03968
387	A006-A11	DY580259	89134714	-0.363784	0.868202	-0.119318	0.241162	3.03584	1.19061	0.492017	-0.983381	-0.256646	0.588413	-0.561733	-0.212186
388	A006-A12	DY580260	89134715	-0.844168	-1.15537	-1.26963	-0.982678	-0.745622	-1.16699	-1.77185	-0.763301	-1.45655	-0.890836	-0.91027	-0.0157403
389	A006-A2	DY580261	89134716	0.578139	0.52397	0.494025	-0.517478	0.659245	1.24403	2.13882	1.52304	1.17372	-0.18951	-0.35538	-0.507649
390	A006-A3	DY580262	89134717	-0.680572	-0.219487	0.318671	-0.756577	-3.67509	0.381423	-0.827086	-1.71667	-1.26444	-0.0620112	-1.13093	-0.342136
391	A006-A4	DY580263	89134718	-1.32504	-1.07222	-0.591048	-1.04899	0.283881	-1.11887	-1.08169	-1.25685	-1.08321	-1.22681	-1.2626	-2.18779
392	A006-A5	DY580264	89134719	-0.369783	-0.780494	-0.61568	0.168942	1.18115	1.08554	-0.847647	-0.555432	-0.73605	-0.366139	-0.387695	-0.0533802
393	A006-A6	DY580265	89134720	0.327937	1.79938	0.0647914	-0.771563	1.06892	1.37592	4.10248	-0.638668	0.96406	-2.15877	0.863138	-0.546507
394	A006-A7	DY580266	89134721	-0.203195	-0.392184	-0.135945	-0.40507	-1.33878	0.0417256	-1.702	-0.260151	-0.572691	-1.34534	0.389673	0.128847
395	A006-A8	DY580267	89134722	-0.238213	-0.176763	-0.00067652	-0.793992	0.548601	0.584091	0.251378	-0.837125	-0.316264	0.0981717	-0.0861477	-0.572394
396	A006-A9	DY580268	89134723	-0.570876	-1.21851	-0.656393	2.43022	0.702384	-0.675998	-0.48579	-0.41705	-0.454746	-0.504646	-0.292431	0.719977
397	A006-B1	DY580269	89134724	-0.538162	0.269105	1.67443	-0.979064	-0.782515	0.103526	-0.868886	0.530926	1.56695	0.434704	-0.590605	-0.566079
398	A006-B10	DY580270	89134725	-0.614415	0.0592806	-0.0136682	0.948042	-0.378626	0.239604	0.620253	0.703379	0.199422	-1.13065	0.916392	-0.398244
399	A006-B11	DY580271	89134726	0.584793	0.246852	-0.356143	-1.75106	-2.60363	0.661706	-0.260773	-0.702803	0.283336	-1.15737	0.337297	-0.96203
400	A006-B12	DY580272	89134727	0.424079	-0.427939	-0.0343799	-1.77566	-0.329616	0.430511	-0.0224688	0.136305	0.169828	0.249813	0.00099212	-0.40364
401	A006-B2			-2.39672	1.22436	-0.589391	-2.44243	-1.58514	-2.26231	-1.87471	-3.09554	0.214784	-2.86084	-2.39958	-2.09135
402	A006-B3			0.435409	1.75959	-0.0090322	0.650127	1.96872	-0.980618	0.0529406	1.10408	-0.580561	0.178881	0.0654095	-4.34373
403	A006-B4	DY580273	89134728	0.242603	0.94697	0.256793	3.5516	0.0310552	0.644076	-0.163543	1.01924	0.576469	0.18495	0.72886	1.99001
404	A006-B5	DY580274	89134729	0.174738	-0.921202	0.319933	-0.379067	0.0144463	0.00215606	-0.404355	-0.169341	-0.648505	-0.612499	0.979173	-0.926925
405	A006-B6	DY580275	89134730	-0.0508551	1.0226	1.38317	-1.58516	-0.533568	0.184455	-0.949178	1.1929	1.54923	-0.307349	1.66372	4.78407
406	A006-B7	DY580276	89134731	-0.6983	-0.477936	-0.744555	-0.00072576	0.644581	-0.156756	-1.04657	-0.020224	-0.528153	-1.04094	1.17962	-1.23074
407	A006-B8			0.436215	0.790074	0.777686	1.01652	-0.00852548	0.673224	-0.396878	1.18335	-0.234999	-0.859219	0.0489829	0.0821584
408	A006-B9	DY580277	89134732	-0.31736	-1.02948	0.454616	-0.17761	0.154556	0.109964	0.684304	0.804317	-0.681338	0.0477197	0.493237	-0.636882
409	A006-C1			-0.850412	2.20289	0.613945	0.488199	0.75214	-0.279253	-1.35431	-0.344335	0.211584	-1.76568	-3.12073	-0.922734
410	A006-C10	DY580278	89134733	-0.93802	-0.363481	-0.943564	-0.298847	-0.667402	-0.554184	-0.408238	-0.390992	-0.885414	-2.52039	-0.951042	-0.827812
411	A006-C11	DY580279	89134734	-0.993675	-0.243978	0.253477	-0.301929	0.613428	-0.244025	-0.415	-0.879751	-1.27932	-1.31833	0.323667	-0.0718535
412	A006-C12	DY580280	89134735	-1.40195	-0.975711	-0.922394	-1.18292	2.54656	-0.629326	-0.285898	-0.790618	-1.6698	-0.704186	-0.543745	-0.396509
413	A006-C2	DY580281	89134736	0.815956	1.2037	-0.680965	-1.21402	0.479099	1.01516	1.64843	-0.130194	1.79868	-1.16309	-0.702079	-0.781558
414	A006-C3	DY580282	89134737	-1.20246	-0.178257	0.734156	0.340642	3.1469	-0.274122	-0.0519124	-0.502552	-1.32152	-0.322415	-0.416163	-0.513841
415	A006-C4	DY580283	89134738	0.110961	0.356255	0.176512	0.654735	0.577157	0.780948	0.601563	0.280553	0.857094	1.07964	0.563208	1.86268
416	A006-C5	DY580284	89134739	0.614598	2.91508	1.55063	0.688646	-1.54224	2.36861	-0.96211	0.661361	2.82265	0.758288	-1.53478	0.0669769
417	A006-C6	DY580285	89134740	0.328893	0.359139	0.376249	-0.447157	-0.0282854	0.587778	-0.161003	-0.497053	-0.345918	1.22919	0.185876	0.336135
418	A006-C7	DY580286	89134741	-1.26199	-0.629454	0.631632	-4.5093	0.896227	-0.198025	-0.287423	-0.690873	-1.09783	-0.581466	0.603319	0.602123
419	A006-C8	DY580287	89134742	-0.555311	-0.857922	0.244642	-1.36588	0.744477	0.720688	-0.776189	-1.62923	-0.224682	-0.353578	-0.0384194	1.74618
420	A006-C9	DY580288	89134743	0.359024	-0.206756	-0.135455	-1.73687	0.28557	-0.180609	-0.413707	-0.528536	-0.943243	-0.0650418	-0.216364	0.595061
421	A006-D1			-0.921619	-2.12848	3.05085	-0.979779	-0.0399473	0.600762	-1.56876	0.044809	-1.55216	-1.97171	-1.30996	1.45402
422	A006-D10	DY580289	89134744	-2.39672	-0.39729	-0.969039	0.834514	-1.19808	-1.88779	-0.0562896	-1.31662	-0.137009	-1.29319	-0.336235	-5.64843
423	A006-D11	DY580290	89134745	0.278854	-0.597527	-1.11074	0.406585	0.758031	-0.170727	-0.298822	0.0739595	-0.541472	0.0183361	0.00204165	-0.340542
424	A006-D12	DY580291	89134746	0.962682	-0.114053	-0.0462349	-1.28798	0.801021	0.401897	-0.336932	-0.0645955	-0.0233266	0.747728	0.317016	2.27193
425	A006-D2	DY580292	89134747	-1.43242	-0.87787	-1.87332	1.00707	-1.67421	-1.4904	-0.270183	-0.97696	-1.22029	-0.876176	-0.571227	-2.03359
426	A006-D3	DY580293	89134748	0.285053	0.106238	0.453222	2.56942	2.35371	0.213455	-0.42171	1.3715	-0.200135	0.387499	0.0461416	-0.234925
427	A006-D4	DY580294	89134749	-0.0226948	0.113665	-0.0873404	-0.515109	2.29944	-0.00496989	-0.148781	-0.422653	0.0221804	-0.94345	1.04545	-0.447383
428	A006-D5	DY580295	89134750	-0.383054	-0.447553	-0.413779	-0.858213	-0.512304	-0.201692	-0.427749	0.038613	-0.814177	-0.887447	-0.0714926	0.486092
429	A006-D6	DY580296	89134751	-0.43003	-0.379264	0.167195	0.233894	-0.513009	-0.507004	0.432854	-1.58417	-0.477094	0.916521	-1.13366	-4.66517
430	A006-D7	DY580297	89134752	-0.191191	-1.37434	-0.597362	0.00518152	0.347116	-1.98391	-1.33556	0.112268	-0.533108	0.0388074	-0.0154224	-1.08957
431	A006-D8	DY580298	89134753	-0.723122	0.591471	0.292327	-0.638393	1.6463	1.19956	0.559258	0.609573	0.0112797	0.252161	3.87292	1.27259
432	A006-D9	DY580299	89134754	1.07078	-0.16546	0.0275089	1.03972	0.0458498	0.181486	-0.32229	0.357708	-0.429027	-0.686543	1.28566	-0.263369
433	A006-E1			-1.33565	1.07632	0.994744	-0.133011	0.0721671	0.761677	-0.991999	1.21408	-1.12323	0.757567	0.594588	0.29502
434	A006-E10			-1.05847	1.69013	0.646638	0.951277	-3.01158	0.830525	0.378232	0.169091	-0.710574	-1.62394	-1.06534	-2.97152
435	A006-E11			0.105481	2.33838	-0.230952	-0.936215	0.959378	3.22161	-0.463088	-3.77613	-1.99961	-4.7128	-1.64817	0.502865
436	A006-E12	DY580300	89134755	-0.747225	-1.48258	0.172336	-0.10073	-0.88128	-0.812887	-0.751118	-0.661157	-0.748573	-0.158613	-1.09788	-1.03284
437	A006-E2			-1.31581	3.75178	-1.03615	-0.426427	0.0273716	-1.20092	-1.73404	0.936133	1.31286	-0.14589	0.0398574	-0.0682162
438	A006-E3	DY580301	89134756	0.250748	0.485814	1.32907	0.0485637	0.17783	1.35187	0.29475	0.743136	-0.614269	0.785922	0.834427	1.90172
439	A006-E4	DY580302	89134757	-0.485858	-1.02648	-0.952937	-1.45824	-0.606495	-0.855966	-1.46767	-0.551189	-1.01573	-0.610284	-1.92312	-0.794062
440	A006-E5			-0.764319	3.82038	1.71205	2.71544	1.52173	1.81455	1.18159	1.43888	3.31745	-0.585931	-1.02759	0.886096
441	A006-E6	DY580303	89134758	0.0534129	1.09826	0.425416	3.88625	0.80396	1.72554	2.60312	0.466732	2.01288	0.0129044	3.23271	-0.47788
442	A006-E7	DY580304	89134759	-1.31992	1.42995	0.890268	0.301206	0.0364895	1.84375	-0.261282	-0.387045	-0.815606	-3.63616	1.13227	1.94466
443	A006-E8			0.285998	-0.0338871	0.181729	0.924969	1.30553	0.292453	-0.0958027	0.107308	-0.0365541	0.321128	0.291642	0.191564
444	A006-E9	DY580305	89134760	-0.132757	1.68842	1.8569	-1.47377	2.33456	0.567435	0.787723	0.906239	1.6709	0.0687801	2.49348	0.204101
445	A006-F1	DY580306	89134761	0.331049	-0.704893	-0.307187	-0.178185	0.038986	0.575406	-0.0335478	-0.927056	-0.427817	-0.155197	-0.710847	-0.532884
446	A006-F10	DY580307	89134762	-1.70288	-1.47468	0.967309	-0.608594	-0.830801	-1.03888	-0.409781	-0.586263	-0.607402	-0.838578	0.0957825	0.349072
447	A006-F11	DY580308	89134763	0.0207682	-0.121346	-0.0629367	-1.38237	0.154399	0.127421	0.434807	-0.515416	-0.0246044	-0.140024	-0.360783	-0.784016
448	A006-F12	DY580309	89134764	-0.081207	-0.167379	-0.112062	0.109881	0.263094	-0.170332	-0.166429	0.226358	-0.44898	-0.14601	0.329056	-0.212201
449	A006-F2			1.04117	1.45498	-0.0373491	2.03723	0.370697	0.753605	6.702	1.30958	1.5008	0.590829	1.45379	-0.391023
450	A006-F3			-0.949261	-0.86808	-0.0101163	0.0100578	-0.550804	-0.841801	-0.219088	-0.834526	-0.813464	0.482832	-0.247979	-0.977563
451	A006-F4	DY580310	89134765	0.0767591	0.0328599	0.351231	-2.1953	0.28046	-0.368267	-0.708553	0.405242	-0.092022	-0.563223	0.170099	1.88809
452	A006-F5	DY580311	89134766	-0.0962558	-0.706179	-0.687217	-0.0314495	0.535973	0.482171	0.47141	-0.258699	-0.826175	-0.199827	-0.364269	-0.382669
453	A006-F6	DY580312	89134767	-0.0806657	-0.268757	-0.573604	0.380547	0.564279	0.197235	-0.560494	0.108605	0.464437	-0.0937481	0.352892	-0.00764421
454	A006-F7			-0.516476	2.46349	-0.321825	-0.0202765	-0.119284	-0.980618	1.47343	-0.548205	-0.669138	-0.036965	0.0461363	-1.50629
455	A006-F8	DY580313	89134768	0.114799	0.735017	0.205487	-0.0615969	1.7657	-0.043467	-0.146605	0.380604	-0.220598	0.486278	2.08085	1.2112
456	A006-F9			-0.663369	-1.00785	-0.834768	-0.132061	0.309841	-2.4381	-1.20712	-0.589998	-0.444987	-1.8541	-1.5108	-1.53541
457	A006-G1	DY580314	89134769	-0.0373362	0.0373086	-0.842252	-0.715692	0.611003	-0.0198895	-0.457862	-0.456486	-0.24318	-0.0724265	-0.00403468	-0.306521
458	A006-G10	DY580315	89134770	-0.826355	-0.94044	-0.606665	-1.03728	-0.715068	-0.780129	-0.407046	-0.205155	-0.429832	1.32948	-0.0863553	0.0181491
459	A006-G11	DY580316	89134771	-0.353445	2.15314	2.36164	3.41471	1.66194	0.277464	-0.268822	1.17521	0.946725	0.4997	1.84155	0.334372
460	A006-G12	DY580317	89134772	-0.3056	1.41927	1.26342	0.415856	0.678464	0.0205122	-0.046347	0.600821	0.187299	-0.799212	0.0566763	0.569563
461	A006-G2			-0.453193	0.0477938	0.471846	1.31297	1.15755	1.53131	5.45396	-1.38545	0.348389	-1.83577	0.945939	1.1462
462	A006-G3			-0.521995	1.72965	1.58934	-4.20879	0.0358288	0.567383	-0.875633	-0.00407658	0.221021	0.913937	-0.172168	-4.11617
463	A006-G4	DY580318	89134773	0.0320606	-1.91623	-0.075166	1.70841	-0.364194	-0.733145	0.0307158	-0.492148	-0.541251	-0.591172	0.36618	0.121245
464	A006-G5	DY580319	89134774	-0.0672876	-0.680583	-0.628698	-0.258063	-0.180738	-0.0606511	0.10505	0.0097829	0.580546	-0.203609	0.105831	-0.40713
465	A006-G6	DY580320	89134775	-0.521323	0.400622	0.0279343	0.111631	0.106691	0.268422	-1.90951	-0.35094	-1.04098	-0.0960487	-0.522104	0.70946
466	A006-G7	DY580321	89134776	0.211743	0.151128	1.59139	-1.12718	0.414365	1.26809	0.957691	-0.714043	0.108476	1.00798	-1.42375	-1.87392
467	A006-G8	DY580322	89134777	-0.467967	-0.545921	-0.217384	-0.701904	0.274048	-0.802503	-0.201706	-0.851667	-1.34245	-0.889186	-0.00700062	0.745457
468	A006-G9	DY580323	89134778	0.108273	-0.937429	-0.334465	0.473233	0.520657	-0.239755	-0.207052	-0.136376	-0.829153	-0.986274	-0.317097	0.262494
469	A006-H1	DY580324	89134779	-0.107799	-0.749194	0.0320401	-1.05371	0.905703	0.279022	-0.58852	-0.453628	1.00092	-0.00770451	0.893375	-1.2743
470	A006-H10	DY580325	89134780	-0.0500826	-0.911243	-0.552442	-0.311742	-1.79263	-0.703573	3.24477	0.374839	0.824587	0.107093	-0.3083	-0.952037
471	A006-H11			-0.00852145	-1.39306	1.94806	-1.85258	-3.87813	-0.11507	-1.40061	-0.398154	-2.52938	-0.501792	-1.01637	-1.65337
472	A006-H12			-0.941242	0.619539	0.0969833	0.504515	-0.00840912	0.0472699	0.250761	0.434154	-0.224022	-0.314944	0.222277	-2.36054
473	A006-H2	DY580326	89134781	0.135012	0.86771	0.528508	0.47811	0.453213	0.508733	0.551428	0.0949097	1.59591	-0.330641	0.160704	-0.205426
474	A006-H3	DY580327	89134782	0.192552	0.986922	0.459011	0.55274	0.178839	0.152073	0.727778	0.371478	1.07018	0.0185174	0.431435	0.252103
475	A006-H4	DY580328	89134783	-0.355645	-0.190447	0.370401	1.44348	0.0392275	-0.40733	0.67698	-0.418962	-0.704994	-0.576006	0.577306	-1.44102
476	A006-H5	DY580329	89134784	-0.245565	-0.675516	-0.315999	0.0855368	-1.19008	0.0383998	-0.437695	0.0622168	0.403322	-0.237976	0.249951	0.650922
477	A006-H6	DY580330	89134785	-0.368966	0.203745	0.0473613	0.972566	-0.270178	0.167151	0.0382284	0.0555083	0.045092	0.233925	0.16838	0.335919
478	A006-H7	DY580331	89134786	0.312435	-0.0343782	0.0229304	-0.864956	-0.0710253	-0.0561804	-0.610621	-0.999752	-0.727396	0.859603	-0.245104	1.24012
479	A006-H8			-0.602207	4.31565	1.01487	1.68954	1.44341	2.49179	0.347863	0.348478	2.73497	-0.597882	0.123121	-0.922716
480	A006-H9	DY580332	89134787	0.606255	-0.767421	-1.2739	0.220275	-2.54031	-2.02875	-1.03064	-0.0156393	-0.4204	-0.565012	-0.104868	0.910044
481	A007-A1			-3.3702	0.220042	-1.63843	-1.09427	1.13404	-1.1843	-0.851945	0.15964	-0.874867	0.865712	-4.07887	-1.0512
482	A007-A10	DY580333	89134788	-1.3862	-1.30031	-0.0457134	-1.12365	0.884746	-0.302189	-0.390521	-1.78549	-1.7022	-0.633767	-0.419313	0.0051345
483	A007-A11	DY580334	89134789	-2.06234	-2.01139	-1.87987	-1.93249	-0.8744	-1.27704	-1.34265	-1.52379	-1.83971	-1.98052	-2.10688	-1.69358
484	A007-A12	DY580335	89134790	-1.49522	-0.205736	-0.410764	-0.096245	-1.1878	-0.0841024	-0.760808	-1.11014	-1.2297	-1.42249	0.744733	-1.40543
485	A007-A2			-1.2637	-0.737642	0.367324	-0.836676	3.87109	-0.159898	-2.32237	-1.11298	-1.81424	-1.82242	-0.917003	-1.0278
486	A007-A3	DY580336	89134791	-0.687453	-0.492674	-0.14223	-0.555919	0.61039	-0.171572	-0.064819	-1.20102	-0.337723	-0.169785	0.0459666	-0.165663
487	A007-A4			-1.24907	0.75995	0.160857	-1.29358	-0.631517	0.167644	-0.861316	0.542729	1.39244	0.474782	1.6852	-0.0649012
488	A007-A5			-0.697877	-0.294018	0.357228	-2.31392	-0.550347	-0.627687	-0.248888	-0.653325	-0.584159	-1.09581	-0.272526	0.688072
489	A007-A6			-1.01305	0.641259	2.38819	-1.01478	-0.216191	-0.634621	-0.53438	0.182081	0.321658	-0.339633	-1.01388	-0.0852513
490	A007-A7			-1.6964	-1.28546	0.16802	-1.09981	0.132295	-1.02526	-0.547319	-0.609307	-0.248946	-1.06467	-0.04162	0.105315
491	A007-A8			-1.03913	-0.620598	-0.108539	-1.1739	-1.07332	-0.391815	-1.42128	-1.14991	-0.492459	-0.917247	-0.249089	-1.36618
492	A007-A9			-2.15721	-1.18558	-0.97126	-1.22572	-2.98329	-2.27293	-3.50403	-1.08465	-2.03594	-1.78328	-4.82853	-1.70343
493	A007-B1			-1.64055	1.66986	0.132158	-0.2151	0.159297	1.62867	-1.22232	-1.2625	-1.48383	-1.6626	1.23068	-2.95742
494	A007-B10	DY580337	89134792	-1.00293	-1.33269	-0.782687	-1.09334	-0.475955	-1.07106	-0.436314	-0.210554	-1.53712	-0.855328	-0.176183	0.702579
495	A007-B11	DY580338	89134793	-1.07727	-1.11141	-1.61425	-0.220917	-2.69091	-0.691157	-2.05334	-1.0528	-1.82546	-1.53125	-1.1319	-2.0908
496	A007-B12	DY580339	89134794	0.362656	-0.173884	-0.262122	0.497668	0.121471	0.466325	-0.304999	0.0859255	0.0670739	-0.753303	0.990038	-0.255705
497	A007-B2	DY580340	89134795	-0.255443	-1.16517	-0.104032	-0.319911	1.03149	-0.612381	-0.18826	-0.858105	0.446427	-0.229234	-0.28773	-1.03127
498	A007-B3			0.0102398	-0.641969	-0.713396	-4.07354	-0.0890706	-0.654465	-0.936118	-1.00246	-0.618267	-1.38902	-0.227422	-0.780817
499	A007-B4	DY580341	89134796	-0.0456545	0.642514	-0.286335	0.0610035	-0.853848	-0.219898	0.637569	0.941794	0.163896	-0.249175	0.274264	0.0114128
500	A007-B5	DY580342	89134797	-1.75992	-1.19174	-2.95314	-0.666512	-2.48372	-1.69203	-2.8277	-1.23492	-2.00415	-0.179569	-2.38479	-1.98358
501	A007-B6	DY580343	89134798	-2.12829	-1.28138	-0.513603	-0.911308	-0.721535	-1.37991	-0.482545	-2.24968	-1.77872	-1.07611	-1.07992	-1.339
502	A007-B7	DY580344	89134799	-0.930878	-0.660499	-1.32609	-0.405823	0.73518	-0.80102	-1.38561	-1.12171	-0.868422	-1.11032	-0.371723	-0.932458
503	A007-B8			-1.03782	-0.861386	-1.08447	-0.862626	-1.33193	-0.114711	-0.973816	-0.593967	-0.230236	-1.94362	-2.35936	-1.30049
504	A007-B9	DY580345	89134800	-1.09319	-1.57083	0.186871	0.939345	-0.169349	-0.0587332	-0.318286	-0.621105	-1.00296	-0.243889	-0.118607	0.0324488
505	A007-C1			-1.33872	-1.46204	-0.647872	-1.72912	-0.350805	-1.87133	-1.81172	-1.68156	-1.84029	-1.46651	-2.53128	-2.46486
506	A007-C10			-0.414171	0.180217	-0.193402	-0.522312	0.467246	0.249087	0.0966002	-0.275026	-1.05538	-1.56915	-0.0521641	-0.399646
507	A007-C11			-0.509287	2.214	-1.00346	-1.94908	0.0321809	-0.0961501	-1.43522	-0.514282	-1.19871	-1.27319	-0.499557	-1.9195
508	A007-C12			-0.515205	-0.597262	-0.709893	-0.452163	0.128754	-0.388633	-1.31294	-0.501227	-0.993057	-0.623956	-0.248214	-0.514734
509	A007-C2			-0.771088	-1.28027	-0.289082	-0.728834	1.28779	-0.899806	-0.872206	-0.905122	-2.23219	-2.64876	-1.17528	-0.0161957
510	A007-C3			-1.7706	-1.4321	-0.866196	-1.73252	-0.297271	-1.37022	-0.979225	-1.65975	-1.51871	-1.06608	-1.0807	-0.411293
511	A007-C4	DY580346	89134801	-1.01644	-0.635375	-0.0775958	-0.167543	-0.871505	-0.38309	-0.880651	-1.42695	-1.07005	-1.93883	-0.436821	0.386044
512	A007-C5			-2.666	-0.91928	-0.833723	-2.44699	-0.915743	-0.716223	-0.839006	-2.01503	-0.951006	-4.00485	-2.81122	-0.257309
513	A007-C6	DY580347	89134802	-2.12557	-1.21067	-0.57179	-0.553103	-0.799179	-0.980875	-1.36171	-1.12088	-1.62131	-0.100102	0.543174	-0.193673
514	A007-C7	DY580348	89134803	-1.97913	-1.69667	-1.64805	-1.8916	-0.454233	-1.94717	-1.72049	-1.03933	-1.71899	-1.73205	-1.44055	-1.61782
515	A007-C8	DY580349	89134804	-0.293402	-0.156733	-0.551821	-0.0572175	-0.0214624	-0.414442	-0.265415	-1.31764	-0.757935	-0.741388	0.0522573	0.0634808
516	A007-C9			0.245368	0.786054	0.35807	-1.80524	0.503517	-0.29255	-1.13743	1.25694	-0.405583	-0.134105	-1.12436	2.43442
517	A007-D1	DY580350	89134805	-0.262915	-1.1828	0.0476415	-1.00055	0.513432	-0.77482	-0.35161	-0.449669	-1.98638	0.578366	-0.679161	-0.378499
518	A007-D10	DY580351	89134806	-1.99495	-2.22087	-2.57097	0.439165	-1.38577	-1.18998	-0.121992	-1.42769	-1.41144	-2.26552	-1.54851	-2.21827
519	A007-D11			0.331019	-0.256523	-0.337215	-0.106048	0.483615	0.0318605	-0.152535	-0.301225	-0.778881	0.317004	0.0227907	-0.107981
520	A007-D12			0.099283	-0.817289	-0.572649	-0.738906	-0.555106	-0.114711	-0.718632	-0.288612	-0.745711	-1.71584	-0.955261	-1.47436
521	A007-D2	DY580352	89134807	-2.15776	-1.89839	-1.64375	-0.181322	-1.20085	-1.42666	-1.63225	-1.43733	-1.706	-1.76523	-1.76746	-1.3437
522	A007-D3	DY580353	89134808	0.116339	-0.37835	-0.245285	-0.705629	0.245757	0.298469	-0.0228714	0.385714	0.379921	-0.00866522	0.285584	-0.202636
523	A007-D4	DY580354	89134809	-1.20496	-0.851993	-1.09268	-1.52294	-0.370758	-0.750896	-1.63227	-0.849691	-0.870181	-1.25138	-0.987224	0.880442
524	A007-D5			-1.14081	-1.13552	-1.38346	-1.21163	-1.23493	-1.01595	-1.12964	-0.653384	-1.86784	0.0269145	-0.934566	-0.761002
525	A007-D6	DY580355	89134810	-0.60712	-0.721393	-0.469873	-1.47788	0.290375	-0.444875	-0.281635	-0.293811	-0.892095	-0.990517	-0.00966051	-0.237028
526	A007-D7	DY580356	89134811	-1.1122	-0.901602	-1.08731	2.49854	-0.293117	-0.414707	-0.354951	-0.600845	-0.899006	-1.22498	-0.274854	-0.624042
527	A007-D8			0.620997	-0.442794	0.412953	-0.051239	0.6436	0.399333	-0.855139	-0.669655	0.836529	-0.341893	1.10077	0.923662
528	A007-D9	DY580357	89134812	-2.33289	-1.50414	-2.33472	-0.743762	-2.40191	-2.72333	-1.91856	-1.76423	-3.03698	-0.526363	-1.51735	-2.09407
529	A007-E1			-2.36651	-2.47153	-2.13533	-3.54254	-1.51069	-1.84653	-4.05172	-2.56776	-2.47896	-0.674541	-7.01564	-6.06858
530	A007-E10			0.148458	2.89538	-0.909373	0.00213151	2.46144	0.410133	-0.752218	-0.4053	0.160831	-0.0621989	0.297895	0.416732
531	A007-E11	DY580358	89134813	-3.00813	-1.03563	-1.07064	-0.579428	-0.621571	-1.21891	-1.36588	-0.990711	-1.6859	-0.837944	-1.58955	-1.23264
532	A007-E12	DY580359	89134814	-0.753469	-0.450015	-1.67695	-1.00863	-1.83304	-0.877685	-1.93878	-0.830068	-1.32107	-0.929496	-1.18272	-1.63919
533	A007-E2	DY580360	89134815	-0.554851	-0.889516	0.71755	-0.102398	-0.224191	-0.576135	-1.49236	-0.530685	-2.51277	-2.57257	-1.14092	1.65959
534	A007-E3			-1.05719	-1.32463	-0.702663	0.0110656	0.463884	-1.11632	-0.0615933	-2.28735	-1.11411	-0.689772	-0.866152	1.33357
535	A007-E4	DY580361	89134816	-0.820632	0.15303	-0.499659	-1.56943	-0.068686	-0.158189	-0.851412	-1.02391	-0.69876	-0.497695	-0.840126	-0.0534219
536	A007-E5			-2.66799	-1.55629	-2.17825	-2.19742	-1.37824	-2.01897	-0.687045	-2.08035	-2.31103	-4.33317	-2.69626	-0.482919
537	A007-E6			-1.39055	0.00036623	-0.750979	0.138041	0.466172	-0.175151	-0.511803	-0.74419	-0.557428	0.858107	0.306375	0.272197
538	A007-E7			-0.678132	0.940264	0.691006	-1.8253	1.27497	-3.21727	-0.621012	-1.28494	-0.116414	-1.77946	-1.64943	2.0632
539	A007-E8			-1.48924	-0.637225	-1.09149	-0.645357	-0.742969	0.657768	-1.44288	-1.05798	-2.83305	0.952258	-0.954597	-0.370136
540	A007-E9			0.785543	-0.563044	0.988533	-0.336668	2.37018	-0.788488	-0.785254	-0.128917	-1.24796	0.526901	1.71427	2.7707
541	A007-F1			0.194727	-0.193003	-0.635716	0.0427392	0.139294	-0.308612	0.580394	-0.0127768	-1.40987	1.25467	0.0408786	0.437082
542	A007-F10			-1.09364	-2.15681	-0.844106	-0.116534	-0.214945	-1.23483	-1.34771	-1.76194	-1.16012	-1.06805	-0.573265	0.892906
543	A007-F11			0.482845	0.0536582	-0.319454	-0.0716315	-0.395868	0.220956	0.587718	0.332773	0.0710477	0.916186	0.0436645	-0.377123
544	A007-F12			0.66531	0.318922	0.471891	1.0319	0.554106	-0.00034062	-0.00368068	-0.7709	0.293744	-0.49971	-0.115359	5.18433
545	A007-F2			-1.17382	-0.455251	-0.143418	-0.779034	0.0947835	-0.212894	-0.67872	-0.407258	-0.242019	-1.16345	-0.0806663	0.421237
546	A007-F3			-0.266301	0.242692	0.188883	1.2232	0.454321	0.138201	0.0829855	-0.0218324	-0.721954	-0.396901	-0.602043	-0.106074
547	A007-F4	DY580362	89134817	-0.730344	-0.945589	-1.01143	-0.843626	-0.0131503	-0.713667	-0.752839	-1.28319	-0.933091	-1.1736	0.0262364	-0.231522
548	A007-F5	DY580363	89134818	-1.26025	-2.30065	-1.92516	-0.825417	-0.521814	-2.02556	-0.0520116	-0.634688	-3.14744	-0.551048	-0.55747	-0.265554
549	A007-F6			-1.02729	-0.421451	-1.19977	-0.085792	0.1047	-0.444993	-1.04359	-0.464292	-0.338107	-0.695837	-0.0556531	0.701605
550	A007-F7			-1.65276	-1.42855	-1.68547	-1.67125	-1.2338	-1.1756	-1.96218	-1.22982	-1.85769	-1.90872	-1.62771	-2.36112
551	A007-F8	DY580364	89134819	-0.9088	-1.48585	-0.456185	0.912675	0.385356	-0.205188	-0.274349	-0.921526	-1.68716	-0.421699	0.291639	-0.314697
552	A007-F9	DY580365	89134820	-0.431837	-0.433915	0.527974	0.273667	0.465188	-0.45236	0.0919271	-0.309354	-0.42955	-0.0322747	-0.248117	-0.20008
553	A007-G1			-2.3655	-0.847583	-1.10559	-0.434062	-0.00150202	-0.958266	-2.4391	-2.41183	-1.88878	-3.26062	-1.84155	-0.864634
554	A007-G10	DY580366	89134821	-0.498823	-1.16662	0.512164	0.00093397	0.182102	-1.31472	-0.940097	-0.719899	-1.61281	2.06554	-0.509163	-0.922853
555	A007-G11	DY580367	89134822	-1.1095	-1.10409	-2.0199	-0.167905	-0.366491	-1.52414	-1.73001	-1.2426	-1.58012	-2.4807	-2.20547	1.29913
556	A007-G12			-0.624937	-0.482979	-0.0292535	-0.574187	0.293411	-0.441892	-1.15087	-1.63562	-0.938698	-0.925768	0.0523485	0.523149
557	A007-G2			-0.204989	-0.487702	-0.0986612	5.59759	0.761858	0.662442	-0.843011	0.787097	0.876723	-0.0752059	1.76064	1.35928
558	A007-G3	DY580368	89134823	-0.941184	-0.602422	-0.127314	0.445051	0.191418	-0.039789	-0.165363	-1.1779	-1.06586	-0.549345	-0.122372	-0.549614
559	A007-G4	DY580369	89134824	-0.437754	-0.0602594	-0.517972	-1.35954	0.0246579	-0.461685	-0.11434	-0.893249	-0.63632	-0.725081	-0.642071	-0.121605
560	A007-G5	DY580370	89134825	0.817336	-0.580206	0.559165	-1.76056	1.23784	-0.249133	-0.705263	-0.614147	-1.24377	0.807941	-1.40569	-0.433939
561	A007-G6			-0.659626	1.45817	1.28318	-0.38925	-4.3624	0.547838	-1.25724	-1.10374	0.0137148	-0.548641	0.612597	-0.0496075
562	A007-G7			0.265094	0.323192	-0.00393192	-0.151186	0.765812	0.986253	0.558386	0.516162	0.251795	-0.256425	0.747378	-0.659123
563	A007-G8			-1.00922	-0.582319	-1.98403	0.117694	-0.0126096	-1.03741	-0.493824	-0.678578	-1.07109	-1.19309	-1.7216	0.0548449
564	A007-G9			-0.828839	0.932862	-1.66522	0.53307	-0.983903	-0.374807	-1.60771	-2.93258	-3.33776	0.381025	2.47083	-8.68647
565	A007-H1			0.424195	-0.78792	-0.34579	-0.802372	0.148229	-0.447482	0.146519	-0.255576	-0.588208	-0.25905	-0.284409	0.115444
566	A007-H10			-0.648549	-0.602167	0.122868	1.1098	-0.448785	-0.70943	0.0553579	-0.487178	-0.102501	-1.0801	0.0952515	0.730666
567	A007-H11			-1.43615	-0.761924	-1.27887	-1.69007	0.0848455	-1.82111	-0.815252	-1.69307	-0.57233	-1.29386	-0.800472	-0.813667
568	A007-H12	DY580371	89134826	-0.824971	-0.191711	0.162398	-0.126611	0.250115	1.11754	1.95417	1.43915	-0.757575	-1.46683	-1.46842	0.520288
569	A007-H2	DY580372	89134827	-0.996348	-1.60036	-1.30498	-3.68724	-1.56497	-1.89355	-1.89909	-1.13525	-0.798658	-1.07791	-0.878659	-1.47576
570	A007-H3	DY580373	89134828	-1.2901	-1.35796	-1.34532	-1.35118	-0.852533	-1.31502	-1.67594	-1.47141	-0.931825	-1.71547	-2.42655	-1.64899
571	A007-H4			0.835924	1.01619	1.52853	-0.917427	-0.390456	5.66371	-0.475672	-0.14908	2.47329	0.0932909	3.12907	1.1659
572	A007-H5	DY580374	89134829	1.36726	1.68498	0.27321	2.8689	1.45487	1.41558	1.19087	-0.451114	2.71928	1.5928	1.39563	2.15466
573	A007-H6	DY580375	89134830	-1.0405	-1.20213	-1.60976	-1.5964	-0.0829954	-0.85673	-0.517045	-0.936062	-1.26857	-0.668375	-0.424553	0.126213
574	A007-H7			-0.157727	-0.391102	-0.178837	0.396553	0.501013	-0.484034	0.105689	-0.297554	-0.388529	-0.569223	-0.137414	-0.0553138
575	A007-H8	DY580376	89134831	0.50387	-0.0659129	-0.063567	-1.18575	-0.0370885	-1.11253	-1.52883	-0.849572	-0.854726	-0.928967	-0.211218	1.65782
576	A007-H9			-0.0671165	2.17385	0.136953	0.0102605	0.0679596	-0.145702	-0.0287977	0.42385	1.23223	1.08626	-0.295484	0.455337
577	A008-A1	DY580633	89135088	0.351813	-0.390352	0.398363	-0.0690272	0.322818	0.490852	0.210566	0.125832	1.17573	0.610229	-0.312007	0.0950324
578	A008-A10			0.182434	0.462937	0.117143	-0.21595	-0.189584	0.539066	0.0390218	0.622247	0.363259	-0.648501	-0.826563	0.0815249
579	A008-A11	DY580634	89135089	-0.998721	-0.607781	-0.236378	-0.83711	-2.72833	-0.890946	-1.23377	0.129194	-0.346112	-0.854927	-0.320052	-0.169747
580	A008-A12			0.465601	0.0108885	0.20352	-0.163522	0.840919	1.01201	-1.53723	-0.333045	1.82993	-0.0290326	-0.157315	1.2038
581	A008-A2			0.451559	1.94505	1.16474	-0.139117	-0.170756	2.52346	-1.22518	-0.394538	0.37461	-0.195405	0.243743	0.566119
582	A008-A3			0.49053	1.41894	-0.398038	-0.0920626	1.0684	1.13141	0.0388651	0.291065	1.88329	0.492096	0.245829	-0.238304
583	A008-A4			-0.574436	0.814137	0.320406	-0.577504	1.22387	0.463261	-0.357239	0.754139	-0.615264	0.171632	-0.160589	0.855412
584	A008-A5	DY580635	89135090	-1.12661	-0.300205	-0.328992	1.22378	-1.24037	-1.79744	-1.69287	-1.68474	-0.241999	-2.01842	-1.10296	-1.13635
585	A008-A6			-0.371473	1.56201	-0.904535	1.20456	-0.123804	0.376809	0.995418	0.237961	0.515686	-0.340041	-0.252344	1.266
586	A008-A7			-0.39149	-0.725931	0.435879	0.0338039	-0.48627	0.0172434	-3.28957	-1.2379	0.617509	-0.777334	0.0421686	-3.49082
587	A008-A8	DY580625	89135080	0.0638347	-0.175913	-0.110384	0.85986	-0.6492	0.012079	0.215497	0.514252	0.189315	-0.507542	0.114513	0.708936
588	A008-A9			-0.707933	-0.618156	0.363511	0.16757	-0.835755	-0.982892	-2.59753	1.17896	1.71598	-2.43108	0.588854	0.205298
589	A008-B1	DY580636	89135091	0.156702	-0.907512	0.146144	0.44441	-1.3508	0.0783705	-0.354477	-0.577496	-0.360205	-2.33989	0.747346	0.118716
590	A008-B10			0.885758	1.71521	-0.060496	5.82753	0.296663	1.81837	-0.75746	0.558002	2.7806	0.376662	0.885992	0.675489
591	A008-B11	DY580637	89135092	-0.19814	-2.14941	-1.63979	-1.10782	-1.4703	-0.944127	-1.42456	-1.29986	-1.20633	-3.16912	-0.545538	-1.37169
592	A008-B12	DY580638	89135093	-0.733765	-0.500792	0.17601	0.471789	0.0304739	-1.13292	-1.19774	-0.2438	-0.685884	0.559015	-0.593045	2.09404
593	A008-B2			-0.760786	-0.187066	0.247847	-1.67276	-1.30846	-0.308549	-0.0511081	0.553147	0.371517	0.643001	0.283296	-0.361837
594	A008-B3	DY580639	89135094	0.601334	-1.37109	-0.542581	-1.13678	-0.840182	-1.11742	-0.906359	-0.916804	-1.50556	-1.5486	-1.19693	-0.578727
595	A008-B4			2.21122	2.70895	0.372315	-1.33773	2.03286	3.63476	1.26386	1.1969	2.17758	1.06264	0.924064	0.35555
596	A008-B5	DY580640	89135095	-0.366402	-1.18806	-0.815129	-1.12283	-1.77191	-0.705392	-1.73951	-1.28682	-0.89887	0.245835	-0.0161392	0.0217883
597	A008-B6	DY580641	89135096	0.561183	1.313	0.177448	-2.79757	2.01955	-0.351493	0.963851	0.763759	2.08169	-0.0769987	1.69823	2.50469
598	A008-B7	DY580642	89135097	-0.0200214	-0.0373052	-0.598979	0.0934544	-0.508698	0.433264	-0.0458384	0.12976	-0.0888919	-0.263713	0.220447	0.050558
599	A008-B8	DY580643	89135098	-0.284144	-0.592283	-0.366684	-0.0331821	0.735835	0.0391019	-1.0093	-0.117441	-0.887384	0.818686	-0.593703	2.57101
600	A008-B9	DY580644	89135099	-0.473761	-1.54807	-1.34686	-1.37883	-1.59249	-0.690322	-1.35735	-1.08529	-0.745942	-1.74229	0.275056	-0.616969
601	A008-C1	DY580645	89135100	0.0346623	-0.501945	-0.250924	-1.02149	0.53368	-0.332081	-0.526793	0.154236	-0.458822	-0.503371	0.131775	0.205297
602	A008-C10	DY580646	89135101	-0.102579	2.6916	0.0239128	1.00866	0.743932	1.06335	0.451397	1.09017	1.71702	1.42008	0.676668	1.73172
603	A008-C11	DY580647	89135102	0.067097	-0.0281776	0.960675	-0.78764	1.12021	1.03057	3.23508	0.0884772	1.23388	0.185227	3.28063	1.04906
604	A008-C12			-0.536946	-0.838893	-1.46632	-0.25974	-1.32148	-0.752316	-1.22847	-0.732442	-1.00327	-0.319379	-0.740644	1.3991
605	A008-C2			-3.94353	1.53452	-1.63691	0.00128579	1.97284	-1.24276	-1.27877	-3.84401	-1.92446	-1.37386	-2.61218	0.519927
606	A008-C3	DY580648	89135103	0.292632	-1.78106	-0.878789	-0.284056	1.09953	0.286484	0.317693	1.00175	1.22601	0.113793	1.77055	3.33214
607	A008-C4	DY580649	89135104	-0.661261	-0.709519	-0.720419	0.0194884	-0.28497	-0.5339	-2.69177	-0.713454	-0.451252	-0.0528454	-0.447879	-1.6877
608	A008-C5	DY580650	89135105	-0.460449	-0.816448	-0.136162	0.0681728	-0.403349	-0.719807	-0.666779	-0.212848	-0.0830681	-0.73433	0.0614467	-0.201184
609	A008-C6	DY580651	89135106	0.184624	0.765865	0.0888925	1.05178	0.5356	0.169324	0.363768	-0.44403	0.237386	0.0976057	0.235593	-0.183165
610	A008-C7	DY580652	89135107	-0.192956	0.034278	-0.590398	1.75364	2.60742	-0.0850387	1.07455	1.30675	0.998421	0.360716	3.76341	1.64499
611	A008-C8	DY580653	89135108	-0.247136	-0.840463	0.294025	0.282848	-0.124779	-0.156256	-0.634927	-0.029298	-0.564818	-0.503399	3.76938	2.0531
612	A008-C9	DY580654	89135109	0.190474	-1.01926	-0.597845	1.37347	-0.257498	0.211201	0.874487	-0.128485	-0.200807	-4.35405	0.446487	0.446811
613	A008-D1			-0.86182	-0.137047	-0.561348	-0.0778335	-1.5134	3.08953	0.215782	0.757419	-2.41118	-0.0753461	-0.803181	-3.2545
614	A008-D10	DY580655	89135110	-0.0626986	0.523083	0.843939	3.12506	-0.677268	-0.250834	-0.903882	-0.412303	1.06821	-0.503915	-1.0467	0.783794
615	A008-D11	DY580656	89135111	0.202337	1.14341	1.33099	0.499485	0.737166	0.784202	-1.16838	-0.741511	1.39469	0.178474	0.124373	0.836269
616	A008-D12			-0.382273	0.96565	-0.360201	-0.585077	0.564829	3.52425	0.433058	-1.19048	4.93036	0.00110703	1.90397	-0.576003
617	A008-D2			-0.443591	3.36991	-0.396713	-0.00340202	-0.0966117	0.925913	-0.157251	-0.220452	0.259107	-1.85784	0.0777955	0.0116223
618	A008-D3	DY580657	89135112	-0.448923	-1.08963	-1.54418	0.0321914	0.101165	-0.703162	-0.440491	-0.796365	-1.31843	-1.22429	-0.0991915	0.565534
619	A008-D4	DY580658	89135113	0.685942	1.7456	0.850699	0.969107	1.09608	-0.442716	0.576981	0.797983	1.02887	1.79336	1.34371	-0.257041
620	A008-D5			0.136167	1.61314	0.876685	0.224874	-0.891972	0.677031	-0.428335	1.2219	2.55497	0.0112729	0.122941	0.0713927
621	A008-D6	DY580659	89135114	0.382838	-0.767738	-1.04932	0.0612176	0.909416	-1.07745	0.476282	-0.189673	-0.47132	0.245069	0.265438	0.823599
622	A008-D7	DY580660	89135115	0.187243	0.0501904	0.274208	-0.493653	1.32003	0.265011	-0.836139	0.987295	-0.0488952	-0.85984	0.0614862	0.469055
623	A008-D8			-0.258864	-1.85192	-1.46491	0.821037	-0.911713	2.55606	0.799903	0.847733	-0.254013	-2.94041	-0.767842	1.18822
624	A008-D9	DY580661	89135116	-0.40206	-0.952631	0.28135	2.28206	1.04544	0.550835	0.445745	0.0438873	-0.956624	-1.66927	0.170749	0.486689
625	A008-E1	DY580662	89135117	0.146726	-0.549855	-0.0952509	0.928615	0.374861	0.387391	0.110923	0.140179	0.527804	0.302671	-0.0415874	-0.0727929
626	A008-E10			-0.197059	-0.188473	-0.329537	0.0502897	-1.99042	-0.750318	-1.37529	-2.17277	-0.719281	-0.326764	-0.933478	0.0434046
627	A008-E11	DY580663	89135118	0.42242	-0.644645	-0.773078	3.55706	0.889652	-0.030166	-0.347415	-0.636976	-1.00669	0.295729	1.00103	0.562063
628	A008-E12	DY580664	89135119	1.67672	0.252171	0.347844	-0.11743	0.39841	0.440501	1.44886	0.00201082	-0.633149	-0.137062	1.02707	0.306918
629	A008-E2	DY580665	89135120	-1.03173	0.217507	-0.698066	-2.36317	0.52149	-0.916035	-1.50978	-0.822757	-0.28798	0.750749	0.657095	0.724218
630	A008-E3	DY580666	89135121	-0.3077	0.744856	1.51728	0.572125	-0.204422	-0.265624	0.0181313	0.491963	2.07167	0.118831	-0.392267	0.251597
631	A008-E4	DY580667	89135122	0.0638347	0.761288	0.528754	-0.105614	1.2888	1.2232	0.428926	2.04237	0.667813	-0.334016	-3.6688	0.065285
632	A008-E5			0.626494	2.48722	0.781623	4.43308	5.84797	2.01107	1.06057	-0.326441	0.890233	1.37694	1.64913	0.994248
633	A008-E6	DY580668	89135123	0.0980498	0.03722	0.339564	-0.800268	0.508473	-0.405193	0.701541	-0.869132	-0.415984	-0.00219301	0.0669249	0.28083
634	A008-E7	DY580669	89135124	0.231372	-0.020382	-0.0567235	-1.77485	-0.217848	0.298369	0.227068	0.539574	0.19479	0.0956001	0.257031	0.354767
635	A008-E8			-0.0238305	0.983076	-3.69442	-1.77188	-1.1303	3.55923	0.613486	-0.483114	0.461902	-1.00171	-2.68745	-1.29808
636	A008-E9			1.1433	3.36111	0.36384	1.90441	1.05447	1.77864	0.282451	1.40071	3.49145	2.61261	3.08984	2.1809
637	A008-F1	DY580670	89135125	-0.755499	-1.38619	-0.952637	-0.298805	0.444075	-0.285815	-0.704522	-1.26519	-1.24168	-0.74945	0.143443	-0.537781
638	A008-F10			0.0598932	1.35687	0.761122	-0.655093	0.657009	1.19465	-1.20316	0.282566	2.20668	-0.402836	-0.512091	2.31729
639	A008-F11	DY580671	89135126	-2.20118	-1.34885	-1.2149	-1.04267	-0.160811	-0.576059	-0.994251	-1.74868	-1.7415	-2.33689	-1.55845	-1.28924
640	A008-F12			-0.154748	1.7424	0.245941	0.261792	0.83146	-1.99085	0.161974	-0.378362	0.555776	-0.0597335	1.02659	0.825191
641	A008-F2	DY580672	89135127	-0.254348	-1.47027	-1.27584	-0.0766636	-0.962572	-1.77166	-2.42388	-1.27443	-0.559998	0.357873	-1.8939	-1.58213
642	A008-F3	DY580673	89135128	-2.16763	-1.44821	-1.65025	-0.780854	1.40299	-1.36121	-1.04606	-2.20305	-1.83964	-0.133354	-1.45778	-1.46799
643	A008-F4	DY580674	89135129	0.885198	1.71528	0.32145	0.728612	-0.236968	1.24407	0.694819	0.280964	0.130103	-0.334102	2.07375	-0.41938
644	A008-F5			-2.33137	0.418418	-0.904977	0.714384	-0.0242679	-1.12702	-1.80162	-0.136915	-0.380432	-0.755598	0.601823	-2.79442
645	A008-F6	DY580675	89135130	-0.26017	-0.266039	-1.45137	0.565833	-0.419393	0.518494	2.85712	-0.156774	0.210195	-1.94142	-1.31296	0.865962
646	A008-F7	DY580676	89135131	0.265685	-0.289046	2.30059	-0.42878	-0.202329	0.439853	-0.215329	0.813343	-0.604826	-0.0806202	0.928282	0.850824
647	A008-F8			-1.45474	1.78411	2.53837	-0.35602	-3.14407	3.146	-3.06539	-0.380295	-0.0780638	-0.629727	-0.621686	0.152921
648	A008-F9	DY580677	89135132	-0.0688168	1.11618	-0.799689	0.23547	0.0111336	1.60779	0.57843	-0.615189	-0.172895	0.0380296	0.634312	-1.29028
649	A008-G1			0.125537	2.04447	0.509245	0.0974569	-0.331295	0.70576	-0.354873	1.82412	2.12304	0.2098	1.43062	0.484475
650	A008-G10	DY580678	89135133	0.650765	1.36153	0.39316	0.397498	1.03821	0.336448	-0.444768	0.310272	2.00887	0.730314	0.0201746	1.5348
651	A008-G11	DY580679	89135134	0.381246	-1.38796	-0.823793	0.0337965	0.0372343	-1.06554	-3.49139	-1.0023	-0.135562	-1.97778	-0.199102	0.041044
652	A008-G12	DY580680	89135135	-0.806491	-0.44042	0.710254	-0.634927	0.258947	-0.028724	-0.515021	-1.61923	-0.451984	0.405207	0.647519	-1.11514
653	A008-G2			0.0628761	2.9955	1.87341	0.922226	0.437836	0.837781	-1.4832	-0.0523163	0.932963	-0.42168	-0.470279	1.73494
654	A008-G3	DY580681	89135136	-0.920604	-0.339038	-0.773612	2.24638	-0.10086	-0.815008	-1.54917	-0.579267	-0.956434	-0.195021	0.451127	-0.433152
655	A008-G4	DY580682	89135137	-0.233784	-0.779131	-0.775359	0.864827	-0.06619	-0.604534	-0.0185376	-1.35694	-1.28936	-0.35294	0.76803	0.391082
656	A008-G5			1.55242	1.55469	1.18422	1.11475	0.596552	1.15835	0.677827	2.32248	3.42634	0.468625	0.283451	0.28494
657	A008-G6	DY580683	89135138	0.877087	0.68779	0.373174	-0.805699	0.489396	-0.211337	-0.285856	0.200757	-0.122259	0.929162	-0.218824	1.34663
658	A008-G7	DY580684	89135139	-0.616667	1.77168	0.590516	0.436496	0.772865	0.966371	-0.318875	0.458194	0.658903	-0.63661	1.21955	2.94287
659	A008-G8	DY580685	89135140	-1.34832	-0.771773	-0.377349	-0.864162	-0.293862	-0.196292	-1.65673	-1.04078	-1.66817	-1.20272	-0.284913	0.98601
660	A008-G9	DY580686	89135141	-0.559473	1.22903	0.810874	0.19747	1.77626	-0.0557642	0.869498	1.16353	0.533013	-2.98969	-0.153472	0.499255
661	A008-H1	DY580687	89135142	-0.0954031	-1.00459	-0.846023	1.72556	0.146125	-0.472541	-0.7118	-1.32098	0.16344	-1.38752	0.246671	-0.965072
662	A008-H10	DY580688	89135143	0.815395	0.307661	0.0955913	-1.98569	-0.984072	-0.2436	-1.06823	-0.430776	-1.27536	0.299717	-0.275586	1.22231
663	A008-H11	DY580689	89135144	-2.46781	-0.149643	0.268009	0.0413537	0.463105	-1.96603	-1.22253	-1.37471	-0.490238	-0.935737	-1.17598	-1.16335
664	A008-H12	DY580690	89135145	-0.510459	0.0214429	0.795862	-0.040075	0.00933794	-0.26112	0.421414	-1.65267	-0.511003	1.67785	0.448492	1.65023
665	A008-H2			-0.745974	-0.877122	-1.18445	-0.0736449	-3.58605	-0.817472	-0.347852	-1.0344	0.236848	-1.70014	-2.76971	0.0837967
666	A008-H3	DY580691	89135146	-0.315416	-1.57555	-0.710323	1.51344	0.716834	-0.996123	0.0584744	-0.666312	-1.0588	-1.25585	0.115369	-0.128115
667	A008-H4	DY580692	89135147	-0.960328	-1.00319	0.272815	-0.0959435	0.388708	-0.789248	-1.14079	-1.29254	-1.20779	-2.32969	-0.994827	0.271489
668	A008-H5	DY580693	89135148	0.64122	-2.01802	-0.220679	0.687031	-0.143192	-0.28739	-0.377713	-0.652264	0.39186	-0.879767	0.597699	-0.999789
669	A008-H6	DY580694	89135149	0.224774	-0.260078	-0.192099	1.87762	0.477183	-0.456263	-0.00779803	-0.0280184	-0.746081	0.562219	-0.555245	2.19608
670	A008-H7	DY580695	89135150	0.485159	1.64177	1.02609	-0.771046	0.871815	0.768168	0.817554	0.588834	0.287023	0.432095	0.0287998	1.09768
671	A008-H8	DY580696	89135151	-1.43093	-1.94742	-1.15295	-1.96579	-1.08775	-0.242508	-1.3963	-1.87988	-2.08935	-0.647863	-2.47682	1.10796
672	A008-H9	DY580697	89135152	0.547164	-0.84564	-0.533966	-0.509047	-0.802165	-1.01673	-1.33245	-1.1104	-0.739795	-1.79562	-0.766544	-1.22114
673	A009-A1	DY580377	89134832	-1.53171	-0.845091	-1.9414	-0.975581	-2.89361	-1.97704	-2.31021	-1.85403	-1.34202	-0.18396	-1.23011	-1.0261
674	A009-A10			-0.737895	2.53571	3.83809	-3.06393	-0.245028	1.54066	-0.36986	-0.10716	-0.635453	-2.93187	-1.13466	-0.178739
675	A009-A11	DY580378	89134833	-1.33392	-1.16906	-1.53754	-0.973503	-0.672737	-0.959885	-1.62515	-1.22193	-1.90393	0.369717	-2.66167	-2.67359
676	A009-A12	DY580379	89134834	0.0536154	-0.333669	0.604745	-1.64674	-0.0743648	-0.12211	-0.366129	-0.694952	-0.267868	-0.174075	0.0218955	-0.138208
677	A009-A2	DY580380	89134835	-1.90537	-0.993524	-0.909723	-0.96094	-0.879328	-1.05244	-1.83995	-1.24029	-1.86298	-2.75726	-0.481834	-1.21944
678	A009-A3	DY580381	89134836	-3.26176	-1.04094	0.100558	-1.91019	-2.7758	-1.42794	-1.26622	-1.32256	-1.12587	-2.38096	-2.42985	-0.649361
679	A009-A4	DY580382	89134837	-0.299586	-1.22748	-1.78369	-0.825198	0.589446	-0.675167	-0.647337	-1.12101	-0.337599	-0.372344	-0.157644	0.0608792
680	A009-A5	DY580383	89134838	-0.244988	-0.932177	-0.839964	-0.060853	0.707689	-0.627844	0.418346	-0.102366	-0.549631	3.66312	0.513821	-0.702891
681	A009-A6	DY580384	89134839	-0.497004	-0.189663	-0.84288	0.363635	0.00869999	-1.54999	-1.27908	-1.24479	-0.770143	-2.47265	-1.05914	-0.00167365
682	A009-A7	DY580385	89134840	-1.88922	-1.64139	-1.93141	-0.83271	-1.34292	-1.19178	0.0536373	-0.962385	-0.845171	0.281327	-2.14871	-1.68917
683	A009-A8	DY580386	89134841	-1.32916	-1.12307	-2.71373	-1.36088	-1.37181	-1.1055	-2.41666	-1.93928	-1.62946	-1.4389	-0.889877	-1.82628
684	A009-A9			0.32355	0.421996	0.485994	-1.36701	0.435696	-0.703114	-0.0673334	0.760667	-0.144177	0.958113	0.25472	1.66266
685	A009-B1			-0.368788	-0.762953	-0.766717	0.30653	-0.659308	0.0445101	-0.285107	-0.198446	-0.702433	-0.510758	-0.19449	-0.0640634
686	A009-B10	DY580387	89134842	-1.59801	-1.83762	-0.553437	-0.250931	-1.18948	-0.618704	-2.21182	-1.34954	-0.870844	-1.89255	-1.38549	-0.959536
687	A009-B11			-0.481315	-0.716278	-0.361687	-2.12066	-0.633092	-0.838128	-1.2504	-1.00733	-1.37181	-1.33467	-1.97355	-0.125696
688	A009-B12	DY580388	89134843	0.185019	-0.184445	0.745272	-0.243396	3.94331	0.0913936	0.0322805	0.544745	-0.0312988	0.0310301	0.931097	5.46258
689	A009-B2	DY580389	89134844	-0.474451	-1.85489	-1.6107	-0.637537	-1.03508	-1.25484	-1.18685	-1.14468	-1.11079	-1.70899	-1.34197	-0.903562
690	A009-B3	DY580390	89134845	1.07846	1.26754	-0.477298	1.33675	0.836708	0.200258	0.268249	0.587497	0.928651	-0.0516755	1.96824	1.54738
691	A009-B4	DY580391	89134846	-1.19452	-2.3767	-1.57673	-1.26063	-0.0424499	-1.21586	-2.63826	-1.38931	-1.64237	-1.3971	-1.21501	-1.99736
692	A009-B5	DY580392	89134847	0.203993	0.151443	0.279981	-0.429901	-0.127555	-0.386469	0.0755651	-0.649198	-0.45349	-1.04439	-0.484488	-0.152646
693	A009-B6	DY580393	89134848	0.526943	-0.236477	0.406018	-0.417896	-0.0367363	0.0475455	-0.327179	-0.394186	0.638283	0.0223054	-0.25731	0.998479
694	A009-B7	DY580394	89134849	0.318137	3.37602	1.23037	-0.779436	1.21788	1.78041	-0.341496	1.21969	2.92725	0.0295814	-1.23955	2.43388
695	A009-B8	DY580395	89134850	-1.66603	-2.2711	-1.77443	0.0565163	-0.109835	-2.08841	-2.43093	-1.71633	-1.21052	0.008233	-1.3989	-1.1648
696	A009-B9			0.819872	2.07522	0.522261	-0.360171	-1.5221	0.997715	-0.866583	0.212376	1.91296	1.01873	0.604815	-2.78031
697	A009-C1	DY580396	89134851	-0.809578	-2.29226	-1.92876	1.27955	-1.79823	-0.406307	-0.845617	0.532234	-0.0262038	-1.61892	0.744809	-0.360647
698	A009-C10	DY580397	89134852	0.189022	-0.370556	0.589626	-0.393763	0.261863	0.266266	-0.0232638	0.0191615	-0.944786	0.230548	-0.254745	-0.325483
699	A009-C11	DY580398	89134853	-0.90454	-0.953512	-0.932991	1.1598	0.31117	-0.777212	-0.0274386	-0.890291	-0.510635	-0.872644	-1.2766	0.0381331
700	A009-C12	DY580399	89134854	-1.64379	-0.76294	-1.8803	-0.555973	-0.237994	-1.17668	-1.90028	-1.38506	-1.28399	-1.15645	-0.349445	-1.40891
701	A009-C2	DY580400	89134855	-0.413034	1.0711	0.646599	0.727178	-0.305141	-0.187267	0.655281	-0.731602	-0.406467	2.55243	-1.03545	-2.43804
702	A009-C3	DY580401	89134856	-1.7906	-0.909296	-1.52126	-1.36407	-0.750968	-1.51081	-1.50149	-1.31457	-1.42929	-1.28466	-1.59783	-1.85593
703	A009-C4	DY580402	89134857	-0.425391	-1.15118	-1.78369	-0.453974	0.0815643	-0.669735	-1.69173	-1.36923	-0.756681	-1.11376	-0.182929	-0.425861
704	A009-C5	DY580403	89134858	-0.9246	-0.470524	-0.611757	2.25644	-0.518189	-0.757453	0.283422	-0.848195	-0.614691	-0.464073	0.673188	-0.00498628
705	A009-C6			-1.85729	0.675563	0.385039	0.395203	-0.23667	-0.700942	-0.271398	-1.17682	-1.40179	-0.59492	-2.0211	-0.73489
706	A009-C7			0.659174	0.363617	0.039955	0.363308	1.62628	-0.171019	0.0323915	0.854668	0.575052	3.59653	0.445682	2.35796
707	A009-C8	DY580404	89134859	-0.566763	-0.426943	-1.19321	0.187022	-1.07818	-0.521034	-0.0877242	-1.38439	-0.352349	-1.32149	0.04942	0.206656
708	A009-C9			-0.354348	0.593767	0.735167	1.47636	-0.399592	1.58438	1.20318	1.38045	2.09241	1.90924	0.389154	-3.27464
709	A009-D1	DY580405	89134860	1.03622	0.410533	-0.682191	-0.251284	0.743925	0.540558	1.09324	1.07738	0.882824	0.828189	0.562318	-0.488699
710	A009-D10			-0.644099	-1.17442	-0.789767	-0.599583	-0.589729	-1.30974	-1.28074	-0.036482	-1.07605	-1.15447	-1.00651	-0.530668
711	A009-D11	DY580406	89134861	0.0808555	-0.609349	-0.567698	-0.640973	0.146001	-0.167285	-0.876958	-0.676365	-1.39256	-0.64824	2.43486	1.56889
712	A009-D12	DY580407	89134862	-1.10986	-1.06674	-0.937999	-0.852703	-1.2856	-0.771142	-1.24654	-1.37769	-1.62037	-1.80465	-0.820234	0.435116
713	A009-D2	DY580408	89134863	-0.677295	-0.850813	-1.15219	-0.47762	-2.0376	0.00505385	0.514935	-0.967957	-0.456558	-0.368297	0.407328	-0.955387
714	A009-D3			0.844006	1.20959	0.629485	1.50311	-0.123813	0.591966	2.93424	-0.209059	1.76553	0.339857	0.613285	2.20843
715	A009-D4	DY580409	89134864	-0.70051	-1.50528	-0.973949	0.647645	-0.0722766	-1.40235	-1.21368	-0.941408	-1.4131	-1.42826	0.433414	-0.251315
716	A009-D5	DY580410	89134865	-1.09539	-1.2602	-1.33615	-0.948761	-0.95978	-0.965137	-0.946558	-0.832073	-1.49472	-1.86519	-1.20153	-0.763093
717	A009-D6	DY580411	89134866	0.406245	0.76013	-0.203903	1.26491	-0.677001	1.15386	0.231805	2.86704	1.82032	-0.10668	0.714613	0.8807
718	A009-D7	DY580412	89134867	-1.30936	-0.899059	0.0131389	-0.827363	-0.270577	-0.359736	-0.515919	0.379475	-0.0287501	0.305894	0.246104	-0.0939134
719	A009-D8			-1.14616	1.90884	-0.648871	-1.68132	0.0064863	-0.0938848	-3.05287	-0.208944	-0.813968	-3.77208	-1.55648	-1.70824
720	A009-D9	DY580413	89134868	-0.926798	-1.10235	-1.15958	-1.21861	-2.1051	-0.775655	-1.42628	-0.719869	-0.774199	-1.92304	-0.721309	-0.848693
721	A009-E1	DY580414	89134869	-1.86541	-1.38506	-0.574361	0.097983	-0.735001	-1.56375	-1.2199	-1.50496	-0.925463	3.13073	-2.42201	-2.75092
722	A009-E10	DY580415	89134870	-0.416657	-0.647907	-0.165358	-0.790122	0.50966	0.0499831	-0.74886	-0.803445	-0.346234	-0.0747945	0.366766	-0.595124
723	A009-E11	DY580416	89134871	-1.73182	-1.29004	-0.524809	-0.869068	-0.59663	-1.35237	-1.3161	-1.08624	-1.09612	-0.0625107	-2.03738	-1.17736
724	A009-E12			0.693405	-0.0204659	-0.331923	0.765976	0.952499	0.244637	-0.293189	0.622029	0.238924	0.00555023	1.6457	0.320167
725	A009-E2	DY580417	89134872	-1.02257	-0.458524	0.0523556	0.323626	-0.630894	-0.307416	-0.662877	-1.08145	-0.843484	0.0529373	-0.0896126	-0.213191
726	A009-E3	DY580418	89134873	-1.16821	-0.978882	-0.991339	-0.948657	-0.771598	-1.02569	-2.03266	-0.953704	-1.17691	-1.89484	-1.43685	-1.05885
727	A009-E4	DY580419	89134874	-1.39794	-0.318511	-0.343479	-0.0779963	-0.0240893	-1.38883	-1.26251	-1.7236	-1.0714	-0.997177	-0.0391771	-0.493692
728	A009-E5	DY580420	89134875	-2.09948	-1.64092	-2.55329	-0.320792	-1.14262	-1.79851	-1.56163	-0.998186	0.587205	-0.993751	-0.653981	-1.81955
729	A009-E6			0.78313	-0.503631	0.0667331	0.316322	0.550482	-0.77484	-0.147106	-0.558932	-0.932784	-0.00150082	0.093135	0.988545
730	A009-E7	DY580421	89134876	-1.65527	0.340085	0.229479	1.59456	1.14886	-0.0414755	-0.551634	0.294444	0.12016	3.48236	1.49454	0.277253
731	A009-E8	DY580422	89134877	-1.7329	-1.34654	-3.03254	-1.89938	-2.50541	-2.71049	-2.06094	-2.14317	-1.92349	-3.08984	-2.21871	-2.25874
732	A009-E9	DY580423	89134878	0.798833	-0.242545	0.565399	0.417	0.515835	1.13681	0.983395	2.01723	1.0274	-0.0581996	0.0556497	1.95174
733	A009-F1	DY580424	89134879	-0.866194	-1.95585	-2.68609	-1.82418	-0.28271	-1.14352	-1.08978	-1.46169	-0.35905	-0.0869405	-0.281348	-0.763027
734	A009-F10	DY580425	89134880	-1.45641	-0.65004	-1.4617	-0.220306	-1.54081	-1.49182	-1.46054	-0.838476	-1.12974	-1.34042	-1.14239	-0.771184
735	A009-F11	DY580426	89134881	-1.53599	-3.29152	-1.18161	-0.768572	-2.77846	-1.97861	-2.73103	-1.92557	-1.78425	-1.68088	-3.50681	-1.93007
736	A009-F12	DY580427	89134882	0.227204	-0.155092	-0.052939	0.0978912	-0.454514	-0.6458	-1.58095	-0.672665	-0.76405	-0.567202	-0.437167	3.67865
737	A009-F2	DY580428	89134883	-0.294494	-0.888114	-0.437002	-1.86822	0.0677673	-1.2597	-1.80149	-1.10866	0.0600333	-0.759596	-0.968059	1.90158
738	A009-F3	DY580429	89134884	-0.952141	-1.58415	-1.29411	-1.78466	-2.91832	-0.90349	-1.61701	-1.2557	-1.30831	-2.13627	-2.45472	-2.63235
739	A009-F4			-0.10358	-0.203511	0.0846717	-0.43045	-1.32747	0.287388	-1.6973	0.0900062	-0.0915747	-1.90076	-1.1791	-1.78507
740	A009-F5			-0.934089	-0.817172	0.0355078	-0.440546	0.668487	1.15805	0.567476	1.43949	1.04536	2.10451	0.23695	-1.12116
741	A009-F6	DY580430	89134885	-1.27256	-0.691493	0.300609	-0.954646	-0.183559	-0.165133	-0.00050114	0.132285	0.0740992	0.550747	0.171271	-0.247178
742	A009-F7	DY580431	89134886	-1.15367	-1.34601	-1.1417	1.31024	-1.53597	-1.41952	0.0108852	-1.20434	-1.11442	-1.76482	-1.79834	-1.26254
743	A009-F8	DY580432	89134887	-0.299986	-0.526719	-0.173017	0.104264	-1.05541	-0.361093	0.0564347	0.115701	-0.515486	-0.66907	0.306647	-0.109195
744	A009-F9	DY580433	89134888	0.269859	-0.743624	-0.989127	-0.560873	0.427873	-0.429577	1.84558	-0.77344	-0.894307	-3.81803	-0.731873	-0.026557
745	A009-G1			-0.0617414	2.94564	1.99835	-0.0343605	1.11101	0.575711	-0.574116	0.661042	2.67674	0.457737	-1.67898	-2.13923
746	A009-G10	DY580434	89134889	1.15616	-0.75956	-0.0885838	0.27725	0.31793	-0.71076	-1.14666	0.351509	-0.123768	-0.615333	0.409573	0.438624
747	A009-G11	DY580435	89134890	-0.630814	-1.13377	-0.319074	-0.541074	0.175718	-0.675942	0.00059807	-0.607894	-1.03579	0.449898	-0.745417	0.43003
748	A009-G12	DY580436	89134891	-0.675142	0.852811	-0.376878	-0.484843	-0.587582	0.211718	-2.08095	0.199875	1.399	-0.278346	0.901688	-0.265264
749	A009-G2	DY580437	89134892	0.0800659	-1.09237	-0.556213	-1.00884	-0.00278757	-0.943497	-1.88119	-1.31867	-1.21921	-0.00564847	-0.913499	1.04028
750	A009-G3	DY580438	89134893	-1.20339	-1.62058	-1.54336	-1.69799	-1.82932	-1.20685	-1.77031	-2.35759	-1.43677	-0.651464	-1.60922	-1.20555
751	A009-G4	DY580439	89134894	0.325178	-0.196149	0.117541	0.397949	0.123357	0.104763	0.300458	-0.681256	-0.185592	0.695582	0.336431	-0.493768
752	A009-G5	DY580440	89134895	-2.14016	-1.8855	-2.36787	-1.01443	-2.76737	-2.30231	-2.53169	-2.55491	-1.40789	-2.95251	-2.08226	-1.14969
753	A009-G6	DY580441	89134896	0.167005	-1.13079	-0.47985	-0.364063	-1.2773	-1.3567	-1.09818	-0.652622	-0.968284	-1.12324	-0.823468	0.242256
754	A009-G7	DY580442	89134897	-1.24952	-1.00728	-0.448079	-2.33671	-0.168775	0.0396847	0.0660442	-0.841816	-0.811367	0.895087	-0.41676	-1.05307
755	A009-G8			1.80049	2.0944	-0.371569	-0.176095	-1.45458	1.79648	-2.25063	0.333748	1.7997	0.0180648	0.0440181	0.0704643
756	A009-G9			-0.358449	1.36838	1.09393	2.77347	0.74025	1.36953	0.0251012	-0.387531	2.0982	0.540713	1.63191	2.26782
757	A009-H1	DY580443	89134898	0.22611	-0.784433	-0.30976	-0.622069	-0.244076	-0.415627	-0.19216	-0.371624	-0.393627	-1.02637	-0.47908	-0.18676
758	A009-H10	DY580444	89134899	-1.96073	-2.07072	-1.40969	-0.688647	0.319859	-1.0599	-3.02154	-1.17498	-1.66459	-1.01388	-2.27227	-1.59403
759	A009-H11	DY580445	89134900	-1.32453	-1.13235	-1.56516	-0.562087	-0.845758	-1.18343	-1.27625	-2.94058	-1.46895	-2.0863	-1.69939	-1.64699
760	A009-H12	DY580446	89134901	0.650673	1.28332	0.808787	0.443434	-1.92009	-0.57076	1.08677	0.207887	0.921961	-1.19524	-2.69032	-3.7099
761	A009-H2	DY580447	89134902	-1.03859	-0.942658	-0.158442	-0.24734	-0.877359	-1.47713	-1.7534	-1.34543	-1.31623	-1.35165	-1.13269	0.521865
762	A009-H3	DY580448	89134903	-0.890353	-0.125539	-0.103709	0.572021	-0.466632	-0.758973	-0.73234	-2.18013	-1.05261	-0.761085	-1.67317	-1.33039
763	A009-H4	DY580449	89134904	-0.688167	3.07697	1.16577	-0.474559	-3.36616	1.00394	1.04569	-0.34257	1.43191	-1.10935	0.105586	4.78705
764	A009-H5	DY580450	89134905	-2.2246	-1.4327	-1.43617	-1.28778	-1.72357	-1.0776	0.00656866	-1.21259	-1.74197	0.0296669	-2.68749	-0.189238
765	A009-H6	DY580451	89134906	-1.88468	-0.892947	-0.956596	-0.663995	0.213195	-1.30876	-0.667683	-0.460533	-1.23081	-0.129964	-0.409708	-0.0191371
766	A009-H7	DY580452	89134907	0.382981	3.49626	0.457043	6.19249	4.36328	2.04951	-1.14118	-0.0751817	2.39309	3.42256	1.88534	5.20581
767	A009-H8			-1.08	4.98022	1.58069	-0.0881882	0.818598	1.34465	-1.10719	-0.426002	0.281371	-0.508199	-0.0228088	1.43737
768	A009-H9	DY580453	89134908	0.143762	-0.183436	0.792656	-0.73893	-0.274728	-0.812237	-1.35637	-0.189696	-0.803244	-0.266414	-0.761902	-0.372594
769	A010-A1	DY580454	89134909	-1.31254	-1.07086	-0.52486	-1.0478	0.751723	-0.34676	-0.327045	-0.64155	-1.76865	-0.472607	-0.987478	-0.335649
770	A010-A10	DY580455	89134910	-0.796207	-0.509642	-0.648722	-0.299766	0.0943293	-0.865918	-2.41294	-0.964477	-1.60019	-0.393406	-0.0537592	-0.965325
771	A010-A11	DY580456	89134911	-1.8449	-0.136352	-0.172464	-1.6523	-2.13437	-0.619682	-1.40006	-1.89092	0.0835703	-0.877871	-1.02732	-1.71561
772	A010-A12			-2.34348	-0.563734	-1.16537	-1.54	-2.04532	-0.973536	-1.66335	-0.763301	-1.2953	-1.64021	-0.710222	-0.924496
773	A010-A2			-1.1026	-0.514432	-0.897591	-0.267438	0.0777291	-0.676955	-1.36823	-1.33694	-1.58078	-0.386061	-0.597594	-1.05297
774	A010-A3	DY580457	89134912	-1.52002	-0.357991	-0.0154454	-2.0306	-0.904871	-0.255497	-1.10345	-3.05805	-1.53317	-1.89045	-1.2597	-0.77268
775	A010-A4			-1.51924	-1.09896	-0.360068	-0.95776	-0.0708394	-0.662231	-0.603444	-0.916549	-1.04242	-0.994287	-0.063591	-0.34459
776	A010-A5	DY580458	89134913	0.205746	0.0944432	-1.83636	-0.321858	1.24966	-0.191221	-0.178239	-1.02618	-0.326531	-0.12991	-0.355971	-0.174299
777	A010-A6			-1.38276	-2.41927	0.706264	-1.59109	-0.00424743	-2.51792	-1.9857	-1.23163	1.98364	-1.71883	-2.16199	-1.24505
778	A010-A7			-0.175028	0.289825	0.451725	-0.832078	-0.126641	-0.124852	-0.421788	-0.997405	-0.285453	-1.3941	-0.0820957	0.531151
779	A010-A8			-1.58061	-1.21562	-1.64987	-1.49625	-1.66088	-1.39169	-1.23212	-1.42425	-1.96785	-1.79744	-1.26653	-1.90141
780	A010-A9	DY580459	89134914	-0.207858	-0.412146	-1.71272	-0.374325	0.243655	-0.761106	-0.819945	-1.58799	-1.37724	-1.05157	-1.40405	-0.434074
781	A010-B1			-0.469377	3.82077	0.543853	-0.0869108	0.913309	0.574657	3.33723	1.89058	2.89324	1.22283	3.76824	-0.374517
782	A010-B10	DY580460	89134915	-0.565251	-0.438585	-0.269179	-0.660995	-0.216553	0.00877568	-0.81565	0.106506	-0.724978	2.43059	-0.514525	-0.212253
783	A010-B11	DY580461	89134916	-0.146031	-0.0692464	0.34635	-0.67085	0.867643	0.715353	-0.377674	1.37713	0.506264	0.450876	-0.131666	0.0369784
784	A010-B12			-0.829407	0.588367	-1.53111	-1.28294	-1.4624	-0.0106965	-2.00984	-2.18218	-0.838691	-1.47897	-0.968369	-2.41034
785	A010-B2	DY580462	89134917	-0.256724	-0.344477	0.219482	-0.475886	0.558886	0.101479	0.700849	0.205374	-0.423948	0.162708	-0.274984	-0.45329
786	A010-B3			0.265693	0.447756	-0.884203	2.52077	-0.339753	0.95804	-1.07454	0.756976	1.21289	-1.40831	1.91969	0.34345
787	A010-B4	DY580463	89134918	-0.0340939	-0.642389	-0.182772	0.212792	0.133615	-0.615086	-0.826253	-0.231306	-0.221719	-0.359369	0.517421	0.530999
788	A010-B5			0.574584	-0.665809	1.79138	0.466842	0.889201	0.784378	-0.0490566	-0.60634	1.02659	-0.713788	0.528309	2.55264
789	A010-B6	DY580464	89134919	0.239059	-0.2176	0.11739	-1.7282	-0.374822	-0.326554	-1.14798	-0.15218	-0.642981	0.264301	-0.324657	1.35
790	A010-B7	DY580465	89134920	0.102899	0.14204	0.189774	-1.78872	0.696005	-0.055635	0.199424	-0.687317	-0.486617	0.197064	-0.195196	-0.213737
791	A010-B8			-0.773771	0.499627	-0.212644	-0.25173	-2.22883	-0.519763	-0.00050589	-1.3003	-0.438504	-1.06456	0.0100437	-0.302638
792	A010-B9	DY580466	89134921	0.0751524	-0.296088	-0.709909	-2.52717	-0.219912	0.446238	-0.219577	-0.14754	0.0387494	0.0475545	0.184376	0.00825629
793	A010-C1	DY580467	89134922	-1.73581	-0.484869	-1.41772	0.320973	-1.30987	-1.69679	-1.99836	-1.68297	-0.262079	-1.59895	-1.61055	0.228161
794	A010-C10			-0.944124	1.04166	0.491162	1.04063	1.44011	-1.18953	-0.341781	0.241747	0.46016	-0.55756	0.659376	0.672683
795	A010-C11			-0.0554181	2.46547	0.0801766	0.467456	0.175741	1.51695	-0.314161	0.325834	3.15304	-1.55441	0.588763	-0.411818
796	A010-C12			-0.659072	0.144694	-0.366102	-0.21696	-0.0841566	-0.10494	-0.485866	0.0684221	-0.533001	-0.364156	1.76916	-0.673278
797	A010-C2			-0.771822	0.581277	-0.981443	0.968075	-0.749145	-0.778803	-0.505853	-0.847998	-0.718873	-0.959303	-0.236992	0.185446
798	A010-C3			0.966354	2.25011	-0.320485	-2.29931	-2.4171	-0.47444	1.784	0.912189	-1.32546	-1.11556	-1.65327	-1.71038
799	A010-C4			-0.851114	1.3618	-0.911619	-0.731886	0.31252	1.79652	-3.01409	-1.33398	1.33432	-0.616297	0.0110151	0.836971
800	A010-C5			0.208501	-0.65195	-1.25932	-0.420396	1.0655	-0.403929	-0.136105	-0.305819	0.188176	-0.319863	-0.507957	-0.210049
801	A010-C6			-1.71008	0.219489	-0.694078	-2.8496	0.805128	-1.29218	-1.20369	-1.33315	-0.767801	-1.31911	-1.44251	-2.02305
802	A010-C7			-2.05166	-0.992922	-1.55461	-1.1716	-1.12132	-1.49306	-1.7605	-2.26819	-1.96108	-2.9653	-1.32552	-1.71706
803	A010-C8	DY580468	89134923	-0.764975	-0.0618822	0.0230713	0.0115169	-0.0451971	-0.236562	-0.34451	-0.195543	-0.615528	-0.238999	-0.123412	0.00578885
804	A010-C9	DY580469	89134924	-0.645261	0.033769	-1.49273	-0.0171447	0.532129	-1.38659	-0.923277	-1.56191	-0.776667	-1.08349	-1.48022	0.0856764
805	A010-D1	DY580470	89134925	-0.473752	0.454719	-0.244887	-0.0705364	-1.90863	0.231536	-1.12393	-1.1924	-0.163898	-0.610273	0.251125	0.0888769
806	A010-D10	DY580471	89134926	-0.543742	-0.0406222	-1.41489	-2.96626	-1.55616	0.196364	-1.55234	-1.10674	0.158148	-0.448024	-0.149778	-0.587874
807	A010-D11	DY580472	89134927	-0.215085	-0.474534	-0.331146	-0.991613	1.16296	-0.00912469	-0.602731	-0.626567	0.603296	-0.0358183	-0.156471	-0.335433
808	A010-D12	DY580473	89134928	0.0160615	0.612699	0.381127	1.13614	2.11916	-0.813983	-0.483004	-0.7241	-0.23443	-1.09543	-0.0953804	0.920259
809	A010-D2			-0.965444	-1.24428	0.41962	0.0776116	-1.98102	-2.41444	-2.60899	-0.802252	0.155883	-0.53972	1.25692	-7.91112
810	A010-D3			-1.88333	-0.671291	-2.17189	0.00978734	-3.82402	-1.45618	-2.19153	-1.57304	-0.133438	-1.0174	-0.986741	-3.14975
811	A010-D4			-1.27237	1.31309	-0.777237	-0.434942	0.0967081	1.07134	-1.44471	-0.497848	0.547616	-1.82214	0.476189	-1.75593
812	A010-D5			0.129837	-0.575573	-0.226244	-0.684427	1.6993	0.817354	1.99775	0.0343869	0.673832	-0.837124	1.84207	0.456509
813	A010-D6			-0.978863	-1.45785	-0.737519	-0.77169	-0.986182	-0.934757	-1.69357	-0.611316	-1.02558	-1.53892	-0.571158	-1.2239
814	A010-D7	DY580474	89134929	-1.15954	-1.3283	-1.13068	-1.17843	-0.103738	-0.779603	-1.39684	-2.12692	-1.06179	-1.45401	-0.588313	-0.62633
815	A010-D8	DY580475	89134930	0.182431	-0.0785193	-0.0980332	-1.36767	-0.606095	-0.131883	0.163906	-0.296966	-0.173905	0.0575083	-0.161056	-0.424161
816	A010-D9	DY580476	89134931	0.301082	0.319992	1.8109	-0.570632	0.432002	0.807714	0.107124	0.387539	0.574267	-0.177028	0.786617	0.602036
817	A010-E1	DY580477	89134932	-0.555952	-1.19095	-1.32631	0.0712793	0.886015	-0.935064	-0.662413	-1.01264	-0.649947	-1.54321	-1.63545	-0.625011
818	A010-E10	DY580478	89134933	-1.0184	-1.54457	-1.35681	-0.0986462	0.0130981	-1.41005	-1.48893	-1.50424	-1.2587	-0.714123	-0.323776	-0.195842
819	A010-E11	DY580479	89134934	-0.426604	0.521806	0.652197	-1.03433	-0.566253	0.253241	0.209822	-0.35983	-0.121902	-0.0189647	-0.145545	-0.303817
820	A010-E12			-0.383785	-0.205269	-0.706851	-0.387018	0.276601	-0.0868023	-1.46075	0.0587102	0.864775	-3.51463	0.0998696	-0.361361
821	A010-E2	DY580480	89134935	-0.607908	0.155422	-0.742364	-0.887262	-0.1277	-0.864499	-1.33688	-1.96862	-1.01805	-1.10998	0.0780519	-0.161566
822	A010-E3			-1.81809	-0.255929	-0.265976	-0.967644	-0.159207	-0.324015	-0.343	-1.66137	-0.43643	-0.900338	-0.0953036	0.050036
823	A010-E4			-0.359043	-0.53962	-0.278359	-1.29727	0.219834	-0.00686382	-0.405676	-0.618367	-0.456112	0.0736128	0.130302	-0.655381
824	A010-E5			-0.383934	0.179181	-1.12955	-0.339761	3.27309	-0.672426	-0.184649	-1.71268	0.208768	-0.405061	-1.24678	-2.18973
825	A010-E6	DY580481	89134936	-0.066252	-0.0699698	-0.101667	-1.33132	-0.00287349	-0.0106046	-0.0893204	-1.1541	-0.258804	0.0021117	-0.0946577	-0.137263
826	A010-E7			-0.243468	0.977374	-0.348872	0.243176	0.0433234	0.322018	-1.39847	-0.571121	-3.17269	-0.971469	1.17056	-0.979718
827	A010-E8	DY580482	89134937	-2.04114	-1.30125	-1.13104	-0.901482	-0.617801	-1.5282	-0.945339	-1.42808	-1.13517	-1.10807	-0.684439	-0.593863
828	A010-E9	DY580483	89134938	-0.253229	0.165629	-1.56052	-0.256503	0.380168	-0.5072	-0.674305	-0.765942	-0.108002	-1.3956	-0.218317	-0.13821
829	A010-F1	DY580484	89134939	-2.22572	-0.38859	-1.73273	-0.466909	-1.77858	-1.88402	-2.05893	-1.73009	-1.3215	-1.58779	-2.64824	-1.74399
830	A010-F10	DY580485	89134940	0.134951	-0.849173	-0.629033	-0.28512	0.412455	0.316489	0.0556585	-0.566747	-0.398808	-0.793973	-0.0986272	-0.103046
831	A010-F11	DY580487	89134942	-0.741821	0.108473	-0.394591	-1.20273	0.560337	0.225329	-0.963354	-0.629526	-0.100504	-0.308187	0.378058	-0.291885
832	A010-F12			-1.21292	-0.14373	-0.716476	1.02884	-0.0127354	-1.42594	-0.716598	-0.905848	-0.837835	-1.22472	-0.223348	-1.01339
833	A010-F2	DY580488	89134943	-0.0594676	-0.0973486	-0.709708	-0.133659	-0.0806483	0.183463	-1.20621	-0.117068	-0.940773	-1.15923	0.154931	0.225256
834	A010-F3			-0.657201	-0.372113	-0.417165	-0.237897	-0.865977	-0.662494	-1.3604	-1.06339	-0.415958	-0.518208	0.0178222	-0.204688
835	A010-F4			-1.44509	-1.09341	-0.793107	-0.175975	-2.46342	-1.66943	1.4749	-0.929855	0.183437	-1.00879	-0.65951	-0.0638234
836	A010-F5			-0.951419	-1.02126	0.0791305	0.948476	0.111468	-0.0478675	-0.293672	-1.54266	-0.423559	0.19591	-0.532686	-0.197665
837	A010-F6			-0.222178	-0.180015	0.0955169	-1.99962	0.658973	0.00112524	0.214435	-0.403502	0.10344	-0.180135	0.138755	-0.103951
838	A010-F7	DY580486	89134941	-0.185102	0.0938511	-0.266184	-1.58886	0.525636	0.214615	-1.7049	0.0938149	-0.509643	0.11309	-0.143742	0.205228
839	A010-F8	DY580489	89134944	-1.84056	-1.35454	-1.05897	-0.99399	-1.96257	-1.48674	-1.74103	-1.48766	-1.62285	-1.46765	-0.292369	-1.23969
840	A010-F9	DY580490	89134945	-0.975006	-0.197584	-0.0375892	-0.74354	-0.0571954	-1.63367	-0.282113	-1.18814	0.0178936	-1.41025	-1.02091	-0.539491
841	A010-G1			-0.0409498	0.512516	-0.181956	0.293548	-0.604435	0.366931	1.1343	-0.624122	0.875858	-0.557956	-0.514917	1.14084
842	A010-G10	DY580491	89134946	-1.18742	-0.555527	-0.177281	-1.24089	0.163365	-0.446315	-0.935685	-1.41309	-0.53696	-0.173362	-0.249723	-0.395147
843	A010-G11			-1.83036	0.343883	1.54196	-0.783044	-0.454237	-0.835348	-0.0475364	-2.08166	-0.12522	-1.07208	-1.13112	-1.89811
844	A010-G12	DY580492	89134947	-0.632858	0.610963	-0.864073	0.250451	-0.838457	-0.606823	-0.742797	-0.555393	-0.424125	-1.12764	0.659567	-0.411482
845	A010-G2			-1.62209	-0.229214	-0.935182	-2.64479	-0.0518899	-0.739732	-2.93695	-2.07011	-0.236945	0.120341	-0.320019	-0.56949
846	A010-G3			-1.26247	-0.0618893	1.47237	-1.97167	-0.161912	-0.334138	0.390397	-0.543724	-1.21446	-2.71481	0.375094	0.0753265
847	A010-G4			0.106713	-0.0719939	-0.0878838	-0.0911864	0.490137	0.139432	-0.406276	0.233737	-0.239456	-1.10326	0.109685	-0.411281
848	A010-G5	DY580493	89134948	0.513429	0.605155	0.018395	-0.166354	-0.119127	-0.167236	-0.901099	-0.306776	-0.153362	-1.11979	-0.230504	0.287944
849	A010-G6			-2.07369	-1.07893	-1.4669	-2.11149	-1.38256	-1.18673	-2.19862	-2.99886	-2.22101	-1.72013	-1.7242	-1.6928
850	A010-G7	DY580494	89134949	-2.09028	0.0790532	0.645106	-1.73482	0.611588	-0.452296	-1.32496	-2.11418	-1.13515	-2.26451	-0.661982	-0.710136
851	A010-G8	DY580495	89134950	-1.02755	-1.21777	-0.97924	-1.43699	-0.649416	-0.74704	-1.16356	-1.72378	-1.15271	-1.35476	-0.576139	-0.45477
852	A010-G9			-2.72421	4.37281	-2.94009	-1.97659	-0.0228474	-0.0867657	-3.52273	-0.82856	-2.45079	-1.57804	-0.544311	0.359736
853	A010-H1	DY580496	89134951	-0.085346	-0.88252	-0.204538	-0.904455	-0.0129942	-1.30562	-1.40331	-0.907131	-0.877229	-0.0473177	-0.697356	1.17734
854	A010-H10			-0.972036	-0.623846	-0.901434	-1.35461	0.240734	-0.362014	-1.23664	-0.223239	-0.164547	-1.35544	-0.952273	-1.02208
855	A010-H11			-1.87527	-0.671291	-1.50939	-0.0176038	-3.99222	-1.34306	-2.83818	-2.12058	-0.788108	0.029203	-1.03558	0.0145878
856	A010-H12			-0.139807	0.00841246	-0.226358	-1.27	0.235057	-0.153553	-0.564707	-0.683349	0.170534	-0.416754	-0.380117	-0.642807
857	A010-H2	DY580497	89134952	-0.995936	-1.34095	-2.27557	0.521124	0.174459	1.47203	-1.75567	-0.907347	-0.0369212	0.673621	0.0668718	0.634698
858	A010-H3	DY580498	89134953	0.486592	-0.485937	-0.879977	-1.67414	0.157009	-0.520646	-0.499306	-0.0129509	-0.0906569	-1.28289	0.132109	0.144847
859	A010-H4			-3.95931	-0.158989	-0.417558	-0.465554	-0.145542	-1.19036	-1.21417	-3.35042	0.155479	0.411514	-1.78523	-3.27382
860	A010-H5	DY580499	89134954	-1.04335	-1.09481	1.13767	-0.813246	0.45536	-0.852765	-0.382053	-0.192733	-0.476858	2.5862	0.0614647	1.14286
861	A010-H6			-2.01343	-2.56192	-1.07165	-0.925177	-1.63226	-1.04751	-2.71567	-1.90711	-1.77247	-1.64999	-1.90746	-1.65965
862	A010-H7			-0.564902	1.07422	-0.0266526	1.65575	-0.884999	0.568971	4.49647	-0.0593028	0.693162	-0.528057	-0.268817	3.63038
863	A010-H8	DY580500	89134955	0.113311	-0.122685	0.272303	-0.138791	0.348149	-0.396945	0.124521	-0.648595	-0.557622	-0.339921	0.119828	-0.530362
864	A010-H9	DY580501	89134956	-1.20202	-1.41909	-0.967874	-1.20115	-0.238326	-0.730835	-0.740197	-1.17997	-1.17314	-0.704078	-0.821632	-0.49212
865	A011-A1			0.583035	-0.415427	-0.973415	-0.337014	0.793739	0.399656	-0.308048	-2.7299	-0.0795302	-0.204741	-0.283753	-0.387813
866	A011-A10	DY580502	89134957	-0.844389	-0.702873	0.23534	-0.936831	-0.76836	-1.13396	-0.904848	-1.09349	-2.45865	-0.903859	-0.309612	-0.446226
867	A011-A11	DY580503	89134958	-1.03756	-0.33334	-0.256816	-0.444001	0.157811	-0.193894	-0.425423	-1.08616	-0.588543	-0.632763	-0.620003	-0.74208
868	A011-A12	DY580504	89134959	-0.794472	-0.429787	-1.76946	-1.50887	-1.61457	-1.21356	-1.58144	-1.1528	-1.18968	-1.43461	-1.6104	-0.387551
869	A011-A2			-0.726509	0.565516	0.419681	-1.57506	0.132818	0.0432529	-0.235022	-0.59083	-0.448577	-1.04747	-0.143035	-0.196289
870	A011-A3			-0.897307	-0.887275	-0.757488	-0.946096	0.0256387	0.284275	-0.794943	-2.22453	-0.887638	-0.751952	-0.311645	-1.30178
871	A011-A4			-0.345203	-0.300476	-0.465671	-2.04048	-1.13087	-0.801307	-1.82172	-1.6703	-1.22251	-1.31548	-1.4693	-0.163277
872	A011-A5			-0.0655479	1.62074	-1.52701	-0.388468	1.43751	2.39311	-0.658615	-1.15711	1.74525	-0.858904	1.1315	-1.23944
873	A011-A6			-0.742208	0.0474887	0.218274	-1.47925	-0.206802	0.0951343	-0.715072	-1.8841	-0.583596	-1.91396	-0.605835	-0.465777
874	A011-A7			-1.02455	0.134062	-0.740336	-1.35699	0.132665	-0.0420586	-0.129161	0.216464	-0.224415	0.141621	0.0223042	-0.273074
875	A011-A8			-0.791049	-0.659973	-1.78376	-1.8862	-0.32355	-0.543375	-1.65747	-1.3828	-1.56702	-1.52794	-1.92937	0.145541
876	A011-A9			-0.932624	-0.35139	-0.155372	-1.00301	-0.294045	-1.45106	-1.40407	0.392533	-0.891781	-2.89332	0.0818613	0.32138
877	A011-B1	DY580505	89134960	-1.58816	-1.24483	-2.50664	-0.493754	-1.50624	-1.71653	0.126911	-1.41721	-1.22305	-1.45109	-1.53141	-1.57495
878	A011-B10	DY580506	89134961	-0.0348581	0.0482592	-0.144822	0.338815	0.32093	0.0243931	0.0456839	-0.475034	-0.0829495	-0.136354	-0.0405925	-0.35586
879	A011-B11	DY580507	89134962	0.125612	0.334537	-0.141156	-0.326572	-0.199946	1.57891	-0.645793	-0.966527	0.354794	-0.213897	0.121037	-0.00808674
880	A011-B12	DY580508	89134963	-2.04548	-1.03692	-1.31713	-1.16142	-0.827454	0.0533542	-2.14456	-1.79792	-1.03372	-1.24451	-2.27315	-2.90128
881	A011-B2	DY580509	89134964	-1.82468	-1.21567	-2.016	-1.55938	-1.177	-1.74505	-2.08577	-2.67264	-1.36228	-1.40449	-1.61283	-1.07318
882	A011-B3	DY580510	89134965	-0.084742	-0.106829	-0.293913	-2.29217	-0.52077	0.0560282	-0.0397915	0.357538	0.0519089	-0.0838749	0.091634	0.0833787
883	A011-B4	DY580511	89134966	-1.9283	-0.719824	-0.0972122	-2.87415	-2.08845	-0.406349	-1.87227	-1.47003	-0.996542	-0.141076	-1.06792	-0.642797
[truncated: 17,549 more rows]
