# Supplementary material for: Discovery of a Strongly-Interrelated Gene Network in Corals under Constant Darkness by Correlation Analysis after Wavelet Transform on Complex Network Model
Source: PLoS One. 2014 Mar 20;9(3):e92434. doi: 10.1371/journal.pone.0092434 (PMC3961355; doi:10.1371/journal.pone.0092434)
Supplement: Table S2 — Working databases established via data preprocessing original databases. (XLS) [file pone.0092434.s003.xls]

## Sheet: Sheet1
ID	Clone Name	GB_ACC	GI	1DD08	1DD12	1DD16	1DD20	1DD24	2DD04	2DD08	2DD12	2DD16	2DD20	2DD24	3DD04
1	A001-A1			-0.312253	0.979466	0.0519772	1	-0.159848	0.434577	0.296305	0.0405757	0.717143	-1	0.0249181	0.00347172
2	A001-A10	DY579655	89134110	0.637839	0.928891	-0.0896126	1	-1	-0.841849	0.656376	-0.716972	0.357331	0.970948	-0.215897	-0.680776
3	A001-A11	DY579658	89134113	-0.338738	0.242616	-0.773955	0.461065	0.668167	-1	-0.752263	-0.457452	-0.585713	0.398738	-0.97613	1
4	A001-A12	DY579659	89134114	-0.451871	-0.0980242	0.653003	1	0.287554	-0.53774	0.224567	-1	-0.23835	0.157701	-0.425568	0.141719
5	A001-A2			-1	-0.602413	-0.537489	1	-0.0370466	-0.883947	-0.551964	-0.47385	-0.0668555	-0.71219	-0.424132	-0.579132
6	A001-A3	DY579662	89134117	-0.580233	0.340748	-1	1	-0.923309	-0.991887	0.409973	-0.743785	-0.40912	-0.23483	0.401769	-0.561797
7	A001-A4			-0.112583	-0.242828	-0.315015	-0.490364	0.285979	-0.245722	-0.182487	0.286912	1	-0.92868	-1	-0.251958
8	A001-A5	DY579665	89134120	0.211206	-0.157236	0.119239	1	-0.284382	-0.280636	-0.847518	0.384669	-0.0587415	-0.265386	0.492475	-1
9	A001-A6			-0.357403	0.421748	-0.310902	1	0.722976	-0.519001	-0.388284	-0.554953	-0.171728	0.499628	0.562857	-1
10	A001-A7	DY579668	89134123	-1	0.244173	0.0522751	0.478372	-0.60891	-0.838029	0.965888	0.34713	-0.674281	1	-0.0141566	-0.339398
11	A001-A8	DY579670	89134125	1	0.0357544	-0.104558	0.470884	-0.202143	-0.644366	-0.286081	-0.499044	0.826553	-0.334997	-0.333098	-1
12	A001-A9			-0.597405	1	-0.579064	0.451602	-0.467425	-0.121031	-0.402496	-0.79941	-0.751254	-1	0.247337	0.598673
13	A001-B1	DY579672	89134127	0.580539	-0.242947	-0.0850149	1	-0.421671	-0.825515	-0.777351	-1	0.734078	0.728907	0.989124	0.154173
14	A001-B10			0.0445433	0.0892072	0.435695	1	0.23026	0.260722	0.0455223	-0.306025	0.329641	0.94422	0.400048	-1
15	A001-B11			0.0421169	0.0856094	0.299056	0.90725	0.202257	-1	0.102184	-0.29691	0.095514	1	0.261493	0.936146
16	A001-B12			0.531892	1	0.0607087	0.282499	-0.300911	-0.817031	-0.379617	-0.0542354	0.241931	0.764333	-1	-0.0810792
17	A001-B2			0.0555743	0.0953118	1	0.527289	0.520759	0.39955	0.210674	0.0657369	0.269106	0.446149	0.596934	-1
18	A001-B3			-1	0.483903	-0.0515795	1	-0.249611	-0.0863342	0.396082	-0.0836423	0.491436	-0.611268	0.0374192	-0.628809
19	A001-B4			0.322748	-0.718088	-0.637211	1	-0.284236	-0.162545	-0.333228	-0.533891	-0.102401	-1	-0.0218171	-0.55133
20	A001-B5	DY579681	89134136	0.851595	-0.597459	0.395859	-0.362566	0.35465	-0.187461	-0.486615	-1	-0.174206	1	0.399865	0.512647
21	A001-B6			-0.242083	-0.386004	0.383293	1	-0.270849	-0.779722	-1	0.32859	0.38873	-0.11533	0.397489	-0.618628
22	A001-B7	DY579684	89134139	-0.393979	0.169092	-0.802655	0.57471	-0.303736	-0.395277	-0.811086	-1	0.283567	1	0.11822	0.563787
23	A001-B8	DY579685	89134140	-0.647877	-0.384291	-0.0315575	-0.0595264	-0.107001	1	-1	-0.100201	0.929689	0.644756	0.387187	0.0301821
24	A001-B9	DY579687	89134142	0.428501	-0.412716	0.124949	0.420249	0.457387	-0.666481	-1	0.613045	0.626821	-0.518594	0.0509589	1
25	A001-C1			-0.478311	-0.126982	-0.0693336	-0.124464	1	-1	0.635091	-0.938863	-0.0993037	-0.129948	-0.124686	-0.132228
26	A001-C10	DY579689	89134144	0.132214	0.736605	0.823085	1	-0.837526	-0.00222827	0.23133	-1	-0.422637	0.575891	0.414921	-0.588569
27	A001-C11	DY579691	89134146	0.0145618	1	-0.67634	-0.570844	-0.85831	-0.168366	-0.0827991	-0.113738	-0.0638745	0.251065	-1	-0.516381
28	A001-C12			-0.314072	0.295055	-0.0207201	0.774107	-0.404875	-0.429434	-0.60859	-0.61133	1	0.116268	-0.170504	-1
29	A001-C2	DY579694	89134149	-0.100376	-0.128644	-0.17425	0.643108	0.229312	-1	-0.770275	-0.400544	1	-0.205726	-0.762004	-0.726944
30	A001-C3	DY579696	89134151	0.277887	1	-0.639605	0.649091	-1	-0.349207	-0.0167074	0.546647	-0.305532	0.542668	0.380801	-0.55775
31	A001-C4			-0.0543929	-0.139621	0.0543466	1	0.282352	-0.0566206	0.116136	-0.310219	-1	0.401837	0.0106526	0.298198
32	A001-C5	DY579699	89134154	0.406845	-0.350683	-1	-0.47119	1	-0.210636	-0.92496	-0.11727	-0.274433	0.196173	-0.406458	-0.378999
33	A001-C6	DY579701	89134156	-1	0.938622	-0.0289826	0.00812995	0.175751	0.120109	1	0.127244	-0.0193869	0.282565	0.0271259	-0.0348494
34	A001-C7	DY579703	89134158	0.252143	0.465892	-0.753986	-0.191416	-0.146387	-1	-0.773119	1	-0.909065	-0.457924	-0.382175	0.0413886
35	A001-C8	DY579705	89134160	-0.220091	1	-0.3051	0.790681	-0.119262	-0.182222	-0.0883276	-1	0.984355	0.604403	0.115099	-0.487612
36	A001-C9			-1	-0.63072	-0.705191	0.924261	-0.310068	-0.0736661	0.228066	-0.0399559	0.273237	1	-0.198055	-0.579867
37	A001-D1	DY579707	89134162	1	-0.0451428	0.508134	0.591538	-0.121226	-0.0366338	-0.0938014	0.183253	0.835368	-1	0.137433	0.263358
38	A001-D10	DY579709	89134164	-0.905747	0.261732	-0.00774487	-0.39587	-0.393481	-0.61523	-1	-0.509242	1	0.00149051	-0.0809266	-0.0524993
39	A001-D11	DY579711	89134166	-0.283262	1	-1	-0.453796	0.45565	-0.620048	-0.584803	-0.42046	-0.191165	-0.471303	-0.329061	-0.214776
40	A001-D12	DY579713	89134168	-0.422277	1	-0.0583793	0.902823	-0.780541	0.192941	-0.958333	-1	-0.149647	0.0850101	-0.300266	-0.280624
41	A001-D2			0.258392	0.339665	0.258616	0.435912	-0.391587	1	0.257031	-0.407721	0.313381	0.182513	0.0662091	-1
42	A001-D3	DY579716	89134171	-0.47283	0.0438648	0.348385	1	-0.0424366	-0.0368471	-0.315525	-0.702159	0.411797	0.127241	-0.0729335	-1
43	A001-D4	DY579718	89134173	-1	1	-0.967409	0.129264	-0.0112421	-0.204575	-0.951408	-0.803115	-0.646286	0.111576	0.79198	-0.920369
44	A001-D5	DY579720	89134175	0.380291	-0.110609	-0.389322	0.218712	0.805259	0.396949	-0.975268	-1	1	0.360673	-0.871602	-0.353959
45	A001-D6			-0.120554	1	-1	0.130754	-0.246263	-0.548699	-0.38777	-0.908658	-0.379951	-0.580266	-0.956032	-0.278752
46	A001-D7	DY579723	89134178	-0.109034	-0.154227	-1	-0.180006	2.64702e-05	-0.673987	-0.454898	-0.492289	-0.299495	0.146183	1	-0.296919
47	A001-D8	DY579725	89134180	-1	0.0541617	0.0229419	1	-0.759829	-0.00988607	-0.670636	-0.664854	-0.200479	-0.52804	-0.241524	-0.741855
48	A001-D9	DY579728	89134183	0.53843	0.821532	0.3536	0.95263	1	-0.074113	0.571898	-0.0177352	0.0516939	0.715589	-1	0.396358
49	A001-E1	DY579730	89134185	-1	0.919729	0.158721	1	0.00953954	-0.120977	-0.0700462	-0.893753	0.0913264	0.369514	-0.188444	-0.344
50	A001-E10	DY579732	89134187	-0.744307	-0.144898	0.10379	1	-0.535918	-0.541826	-0.920384	-1	0.0692365	0.093386	0.367971	-0.693967
51	A001-E11	DY579734	89134189	1	0.921218	-0.389356	-0.0489995	-0.421934	-0.424337	0.243223	-1	-0.781692	0.449923	0.162998	-0.334095
52	A001-E12			-0.268625	1	-0.401335	-0.758664	-1	-0.276707	-0.540456	-0.760465	0.00429446	-0.213522	-0.486115	-0.142459
53	A001-E2			-0.894521	-0.666109	-0.99017	-0.907315	-0.654143	-0.583554	0.21487	-1	-0.747096	1	-0.712566	-0.769838
54	A001-E3			1	0.406218	-0.97673	0.45085	0.901055	-0.881888	-0.738393	-0.290101	-0.38729	0.676162	-1	-0.138823
55	A001-E4	DY579738	89134193	-0.112845	0.29599	-1	0.485605	0.454636	-0.174109	-0.0658419	-0.12272	0.625436	1	-0.0739278	-0.105513
56	A001-E5			-0.168659	0.655884	-0.288426	0.809783	1	-0.142688	-0.29957	-0.891644	-0.137317	-0.602473	0.491243	-1
57	A001-E6	DY579740	89134195	0.270782	-0.37285	-0.847221	0.0880374	-1	-0.546886	0.759429	0.340305	1	0.417656	-0.800086	-0.401179
58	A001-E7	DY579742	89134197	0.740869	1	-1	0.973453	-0.130421	0.125655	-0.496394	0.995506	0.412751	0.265458	-0.576913	-0.0971812
59	A001-E8	DY579744	89134199	0.825291	0.716547	-1	1	-0.202167	-0.304741	-0.731976	0.295336	0.304124	0.480935	0.13774	-0.0550892
60	A001-E9	DY579746	89134201	0.581635	0.224592	0.0670139	0.415292	-1	0.33886	-0.564483	-0.149209	1	0.213971	-0.425206	-0.891436
61	A001-F1	DY579749	89134204	-0.61762	0.346483	-0.352351	-0.0900382	-0.590232	0.205761	-0.602555	-0.949248	-0.637504	1	-0.22508	-1
62	A001-F10	DY579751	89134206	0.161319	0.131808	-0.321192	-0.0220624	-0.199732	1	-0.654568	0.0444352	-0.164634	-0.52527	-0.271018	-1
63	A001-F11	DY579752	89134207	-0.501693	0.721322	-1	0.318081	-0.325522	0.039985	-0.644671	-0.429553	-0.331409	-0.233655	1	-0.577048
64	A001-F12	DY579754	89134209	-0.332919	1	-1	0.42165	0.40848	-0.12951	-0.563593	-0.286383	-0.426147	-0.274527	-0.194533	-0.593118
65	A001-F2			-0.344788	-0.464896	0.228423	0.538803	1	0.932475	-0.00315197	-0.311473	0.718933	-0.256565	0.46178	-1
66	A001-F3	DY579758	89134213	0.402572	1	-0.379582	0.21736	-1	0.531873	0.109487	-0.384254	0.0126202	0.0531485	0.160806	0.197987
67	A001-F4			-0.737636	1	-0.205321	-0.0479664	-0.603995	-0.548291	-0.659959	-0.498895	-0.347566	0.0168852	-1	-0.870396
68	A001-F5	DY579760	89134215	-1	-0.107725	0.38525	1	-0.264216	0.88981	-0.764355	0.214658	0.838344	0.472835	-0.653759	-0.468625
69	A001-F6			-0.579499	-0.168157	-0.407935	-0.76597	-0.260702	-0.620034	-0.50089	0.310021	-0.402599	1	-1	-0.366532
70	A001-F7	DY579764	89134219	0.446836	-0.109959	-0.637104	0.893685	-0.655778	0.419402	-1	-0.671311	1	0.493624	0.12231	-0.336153
71	A001-F8	DY579765	89134220	-0.852894	0.260681	-1	0.80717	0.908961	-0.54205	0.79438	-0.248129	0.469203	1	0.347781	0.125444
72	A001-F9	DY579767	89134222	-0.283445	0.271842	0.515883	1	0.38715	0.7484	0.0339674	0.135174	0.747231	0.946436	0.177527	-1
73	A001-G1	DY579770	89134225	-0.242625	0.243729	-1	-0.115348	0.348951	-0.533496	-0.215744	-0.149668	1	-0.218001	-0.0842618	-0.53833
74	A001-G10	DY579771	89134226	-1	1	-0.107529	0.728792	0.29831	-0.235282	-0.349436	-0.715454	-0.76882	0.734425	0.49415	-0.217926
75	A001-G11			-0.559057	0.800925	-0.0640555	-0.115466	-0.302435	-0.440618	-0.139447	1	0.157383	-0.202979	-0.872375	-1
76	A001-G12	DY579774	89134229	-0.0814507	1	-0.826426	-0.193651	0.0176844	-0.0112231	-0.183604	-0.000835345	0.600669	-1	-0.0899123	0.572101
77	A001-G2	DY579776	89134231	-0.656154	-0.0197233	-1	-0.808607	-0.229744	-0.925139	0.395072	0.358709	1	-0.0555374	-0.61797	-0.820272
78	A001-G3	DY579779	89134234	-0.631637	-0.618428	-1	1	-0.192009	-0.542628	-0.600473	-0.034699	-0.778353	-0.944109	-0.577105	-0.742059
79	A001-G4			-0.346293	0.755753	-0.583404	0.175239	0.411622	0.330871	0.334677	0.432283	-1	1	-0.0358992	0.315047
80	A001-G5	DY579782	89134237	1	0.271322	-0.448974	0.130141	0.167535	-0.294897	0.81548	0.166879	-0.620418	-0.593365	-1	0.118822
81	A001-G6			-0.398483	0.390214	-1	1	-0.329948	-0.568166	-0.525972	-0.523112	0.9358	0.645411	0.59638	0.596258
82	A001-G7	DY579785	89134240	0.215111	0.10215	-0.736625	1	-0.0399417	0.0957295	0.218487	-1	0.448259	-0.280506	0.421036	-0.416389
83	A001-G8			-0.228808	1	-0.338228	0.342087	0.587647	0.304076	-0.00753812	-0.699929	-1	0.491189	-0.458485	0.99926
84	A001-G9			0.0707388	-0.157836	-0.144355	1	0.00526454	-0.644696	0.1213	-1	-0.618714	-0.586107	0.788283	-0.748026
85	A001-H1	DY579788	89134243	-0.565091	-0.266662	-0.346001	0.196473	-0.450096	-0.353453	-0.701089	-0.407967	-0.507072	0.362695	1	-1
86	A001-H10	DY579790	89134245	-0.254899	1	-0.771664	0.0725034	0.664299	0.138446	0.39007	-0.177579	-0.801087	0.274636	0.00677053	-1
87	A001-H11			0.452246	1	-0.573376	0.649533	0.125196	-1	-0.592004	0.98829	-0.457088	-0.684364	-0.710121	-0.725884
88	A001-H12	DY579795	89134250	-0.724154	1	0.0739907	0.269984	-0.837273	-1	-0.711706	-0.964883	-0.467404	0.036849	-0.858788	-0.939858
89	A001-H2	DY579797	89134252	-0.275868	0.289338	1	-0.622446	0.499457	0.309566	-1	-0.698067	-0.388311	0.664764	-0.540959	0.347149
90	A001-H3			-0.795278	-0.44885	-1	-0.278643	1	-0.437932	-0.204728	-0.685477	-0.144832	-0.942598	-0.331247	-0.341993
91	A001-H4			-0.639091	0.583769	0.836734	-0.203543	-0.529187	-0.486477	0.142901	-0.114916	-0.131144	-0.459914	-1	1
92	A001-H5	DY579801	89134256	-0.720307	-0.00651835	-1	-0.454602	-0.53955	-0.33428	1	-0.780634	-0.28946	-0.159577	-0.728284	-0.661077
93	A001-H6	DY579793	89134248	-0.567226	-0.350359	-0.909744	-0.663991	0.156538	1	-0.920074	-0.0467428	-0.104532	0.567796	-1	-0.239893
94	A001-H7	DY579803	89134258	-0.447701	0.86543	-1	-0.115027	0.602019	0.130472	0.300229	1	-0.106673	0.292481	0.403603	0.362217
95	A001-H8	DY579805	89134260	-0.650611	1	-0.337052	0.00957729	-0.559314	0.612181	-0.745822	-1	-0.499929	-0.731291	-0.706164	-0.76757
96	A001-H9	DY579807	89134262	1	0.742099	-0.136452	0.91235	-0.196795	0.892889	0.167562	0.196579	-0.106383	0.362885	-0.132086	-1
97	A003-A1			0.204498	0.665202	-0.3428	1	-0.119791	-0.356453	-0.507719	-0.44191	-0.0207207	0.387083	-0.0819133	-1
98	A003-A10	DY579811	89134266	-0.328559	0.103187	-0.466903	0.191599	-0.732993	0.161017	-1	-0.251097	-0.255796	0.157116	-0.925676	1
99	A003-A11	DY579813	89134268	0.540552	0.705615	0.839224	-0.00235968	-0.41908	0.141742	0.0208081	1	-0.29962	-0.378559	-0.12551	-1
100	A003-A12			0.36928	0.836788	0.0328521	-0.235282	0.0432433	-0.105359	-0.80422	0.464458	1	-1	0.496039	0.00287982
101	A003-A2	DY579815	89134270	0.215721	1	-0.332977	0.491805	-1	0.412214	-0.675321	-0.00867145	-0.883121	0.336642	-0.44178	-0.959111
102	A003-A3	DY579817	89134272	0.831931	0.890242	-1	1	0.518187	0.661012	0.869884	0.144761	0.964319	0.201766	0.934353	0.974818
103	A003-A4	DY579819	89134274	0.245052	0.552916	0.924046	0.116521	1	-1	-0.425109	-0.982011	0.958631	0.0552221	-0.674322	0.826741
104	A003-A5			-0.892754	0.218383	-0.566536	0.278369	0.136585	-0.70562	-0.119982	-0.416112	-0.322404	-0.424152	1	-1
105	A003-A6	DY579823	89134278	-0.0961318	1	0.0169209	0.630509	-0.419089	-0.0900918	0.435141	0.481124	0.651568	-0.0904314	0.35674	-1
106	A003-A7	DY579824	89134279	-0.412842	0.164957	0.193557	0.16551	0.295485	0.197252	-0.601709	-0.403634	1	0.0282915	0.20318	-1
107	A003-A8	DY579826	89134281	0.463889	1	0.124151	0.186259	0.155844	-0.223452	-0.591121	0.172051	0.855775	-1	-0.00615216	0.236537
108	A003-A9			-1	-0.083983	0.314464	0.476368	0.450651	0.399463	0.840738	-0.161632	0.302321	0.267791	0.62132	1
109	A003-B1	DY579829	89134284	-0.177828	-0.260469	-1	-0.389768	-0.857536	-0.613316	-0.430648	-0.833866	-0.880149	-0.894894	-0.376769	1
110	A003-B10			-1	0.503139	0.00694686	0.107359	-0.29951	0.0872737	0.647901	-0.826802	-0.176844	0.638412	1	-0.326392
111	A003-B11			0.252949	-0.539955	1	-0.412949	-1	-0.143555	0.21487	-0.328082	-0.866821	-0.0561441	0.255562	0.0479064
112	A003-B12	DY579833	89134288	0.789333	0.844183	0.677984	0.634672	0.294983	0.822476	1	0.388716	0.216782	0.425113	-1	0.538869
113	A003-B2	DY579836	89134291	0.33228	0.264647	1	0.76684	-0.147709	0.850442	0.688095	0.364698	0.136768	0.956537	-1	0.609546
114	A003-B3	DY579838	89134293	-0.000662663	-0.161051	0.934106	-1	-0.424638	0.238422	-0.250189	-0.165448	1	-0.187513	0.137223	0.174552
115	A003-B4			0.479256	-1	1	0.616122	0.506818	0.674068	0.0523514	0.541775	0.50527	0.44701	0.0915527	0.942578
116	A003-B5	DY579840	89134295	0.959013	0.549172	-1	-0.315831	-0.385491	-0.15152	1	0.337408	-0.1981	-0.094354	-0.918196	0.0726722
117	A003-B6	DY579842	89134297	-1	-0.54716	0.413073	-0.624703	-0.290493	-0.539219	-0.657868	-0.301128	-0.300311	-0.127166	1	-0.137131
118	A003-B7			-0.351452	0.731854	1	0.301253	-0.3237	0.401103	-0.959594	-0.92572	-0.246837	-0.643619	-1	-0.767045
119	A003-B8			-0.524844	1	-0.0627619	0.792677	-0.133597	0.764129	-0.00287071	-0.419384	0.230266	0.323438	0.231896	-1
120	A003-B9	DY579847	89134302	0.712227	0.434053	0.940382	1	0.701702	0.784439	0.728122	0.635519	0.781149	0.319645	-1	0.969517
121	A003-C1	DY579849	89134304	-1	0.492322	-0.320647	-0.349503	0.295546	-0.172663	-0.592125	-0.907727	-0.926962	-0.572612	1	0.292911
122	A003-C10	DY579851	89134306	-0.2734	1	0.00682244	0.602559	-1	-0.0850991	-0.563041	-0.131344	-0.0731297	-0.610833	-0.546642	0.472064
123	A003-C11			-0.220631	1	0.342764	0.328034	0.495679	-0.213675	-1	0.0340007	0.0781894	0.831182	0.373953	-0.52492
124	A003-C12			0.922592	0.739044	-0.174049	0.507958	0.505193	0.526696	1	0.843602	0.960937	0.0472634	-1	-0.142786
125	A003-C2	DY579855	89134310	0.308875	0.801082	1	0.445695	0.748289	0.722034	-0.574421	0.929878	0.497411	-1	0.99142	0.314444
126	A003-C3	DY579857	89134312	0.302966	0.38713	1	0.489335	0.16155	0.415642	-1	-0.0214997	-0.0393978	0.429181	0.196761	-0.00434053
127	A003-C4			-0.250266	1	0.494208	-0.0933997	-0.508049	-0.36971	-0.669938	-1	0.428634	0.0889748	0.322187	-0.815505
128	A003-C5	DY579860	89134315	-0.135361	0.126381	-0.498825	0.416051	-0.223565	-0.398056	1	0.0825763	-0.650451	-0.902204	-1	-0.39294
129	A003-C6	DY579862	89134317	0.805936	0.904701	0.699039	1	-0.401826	0.852366	-0.275613	0.460568	-0.102185	-1	0.615708	0.322364
130	A003-C7	DY579864	89134319	-0.0187629	-0.402709	1	0.206143	-0.329981	0.349311	-1	0.181554	0.0145441	-0.218976	-0.0753291	-0.245603
131	A003-C8			0.735357	1	0.560329	0.515278	0.477633	0.660846	0.672068	0.716654	0.568262	0.117519	-1	0.421583
132	A003-C9	DY579867	89134322	-0.150668	1	0.0813073	0.256209	-0.312422	-0.0154097	0.443644	-0.0662991	-1	-0.813642	0.22668	0.527953
133	A003-D1	DY579869	89134324	0.382589	1	-0.857319	0.819621	-0.567344	0.420875	-0.371046	0.623739	0.488881	0.076865	0.885543	-1
134	A003-D10	DY579870	89134325	-0.96183	-1	0.675905	-0.761881	-0.972307	-0.0598991	-0.0522309	-0.932815	1	0.357504	-0.530609	-0.704155
135	A003-D11			0.0182115	0.874767	1	0.982668	0.208122	-0.0811137	0.897904	0.384516	-0.970693	0.0657002	-1	0.300709
136	A003-D12	DY579873	89134328	0.891409	-0.176476	0.622298	0.541173	-0.434379	0.646817	1	0.103993	0.365833	-0.174698	-1	-0.229068
137	A003-D2			-0.35743	-0.328845	1	-0.362952	-0.300791	-0.633507	-1	-0.870563	-0.656832	-0.603895	0.409806	-0.543488
138	A003-D3	DY579876	89134331	-0.0969972	-0.423377	1	0.458038	-0.673049	0.340485	-0.0944872	-0.418722	-0.805849	-0.0599255	0.0148335	-1
139	A003-D4	DY579879	89134334	0.74862	1	0.829356	0.831973	0.604376	0.647061	0.760028	0.837614	0.600481	0.766342	-1	0.722156
140	A003-D5	DY579881	89134336	0.571866	0.93555	-1	1	0.503665	0.556152	0.701155	0.53249	0.755727	0.718457	-0.0604356	-0.797433
141	A003-D6	DY579882	89134337	-0.179594	-0.819326	1	0.250691	-0.0858401	-0.136954	-0.698062	-0.213037	0.15027	-0.266358	-1	-0.412957
142	A003-D7	DY579885	89134340	0.0821791	-0.981654	1	-0.722163	-0.758114	-0.01002	-1	-0.418372	-0.896475	-0.642432	-0.363455	-0.897662
143	A003-D8			0.00503888	0.878411	0.588567	1	0.541201	0.941987	0.267108	-0.000636333	0.121151	0.398558	-1	0.15067
144	A003-D9			0.125869	0.18778	-1	0.167767	-0.20184	-0.418604	-0.316557	0.126808	1	0.748319	-0.734613	0.078817
145	A003-E1	DY579889	89134344	-0.527923	0.0138465	-0.318956	0.203359	-0.382521	1	-0.29904	-0.215532	-0.28509	-0.154518	-1	0.901682
146	A003-E10	DY579891	89134346	-0.782312	0.233355	-0.019529	1	-0.525846	-0.0239775	-1	0.992648	-0.330888	-0.0596752	0.339547	-0.0227297
147	A003-E11	DY579893	89134348	0.366312	0.345879	0.210161	0.202754	-0.126094	-0.759789	-1	-0.341095	-0.82875	-0.730261	1	-0.161037
148	A003-E12	DY579895	89134350	0.333741	-0.785959	0.0107494	-0.0348508	-0.199661	-0.208577	-0.325329	1	0.176397	0.422255	-0.0142745	-1
149	A003-E2	DY579897	89134352	0.629347	0.204173	0.515227	-0.16309	-0.683098	-0.159527	0.0311567	-0.905482	-1	-0.738668	1	0.0772224
150	A003-E3			-0.710234	0.764868	0.506222	0.396836	-1	1	-0.893485	0.75316	0.384979	-0.666541	-0.111715	-0.255407
151	A003-E4			0.0950837	0.429123	0.908856	0.189881	0.692129	0.11846	0.342375	0.672602	0.521372	1	-1	0.248402
152	A003-E5			0.818272	-0.274688	-0.127324	-0.179637	0.0982552	0.398292	0.00456733	-1	1	0.0357959	0.0367468	-0.124295
153	A003-E6	DY579901	89134356	1	-0.641997	-0.511861	-0.537107	-0.739774	-1	0.691074	-0.111198	-0.679074	-0.561575	-0.00354453	-0.790219
154	A003-E7	DY579903	89134358	-0.441861	-0.747781	-1	-0.507313	-0.751053	-0.401555	1	-0.816666	-0.897589	-0.727433	0.166816	-0.749974
155	A003-E8	DY579905	89134360	-0.336812	-1	0.0132397	-0.308172	0.311068	-0.420169	-0.413211	1	-0.660839	-0.41894	-0.321799	-0.0860793
156	A003-E9	DY579907	89134362	0.580626	0.586829	0.303012	0.668694	0.531363	0.261287	1	0.288674	0.218934	0.258439	0.721161	-1
157	A003-F1			1	-0.3433	0.0477547	-0.0115223	-1	-0.789836	-0.713888	0.406346	-0.39528	-0.682504	-0.00454712	-0.367235
158	A003-F10	DY579910	89134365	0.0149306	0.314402	0.418069	-0.491497	-0.187875	-1	0.371364	0.10741	0.247421	-0.170509	1	-0.376778
159	A003-F11			-0.768437	-0.56063	1	-0.281858	0.166319	-0.402116	-1	-0.58923	-0.301783	-0.595014	-0.62244	-0.749065
160	A003-F12			-1	0.695599	-0.289486	0.398608	0.163421	0.391044	0.232785	0.654832	-0.0735643	0.537779	1	0.323716
161	A003-F2	DY579914	89134369	0.497583	0.453383	0.914362	0.773096	0.305054	0.471832	-1	0.483037	0.82283	0.580175	1	0.46823
162	A003-F3	DY579916	89134371	-0.296692	-0.392604	1	-0.841306	-0.50292	-0.519263	-0.154604	-0.701229	-1	-0.937848	-0.979582	-0.343057
163	A003-F4	DY579917	89134372	-1	1	-0.596729	-0.500529	-0.349881	-0.424143	0.143299	-0.53288	-0.77664	-0.389926	-0.214469	-0.836718
164	A003-F5	DY579919	89134374	-0.0200042	-0.987542	0.627107	1	-0.685327	0.365099	0.871819	0.562801	0.123215	0.417453	-1	0.817374
165	A003-F6	DY579921	89134376	-0.812437	-0.39368	0.969844	-0.343372	0.794086	-0.111054	0.339752	-0.0638386	-0.327748	-0.421109	1	-1
166	A003-F7	DY579923	89134378	-0.656106	-0.82542	1	-0.655925	-0.861448	-0.637743	-0.548497	-0.641324	-0.759074	-0.759433	-1	-0.665105
167	A003-F8			-0.222945	0.905958	0.174782	-0.874183	0.0740187	-0.36188	-0.0371875	-0.238903	-0.00779246	-1	0.0445909	1
168	A003-F9	DY579926	89134381	-0.597921	-0.386158	-0.556165	-0.61423	-0.55769	0.260991	-0.477376	-0.652605	-1	-0.88042	-0.487171	1
169	A003-G1			-1	-0.281555	-0.182985	0.400016	0.1791	0.532773	0.425615	-0.701413	0.427726	-0.35389	1	-0.392949
170	A003-G10			0.917616	0.0808089	0.982483	1	-0.588728	0.267717	-0.520649	0.806038	0.0264076	-1	0.897827	-0.968838
171	A003-G11	DY579931	89134386	0.0600514	-0.198644	0.167331	0.199779	-0.62467	-0.10501	-0.545026	-0.558478	-0.61383	-1	1	0.137907
172	A003-G12			-0.606263	1	-0.580507	-0.373332	-0.00188504	-1	0.113477	-0.324581	0.0194523	0.491195	-0.809976	-0.409412
173	A003-G2	DY579934	89134389	0.556116	-0.345917	0.703143	0.31354	-0.454577	-0.530964	1	-0.853416	-1	-0.941879	0.441851	0.00212501
174	A003-G3			-0.405253	1	-0.962626	-0.0130992	0.168201	0.219908	-0.672171	-1	-0.452278	-0.621769	0.0212064	-0.442632
175	A003-G4			-1	-0.167535	0.567392	0.539879	1	-0.101993	0.0587537	0.467725	0.171135	0.620414	0.344592	-0.796362
176	A003-G5			-1	-0.987962	0.532907	1	0.258849	0.503291	0.12159	0.254773	0.44924	0.0224416	0.350251	-0.179073
177	A003-G6	DY579940	89134395	0.722919	-0.544247	0.54273	1	-1	-0.082191	0.732071	0.731973	-0.434968	-0.590268	-0.0541667	-0.242433
178	A003-G7	DY579942	89134397	0.990106	0.167496	0.422746	1	0.00871196	0.627556	-0.991685	0.866782	-0.421186	0.0509956	0.743001	-1
179	A003-G8	DY579943	89134398	0.968387	1	0.321773	0.581006	0.117662	0.420216	-0.0804829	0.65613	0.507222	-1	0.57343	-0.789219
180	A003-G9			-1	0.514979	0.707884	0.536253	-0.216531	0.382676	0.936168	-0.2764	0.645387	1	0.50858	0.48047
181	A003-H1	DY579946	89134401	0.91149	-0.654442	0.18102	-0.337169	-1	-0.870014	-0.723964	-0.207671	0.160602	1	0.11946	0.308959
182	A003-H10	DY579947	89134402	0.0594791	0.276095	0.695035	-0.111145	-0.0814913	-0.146286	0.133353	0.0243218	0.164305	-0.424411	1	-1
183	A003-H11	DY579948	89134403	0.549037	0.301541	1	-0.344448	-0.320414	-0.306323	0.0815941	-0.508456	-0.723489	-0.348242	0.0540969	-1
184	A003-H12			0.686475	0.753039	1	0.623153	0.890989	0.956259	0.932709	0.814166	0.735149	0.782852	-1	0.926819
185	A003-H2	DY579951	89134406	0.30587	-0.0521962	0.70658	-1	-0.806338	-0.274249	-0.163546	-0.279323	0.538258	-0.0041062	1	-0.473911
186	A003-H3	DY579953	89134408	-0.202743	0.06393	1	0.239837	-0.115777	-0.349433	-0.246548	-0.520476	-1	0.182975	-0.188101	-0.506368
187	A003-H4	DY579955	89134410	0.820687	0.501984	1	-0.563388	-0.0194757	0.0108272	0.4661	0.621093	-0.0249321	0.36212	-1	-0.102687
188	A003-H5	DY579958	89134413	-0.132358	1	-1	-0.0301051	0.313144	-0.262993	-0.390333	0.146702	0.124599	-0.0791133	0.641629	-0.908199
189	A003-H6	DY579960	89134415	0.0133008	-0.395301	0.861879	-1	-0.97677	0.926722	0.694294	-0.369717	1	0.0353591	-0.731688	-0.294679
190	A003-H7	DY579962	89134417	0.908648	0.759129	1	0.804704	0.457698	0.790249	0.537149	0.192568	0.0850389	0.109941	-1	0.811973
191	A003-H8	DY579964	89134419	-0.978114	-0.39984	-1	-0.0764008	-0.133343	-0.320858	1	0.321941	-0.298182	-0.343217	0.660842	-0.179634
192	A003-H9			0.815586	0.221095	0.274503	0.483344	0.39558	0.22342	0.799821	0.338561	1	0.0781825	-0.0181827	-1
193	A004-A1	DY579967	89134422	-0.0256909	-0.1675	0.0931014	-0.452782	-0.202216	-0.203028	-0.01	-0.0647556	1	-0.670509	-1	0.885116
194	A004-A10	DY579970	89134425	0.311135	-0.405949	1	-0.997171	-1	0.406269	0.43671	-0.0699358	-0.151626	-0.133019	0.0917843	-0.372843
195	A004-A11			1	0.30202	-0.141166	0.304263	0.000465866	0.690266	0.865226	0.625506	0.470176	0.00788128	-1	-0.0804593
196	A004-A12	DY579972	89134427	0.897545	0.288774	0.666749	0.643348	-0.40165	-0.553952	-0.705224	-0.665343	-1	-0.359144	1	0.175148
197	A004-A2			-0.776761	0.750064	-0.520017	-0.224525	0.0700747	0.0368994	-0.868632	-1	0.27502	1	-0.232847	-0.216659
198	A004-A3	DY579974	89134429	0.490347	0.179987	-0.043608	-0.269591	0.0444432	0.57191	-0.567411	0.44275	0.100735	-1	1	0.731853
199	A004-A4			-1	1	-0.136833	0.0620271	-0.54933	-0.136891	0.0246072	-0.260955	-0.243482	-0.179017	-0.285902	0.101284
200	A004-A5			0.2959	0.881534	0.757061	1	0.293473	0.123992	0.708801	0.528534	-0.163168	0.988689	-1	0.972178
201	A004-A6			0.766969	0.117225	-0.442427	1	-0.79125	-1	-0.363934	-0.268401	0.470136	-0.0983253	0.65173	-0.760678
202	A004-A7			0.79247	1	0.174182	0.570115	0.386104	0.48379	0.532144	0.849433	0.496526	0.511402	-1	0.201824
203	A004-A8	DY579979	89134434	-0.158012	-1	-0.062511	-0.596687	-0.725061	-0.681364	-0.523018	1	-0.326864	-0.388741	-0.0854947	-0.654874
204	A004-A9			0.93632	1	0.7097	0.948691	0.97421	0.799681	0.9436	0.915104	0.913667	0.911342	0.908996	-1
205	A004-B1	DY579982	89134437	0.214141	0.179595	-1	-0.608555	0.410432	0.231502	1	0.204541	-0.127992	-0.947544	0.287674	-0.833634
206	A004-B10			1	-0.18677	-0.069741	0.0439185	0.115264	0.249663	0.437043	0.510065	0.499249	-0.0471919	-1	-0.586417
207	A004-B11			0.258279	-0.731519	-0.27514	-0.808491	-1	1	-0.229701	0.0410917	-0.0850256	-0.83984	-0.671562	-0.802711
208	A004-B12	DY579986	89134441	0.517852	0.209731	0.511484	0.474424	0.661521	1	0.461581	0.619089	0.347293	0.754475	-0.665967	-1
209	A004-B2	DY579988	89134443	0.427894	-1	-0.0794577	-0.174353	0.107989	-0.457306	0.237753	0.566653	-0.624691	-0.417855	0.298217	1
210	A004-B3	DY579990	89134445	-1	-0.439767	-0.229063	-0.497714	-0.12532	0.202979	-0.381749	-0.149748	1	-0.901748	0.15825	-0.525041
211	A004-B4			-0.86787	0.379373	0.255166	-0.19696	-0.106207	1	-0.670935	-1	-0.144813	-0.10282	-0.904913	-0.120454
212	A004-B5			1	0.99202	-1	0.685763	0.172847	-0.15236	0.526336	0.514988	0.772053	-0.141546	0.310239	0.341701
213	A004-B6	DY579994	89134449	0.20933	-0.233977	1	-0.336556	-0.962333	-1	0.109616	-0.414829	-0.775399	-0.786054	-0.739829	-0.811784
214	A004-B7	DY579996	89134451	0.167803	0.189784	-0.019706	-0.183146	0.153233	1	0.437564	0.362492	-0.0230979	-1	-0.39231	-0.742052
215	A004-B8			0.149569	-0.343606	-1	0.744301	0.0344036	0.614001	-0.436066	1	0.317863	0.293326	-0.358832	-0.324895
216	A004-B9			-0.826608	-0.642246	-0.589333	0.231981	-0.757773	-0.395144	0.941971	-0.96044	1	-0.642285	0.899474	-1
217	A004-C1			0.109148	1	-0.478082	0.509048	-0.903849	-0.981568	-0.284722	-0.588979	-0.76417	-1	-0.587333	0.365807
218	A004-C10			1	0.27098	0.386827	-0.594621	-0.846626	-0.144899	0.44206	0.788164	-0.561915	-1	0.976618	0.821968
219	A004-C11			-1	0.429676	0.513218	0.85621	0.225952	0.690308	-0.572772	-0.568171	1	0.749406	0.283054	-0.418586
220	A004-C12			0.740865	0.23265	1	-0.037004	0.526704	-0.557678	0.461666	0.63317	0.292591	0.106432	-1	-0.204032
221	A004-C2			0.197922	0.576495	-1	0.108649	0.918472	0.254203	-0.509961	-0.369319	0.528785	0.660958	0.758864	1
222	A004-C3			-0.0491543	0.247829	0.761184	0.227769	-0.954766	-0.754011	-0.167266	-0.388219	-0.0675685	-1	1	-0.323326
223	A004-C4			0.219173	0.206525	-0.129225	0.17859	0.322898	0.364749	1	0.425796	-0.0310485	-0.349668	-1	0.268306
224	A004-C5			-0.388362	0.542303	0.260617	0.247502	-0.502966	-0.0901286	-0.021594	-1	-0.257482	-0.83054	1	0.293
225	A004-C6	DY580009	89134464	-0.90811	-0.715214	-0.971749	-1	0.125609	-0.722318	-0.40886	-0.14284	-0.904073	-0.955535	1	-0.950685
226	A004-C7			0.364547	-0.210562	0.652132	0.416169	0.133019	0.29861	0.0343408	1	0.583617	-0.107511	-0.449485	-1
227	A004-C8	DY580013	89134468	-0.349062	-0.383349	0.667979	-0.19038	-1	-0.720914	1	0.633749	-0.890189	-0.834779	0.0726781	-0.102147
228	A004-C9			0.0806082	0.504971	0.315106	1	-0.241615	0.0570553	-0.15883	-0.640369	0.460519	-1	0.442533	0.53934
229	A004-D1			-0.537729	-0.242324	-0.431799	-0.204093	1	-0.958887	-0.289658	0.55407	-0.478045	0.35616	0.00575376	-1
230	A004-D10			-0.692498	-1	-0.00078188	-0.517423	-0.0808555	-0.875667	0.0274978	0.191556	-0.237404	1	0.632081	-0.201899
231	A004-D11			0.460981	1	-0.300468	0.18913	-0.0227173	0.671937	-0.254872	-1	0.335269	0.174659	0.510057	-0.973255
232	A004-D12			-0.343733	-0.0919863	-1	-0.14843	-0.23268	1	0.222678	-0.487115	-0.0102283	-0.209092	0.189841	0.313993
233	A004-D2			0.717551	-0.676088	0.127076	0.014599	0.600118	-0.995723	1	-0.34525	0.221908	0.094482	0.327317	-1
234	A004-D3			0.0484548	-0.494092	0.0493873	-0.140353	0.510071	0.622828	-0.336574	0.165732	1	0.0681093	0.0451528	-1
235	A004-D4			0.46221	-0.0384504	-0.0020558	0.150611	0.433241	1	-0.869624	0.293446	0.600598	0.081416	-0.514647	-1
236	A004-D5			-0.129974	1	-0.545717	-0.0510936	0.347136	-0.324993	-0.774071	-0.109829	-0.449672	-0.0803846	0.149058	-1
237	A004-D6	DY580026	89134481	0.635358	-0.260302	0.55505	-1	-0.175214	0.202941	1	0.0612365	0.23083	-0.354323	-0.0819657	0.0981598
238	A004-D7			-0.220062	0.60496	-0.154448	-0.169014	0.60495	-0.193924	0.138032	0.946313	-0.191879	-0.688834	1	-1
239	A004-D8			0.850499	0.889921	0.932337	0.701807	0.846219	1	0.938125	0.757234	0.781767	0.921585	-0.582459	-1
240	A004-D9	DY580030	89134485	0.918233	0.822987	-0.767221	1	0.109248	-1	0.854003	0.649634	-0.166133	-0.157154	-0.128705	0.554866
241	A004-E1	DY580032	89134487	0.37943	-0.527905	0.752313	0.490193	0.11264	0.413377	0.380541	-0.0183324	0.433863	-0.429801	-1	1
242	A004-E10			-0.447515	-0.325327	1	-0.785993	-0.404482	-1	0.0573482	0.0196167	-0.253184	-0.384285	-0.44247	-0.555456
243	A004-E11			0.181252	0.423899	-1	-0.106308	0.797485	0.364242	1	0.901868	0.528889	0.665288	-0.735111	0.868541
244	A004-E12	DY580037	89134492	0.0880484	-0.00989689	0.550997	-1	0.104214	0.491222	0.995155	0.962353	1	-0.151327	0.453491	0.63109
245	A004-E2	DY580039	89134494	0.51974	1	0.310681	-0.308103	-0.0975881	-0.000856001	0.594226	0.569957	0.211752	-1	0.877552	-0.818747
246	A004-E3	DY580041	89134496	0.942437	-0.0705813	-1	-0.214203	0.151191	1	-0.0535752	0.76584	-0.895982	0.397041	-0.583226	0.149369
247	A004-E4	DY580043	89134498	-0.0487923	-0.373626	0.539066	0.0326127	-0.895827	-0.911509	1	-0.200755	-1	-0.786676	0.93875	0.398175
248	A004-E5			-0.429842	1	0.461083	0.320469	0.17309	0.354472	-1	-0.225087	0.420976	0.223531	-0.192555	0.325473
249	A004-E6			-0.388924	0.0306766	0.150982	-0.17082	1	0.784269	-1	-0.305795	0.724656	0.963815	0.0142336	0.846097
250	A004-E7			-1	1	0.0571773	-0.108867	-0.451406	0.0537522	-0.888934	-0.715641	0.237531	0.61973	0.0934254	0.316526
251	A004-E8	DY580046	89134501	0.782499	0.770761	0.740449	0.714977	1	0.817161	0.741028	0.694214	0.710099	0.724308	-1	0.766209
252	A004-E9			-0.323905	-0.525528	1	-0.0675694	0.643981	-1	-0.573838	0.409191	0.621098	-0.110989	-0.977732	0.518037
253	A004-F1			-0.367787	-0.181635	0.516324	-0.736461	-0.507284	-0.946932	-0.839969	-1	-0.338181	-0.594058	1	0.0884619
254	A004-F10			0.394252	-0.0494926	-1	0.54372	-0.182841	1	0.673852	0.490492	0.925055	0.450845	0.125204	-0.116347
255	A004-F11			-0.319012	0.596484	0.554804	0.653566	0.599055	0.848841	0.642511	0.354405	1	0.585845	-1	0.628739
256	A004-F12			0.333094	0.463533	0.301097	-0.136987	-0.64448	0.804573	0.658337	0.205126	0.030872	-1	0.254555	1
257	A004-F2	DY580057	89134512	1	0.0524824	-0.717323	0.335088	-0.1602	0.480488	0.641743	-0.0184514	0.0467238	0.431999	-0.0532581	-1
258	A004-F3	DY580058	89134513	0.0656281	0.22771	-0.403459	-0.376151	0.0284808	-1	1	0.724298	-0.645175	-0.64883	0.521481	-0.30583
259	A004-F4	DY580060	89134515	0.362787	0.663252	0.121745	0.294125	0.546051	1	0.3914	0.522767	0.75481	0.734686	-0.248604	-1
260	A004-F5			-1	-0.593224	0.615237	-0.573698	0.193958	-0.867861	-0.193526	0.0461218	-0.0297355	1	-0.682096	-0.469066
261	A004-F6			0.726588	0.171265	0.550132	0.406936	0.253284	0.430388	-1	0.442641	1	0.457807	0.367733	-0.419105
262	A004-F7			-0.624143	0.46617	-0.485453	0.731011	0.270968	-0.127631	-0.199194	0.379243	-1	0.571637	0.11817	1
263	A004-F8			-1	0.237847	1	0.304683	0.171177	0.655818	0.0862385	-0.262047	0.221725	-0.000327617	0.679932	-0.616846
264	A004-F9			-0.670083	-0.680638	-0.929708	-0.91343	0.758177	-0.760216	0.622584	-0.235672	-1	-0.398468	1	0.4696
265	A004-G1	DY580067	89134522	0.671985	0.458449	0.571157	0.204311	-0.531096	0.704599	0.736104	0.135515	-0.0597076	0.429473	-1	1
266	A004-G10			-0.0458765	0.182497	1	0.234629	-0.196469	-0.953114	-0.317892	-0.0934528	0.836327	-0.00622061	0.854527	-1
267	A004-G11			-0.0718805	-0.0971192	1	-0.233719	-0.0529978	-0.280606	0.0370625	-0.0878142	-0.105799	-0.326221	-1	0.277278
268	A004-G12	DY580070	89134525	-0.22657	-1	0.90732	-0.629667	-0.0921474	0.163623	1	0.213063	-0.576455	-0.471071	0.195242	-0.473569
269	A004-G2			-0.601151	-0.202173	0.818589	-0.221247	0.0452925	-0.105673	-1	0.0620287	-0.197386	-0.428318	-0.512261	1
270	A004-G3	DY580074	89134529	0.901415	0.782714	0.495304	0.0254026	0.0307258	0.323308	0.0933412	1	-0.08365	0.511557	-0.455817	-1
271	A004-G4			0.396782	-0.322269	0.603912	1	-0.192202	-0.254814	-0.147997	-1	-0.513947	-0.421709	-0.664779	-0.495762
272	A004-G5	DY580076	89134531	-0.648067	-1	0.212802	0.108815	-0.590056	0.111412	-0.122024	-0.331579	-0.413988	-0.450434	1	0.607233
273	A004-G6	DY580079	89134534	0.3247	0.262853	0.0290509	-0.590429	0.369173	-0.00113516	-0.00883844	-0.233179	0.607969	-1	1	-0.795823
274	A004-G7			-0.20034	0.0689332	-1	-0.267221	-0.494766	0.988088	0.230444	0.176454	-0.502037	-0.97389	1	0.765909
275	A004-G8			-0.310133	-0.336747	1	-1	-0.558268	-0.134856	0.781738	0.207876	-0.430931	-0.246847	0.651408	-0.260119
276	A004-G9			-0.152258	-0.64199	0.282399	-0.193311	0.688145	-0.0662131	-0.794716	-0.199217	0.520027	-1	0.939695	1
277	A004-H1			-0.616691	-0.885454	-1	-0.805992	-0.674543	-0.621157	-0.498805	-0.454714	-0.831987	-0.376497	1	-0.463557
278	A004-H10	DY580087	89134542	-0.393563	-1	1	-0.359593	-0.353309	-0.128646	-0.0528677	-0.730598	-0.365186	-0.391931	0.0943251	-0.944897
279	A004-H11			1	0.372923	-1	-0.435836	-0.0427166	0.482382	0.0405523	0.213458	0.429813	0.0836607	-0.873305	-0.318539
280	A004-H12			1	0.640156	0.469186	-0.146782	-0.159287	-0.806516	-0.613296	-0.356575	-1	-0.299681	0.522525	-0.0524904
281	A004-H2	DY580092	89134547	1	-0.173866	0.15003	0.226331	0.563801	-0.39171	0.677766	0.184046	0.681072	0.357869	0.974494	-1
282	A004-H3	DY580094	89134549	0.566571	1	0.646386	-0.851523	-0.490171	-0.585304	-0.166638	0.0500383	-0.544495	-1	0.650894	0.680424
283	A004-H4	DY580096	89134551	1	0.214631	-0.308314	-0.0271905	-0.242395	0.388434	-0.284812	0.821519	-0.349238	-0.369616	-1	-0.819952
284	A004-H5	DY580098	89134553	-0.625924	-0.836977	-0.647138	-0.876116	-0.84538	-1	-0.492154	-0.710986	-0.969306	-0.874454	1	-0.751484
285	A004-H6	DY580100	89134555	-0.0933486	-1	1	0.20499	0.413729	-0.376923	-0.538259	-0.18671	0.101526	0.00206403	-0.532239	-0.965762
286	A004-H7			1	0.848393	-0.0488627	0.554771	0.0718706	0.482696	-1	-0.129766	0.389056	0.896602	0.109211	-0.190317
287	A004-H8			1	0.0393947	-0.325319	-0.792151	-0.856266	-0.955283	-0.478951	0.392712	-1	-0.25076	0.101014	0.274379
288	A004-H9	DY580104	89134559	-0.672649	0.327327	-1	0.399149	-0.605627	-0.786042	1	0.212482	0.0602808	-0.170933	0.686612	-0.911216
289	A005-A1			-0.497319	-0.20924	0.805329	0.949828	-0.617815	0.963165	-0.977799	0.342189	0.552469	1	-1	-0.690821
290	A005-A10	DY580107	89134562	0.652442	1	0.616747	0.724361	0.0424045	0.490227	0.46605	0.329244	0.430945	0.248028	-1	0.607776
291	A005-A11	DY580109	89134564	0.150685	1	0.0407936	-0.0129595	-0.24961	-0.54897	0.437267	-0.651133	0.620046	0.442151	0.53067	-1
292	A005-A12			-0.679551	1	-0.255419	-0.319909	-0.567832	0.0760972	-0.320147	-0.967837	-0.415317	-0.491313	-1	-0.300551
293	A005-A2	DY580113	89134568	-1	0.957209	0.932544	-0.947549	-0.530448	-0.787773	1	0.246659	0.676748	-0.145818	-0.264214	-0.466406
294	A005-A3			0.465266	0.69276	-0.381039	0.737198	0.608674	0.95322	0.266723	0.699839	0.774491	0.651856	-1	1
295	A005-A4	DY580116	89134571	-1	1	0.102189	-0.274257	0.175502	0.646412	0.372026	0.245932	-0.511194	0.363652	0.129096	0.0198211
296	A005-A5	DY580118	89134573	-0.594215	-0.294891	0.200635	-0.202695	0.0717381	0.823803	-0.405021	-0.137353	-0.208986	-0.65702	-1	1
297	A005-A6			1	-0.406204	-0.803507	-0.769762	-0.874662	0.0614511	0.385869	-1	0.332292	0.112344	0.526063	-0.653629
298	A005-A7	DY580121	89134576	-0.506	-0.584532	-1	1	-0.968439	-0.489378	-0.531848	0.12518	-0.447087	0.0313895	0.18266	-0.034701
299	A005-A8	DY580123	89134578	0.408281	0.447864	1	0.399833	0.723759	-1	-0.412577	0.685687	0.234174	0.498957	0.661465	-0.119346
300	A005-A9	DY580125	89134580	0.0242458	0.740765	0.092053	0.363584	0.405658	1	0.514036	0.484478	0.663314	0.0499102	-1	0.817316
301	A005-B1	DY580127	89134582	0.116153	0.618293	-0.724925	0.347591	0.781293	1	0.927713	0.364775	0.213869	-0.253283	-1	0.625614
302	A005-B10			-0.647741	-0.00118294	0.654363	0.618887	0.743821	0.409635	-0.808248	0.25616	0.400687	1	0.93806	-1
303	A005-B11			-0.391093	0.358152	1	0.207055	-0.64752	0.581273	-0.610421	-1	-0.0858334	0.205752	-0.789296	-0.0891749
304	A005-B12	DY580130	89134585	-0.705872	0.435611	0.403942	-0.213837	-0.027447	-1	0.0263569	-0.254597	0.114507	0.304466	1	-0.613329
305	A005-B2	DY580132	89134587	0.449633	-1	0.519003	-0.509054	0.362169	-0.678426	-0.23504	0.30056	-0.505969	-0.359009	1	-0.637127
306	A005-B3	DY580134	89134589	0.631642	0.0782016	-0.245715	0.681296	0.417265	0.95267	0.676193	1	0.983745	0.907463	0.341842	-1
307	A005-B4	DY580136	89134591	1	0.742705	-0.348633	0.869675	0.873236	0.517889	0.599409	0.362099	0.403213	0.519334	-1	0.659606
308	A005-B5	DY580139	89134594	-0.151087	0.90427	0.564311	0.829505	0.946976	0.459074	0.151881	-1	0.791548	1	0.985056	0.96003
309	A005-B6	DY580141	89134596	0.451646	-1	0.976908	0.820113	-0.4957	0.276259	0.419418	1	-0.319913	0.573097	-0.195058	-0.464424
310	A005-B7			-0.853407	-1	-0.830635	-0.822691	-0.944536	-0.681709	-0.406291	-0.849285	-0.747564	-0.846138	-0.850063	1
311	A005-B8	DY580145	89134600	-1	0.432442	0.274019	0.226763	0.872019	0.135645	0.308957	1	0.165211	-0.259057	-0.414394	-0.565825
312	A005-B9			-1	0.0654275	0.513174	-0.68046	0.00629332	0.529756	1	-0.630131	-0.529396	0.504546	-0.389981	-0.382254
313	A005-C1	DY580147	89134602	0.158879	0.0397999	-0.286176	-0.0556396	-0.145443	0.428505	0.388417	0.33201	1	0.564261	-1	0.302582
314	A005-C10	DY580149	89134604	-0.0969748	1	-0.0888289	0.473142	0.052492	0.721817	-0.327677	-0.220458	0.067502	0.460433	0.0385692	-1
315	A005-C11	DY580151	89134606	-0.0654637	-0.0626366	-0.599192	-0.290147	-0.247375	-0.645687	-1	-0.0611644	-0.494922	-0.0587408	1	0.25651
316	A005-C12	DY580153	89134608	-1	1	0.377003	0.0241421	-0.421005	0.0192423	-0.63466	-0.22591	0.437717	-0.473202	-0.595082	-0.0769897
317	A005-C2	DY580154	89134609	0.294041	0.74543	0.146771	-0.139049	-0.76039	0.00763641	-1	-0.0845676	-0.418395	-0.144096	1	-0.806637
318	A005-C3			0.0570314	0.893528	1	-0.176553	-1	0.561384	-0.69589	-0.934729	0.205834	0.242921	0.673161	0.478657
319	A005-C4	DY580157	89134612	0.659333	0.2536	1	0.446264	-1	-0.538041	-0.291716	-0.442608	-0.73672	0.0583655	-0.195583	0.0522893
320	A005-C5	DY580159	89134614	1	0.80775	0.809116	0.966277	0.767777	0.433885	0.854618	0.999632	0.549656	0.652556	0.817372	-1
321	A005-C6	DY580161	89134616	0.94319	0.477475	0.371046	0.329869	0.61362	-1	-0.83589	0.531407	-0.0483014	0.836039	1	-0.22902
322	A005-C7	DY580163	89134618	1	-0.510799	0.566756	-0.10878	-1	-0.439233	0.544128	0.936962	0.319727	-0.979184	0.492107	0.00425992
323	A005-C8	DY580165	89134620	-0.101597	0.143671	1	0.43368	-0.085764	-0.10485	-1	-0.0583582	0.0528122	-0.00250393	0.729908	0.58296
324	A005-C9			-1	1	0.383184	0.0963003	0.485877	-0.201298	-0.0967471	-0.620817	0.352156	-0.450048	-0.679482	-0.200725
325	A005-D1			-1	0.591645	1	0.72864	0.696213	0.334151	0.036751	0.532737	0.98475	0.979093	0.860854	0.617939
326	A005-D10	DY580169	89134624	-0.904091	-0.363947	1	0.405455	-0.816414	0.655978	0.957742	-1	0.0737025	-0.817015	0.420294	-0.422157
327	A005-D11			-0.193877	1	-0.034261	-0.21221	0.287895	-0.0426135	-1	0.033147	-0.0453616	0.322528	0.443246	0.155428
328	A005-D12	DY580172	89134627	-0.591089	-0.536969	-0.581069	-0.833061	-0.548089	-0.563737	1	0.362699	0.00651412	-0.713531	-0.425283	-1
329	A005-D2			0.0172543	1	-0.315857	0.51186	-1	0.614558	-0.100177	0.0229065	0.0924472	0.600025	0.613001	-0.133718
330	A005-D3	DY580175	89134630	-0.764226	1	0.487354	0.646371	-0.0213557	-0.56849	-0.207756	-0.984167	-0.280281	-0.400386	-0.357793	-1
331	A005-D4	DY580178	89134633	-0.170783	-0.531944	-0.285946	-0.532073	-0.682057	1	0.181504	0.212898	-0.336729	-1	0.167339	-0.251821
332	A005-D5	DY580180	89134635	-0.947867	0.273677	1	-1	-0.581769	-0.369743	-0.0567097	0.545194	-0.544964	-0.245184	-0.308518	0.0350988
333	A005-D6	DY580182	89134637	0.275819	1	0.791866	0.274852	0.992093	-0.813958	0.291625	0.0447002	0.485389	0.16714	-0.0887035	-1
334	A005-D7	DY580185	89134640	-0.132088	0.0174913	0.607062	0.180256	0.0379173	0.749504	0.265381	-0.337777	1	0.439479	-1	0.349227
335	A005-D8			-0.312628	0.214146	0.168522	1	-0.392151	-0.248715	-0.568874	-1	0.372704	0.337816	-0.656412	-0.436904
336	A005-D9			-1	1	-0.816535	0.0707082	-0.0838283	0.006624	-0.446561	-0.666349	-0.684338	-0.244729	-0.0633353	-0.929266
337	A005-E1	DY580190	89134645	-0.907522	0.0700333	0.762236	0.0827978	-0.991368	1	-1	-0.171129	0.181336	-0.194022	0.642749	0.643417
338	A005-E10			-0.772985	1	-0.221619	0.796487	-0.399239	-0.561281	-0.0652118	-1	-0.575525	-0.59223	-0.994602	-0.605446
339	A005-E11	DY580194	89134649	1	0.0546498	0.0658195	-0.906096	-0.678972	-0.973973	-1	0.648798	-0.609161	-0.667827	-0.182432	-0.597415
340	A005-E12	DY580196	89134651	1	0.798149	0.168565	-0.0986913	-0.786521	-0.914889	-0.00982626	0.246116	-0.37505	-1	0.899235	-0.433136
341	A005-E2	DY580198	89134653	0.131263	-1	0.611358	-0.56241	-0.64461	0.0706627	0.148112	-0.288421	0.303856	0.23846	0.912047	1
342	A005-E3	DY580201	89134656	0.829783	-0.0703487	0.746814	-0.863077	0.0208794	-0.270302	-0.211343	1	-0.108296	-1	0.261969	0.148871
343	A005-E4	DY580203	89134658	0.615455	-0.0237516	0.770746	0.0891927	0.647788	0.483443	1	0.0799738	-0.671484	-1	0.728198	0.23814
344	A005-E5	DY580205	89134660	0.900018	1	0.425775	0.542488	-1	0.545231	0.484061	0.149038	0.712132	0.251343	0.645489	0.804107
345	A005-E6	DY580207	89134662	0.250511	-0.169885	1	0.111891	-0.111766	0.0520651	0.68487	0.888917	-0.0452798	0.130523	-1	0.438478
346	A005-E7	DY580209	89134664	1	0.297304	0.514079	0.201586	0.199225	-0.23304	0.200148	0.922662	0.575151	0.133877	-0.0134918	-1
347	A005-E8	DY580211	89134666	0.487426	-1	1	-0.0167621	0.733217	0.550976	0.722809	0.736956	-0.635826	0.786961	0.449498	-0.895904
348	A005-E9	DY580213	89134668	0.608957	-0.620679	1	0.0906278	-0.51694	-0.244909	0.530179	0.250197	-0.513415	-0.358057	-0.434591	-1
349	A005-F1			0.848155	0.262286	-1	0.357631	-0.35799	-0.393046	0.17503	0.344855	-0.498794	0.551297	1	0.648584
350	A005-F10			-0.647033	0.594961	0.699708	0.768081	0.672136	0.141182	-0.625544	-1	1	0.401973	0.370585	0.587554
351	A005-F11			-0.40905	-0.26306	-0.0804011	0.257964	0.29448	0.58374	0.419434	-0.550322	0.0322422	-0.194258	1	-1
352	A005-F12			-0.487828	1	0.153866	0.27603	-0.332776	-0.138296	0.134725	-1	-0.458238	0.126194	0.0444132	0.00561291
353	A005-F2			-0.453198	0.291135	-1	0.104344	0.245714	0.184532	-0.343096	-0.0377807	-0.0451466	0.101263	1	-0.857689
354	A005-F3	DY580220	89134675	-0.920549	0.88026	1	-0.639569	-0.0304779	0.356909	0.293324	-0.483892	0.946937	-0.336129	-1	0.213264
355	A005-F4	DY580223	89134678	-0.620024	-0.367679	1	-0.354455	-0.160111	-1	0.714048	0.0233641	-0.479595	0.379352	0.216844	-0.934779
356	A005-F5	DY580225	89134680	0.515921	0.549218	-1	0.396178	0.79834	0.850002	1	0.555144	0.656456	-0.0417754	-0.0494326	0.948524
357	A005-F6	DY580227	89134682	1	-0.100508	-0.145028	-0.652488	0.0759349	-0.0467951	-0.701641	-0.606032	-0.226592	-1	0.624372	-0.904628
358	A005-F7	DY580230	89134685	0.669218	-0.384169	0.18615	0.170898	-1	-0.546981	1	-0.532035	-0.406054	-0.38608	-0.377225	0.626527
359	A005-F8	DY580232	89134687	-1	-0.376103	1	-0.0688172	-0.448721	-0.43658	0.364616	0.553339	0.112624	0.0656656	-0.304354	-0.157332
360	A005-F9	DY580234	89134689	-0.187003	1	-1	0.479987	0.413051	0.257769	-0.148427	-0.210686	0.405042	0.46742	0.0289297	-0.191058
361	A005-G1	DY580236	89134691	-0.21095	-0.625954	1	-0.567003	0.267285	-1	-0.496278	0.246196	-0.0708164	0.17739	-0.00670454	0.109338
362	A005-G10	DY580238	89134693	1	-0.112939	-0.207384	0.374038	0.319715	-0.516815	-1	-0.162102	0.506178	0.562554	0.672034	0.389523
363	A005-G11	DY580240	89134695	0.291467	0.0193765	-1	0.128093	-0.0933781	1	-0.323833	-0.11653	-0.0645293	0.103725	0.975435	0.82504
364	A005-G12			-0.810825	0.212775	0.323341	0.00712838	-0.179351	0.467394	-0.622731	-0.651144	-0.770058	0.053163	-1	1
365	A005-G2	DY580241	89134696	0.924311	0.850697	0.572206	0.538402	0.680039	0.567033	0.76448	0.703594	1	0.565837	-0.165971	-1
366	A005-G3	DY580242	89134697	1	-0.718144	0.196571	-0.759186	-0.27916	-0.969485	-0.0502012	0.150493	-0.756413	-0.725851	0.760689	-1
367	A005-G4			-0.917193	-0.610372	0.363497	0.432906	0.28399	1	-1	-0.816725	-0.731168	0.892228	0.0779493	0.44066
368	A005-G5	DY580243	89134698	-0.0264118	-0.44376	0.120602	-0.186197	-1	-0.586906	0.105108	0.177755	-0.515385	-0.864696	1	-0.576772
369	A005-G6	DY580244	89134699	0.252278	0.0728391	1	-1	0.422062	0.0226552	-0.371258	-0.0670054	0.0570979	-0.0182782	0.281053	0.741219
370	A005-G7	DY580245	89134700	-1	-0.318766	0.530192	-0.992963	-0.0746	0.0543628	1	0.0441309	0.674301	-0.227927	0.619844	0.958873
371	A005-G8			-1	-0.608304	0.791563	1	0.820718	0.0909771	0.519701	-0.0080522	-0.325735	0.692191	-0.0555363	0.643263
372	A005-G9	DY580246	89134701	-0.287636	0.311303	1	0.666717	-1	-0.0106695	0.633369	0.501598	-0.00707812	-0.230084	-0.149353	0.492471
373	A005-H1			0.336192	0.0352154	-1	0.122905	0.129724	0.0297781	1	0.466492	-0.170744	-0.220216	0.454298	0.525291
374	A005-H10	DY580247	89134702	-1	-0.386709	1	0.0569638	0.645657	-0.284464	0.862895	0.284356	-0.0273512	-0.35796	-0.067532	-0.0886333
375	A005-H11	DY580248	89134703	-0.701078	-0.0903416	-0.60437	0.299334	0.732678	0.75895	-0.114127	-1	0.382692	0.0710764	1	-0.0984485
376	A005-H12	DY580249	89134704	-0.117432	0.397623	-1	0.641508	0.470857	1	0.744311	0.686392	0.886037	0.273594	-0.510769	0.689985
377	A005-H2	DY580250	89134705	0.329617	0.295243	1	0.722505	0.396952	-0.153442	0.695303	0.335775	0.356876	-0.2159	-0.200448	-1
378	A005-H3	DY580239	89134694	-1	-0.552033	-0.804306	-0.518544	0.397352	-0.0978522	-0.448767	-0.774408	-0.713116	0.814265	0.360918	1
379	A005-H4	DY580251	89134706	1	-0.169787	-1	-0.520247	0.92112	-0.0396219	-0.100445	0.293023	0.193808	0.33535	-0.0978965	0.0895373
380	A005-H5	DY580252	89134707	0.967656	0.345715	-1	0.520772	0.54852	0.755105	1	0.120587	-0.0212165	0.640463	0.0472308	0.294384
381	A005-H6	DY580253	89134708	-0.137726	1	0.430677	-0.261424	0.867664	0.61157	-0.210205	0.46473	0.0964562	0.367174	-1	-0.0837045
382	A005-H7	DY580254	89134709	0.658382	-0.285849	0.833626	0.327822	0.0351619	1	-0.0762689	0.415118	0.409343	-0.951715	0.541839	-1
383	A005-H8	DY580255	89134710	0.873056	0.506276	-0.00288398	-0.721715	-0.0980053	-0.4741	-0.138263	-1	1	-0.493678	-0.0191972	-0.0359654
384	A005-H9	DY580256	89134711	0.322489	0.165516	-0.258269	-0.22581	0.0947001	-0.0293532	0.300705	1	-0.0356127	0.544873	-0.54775	-1
385	A006-A1	DY580257	89134712	0.571654	0.61501	0.268008	0.746421	0.849606	0.579048	0.475014	-0.0966217	-0.36797	1	-1	0.507291
386	A006-A10	DY580258	89134713	-1	0.433156	0.445306	1	0.678111	-0.797392	0.0555213	0.81576	0.435537	0.83058	0.106527	0.445778
387	A006-A11	DY580259	89134714	1	0.214256	-0.232841	0.718613	-0.587127	-0.401256	-0.239266	-0.144166	-1	-0.948626	0.474577	-0.0605826
388	A006-A12	DY580260	89134715	0.86097	0.338554	0.312077	0.868228	0.151691	0.262491	-1	0.621421	0.622736	-0.425779	1	0.305802
389	A006-A2	DY580261	89134716	0.354103	0.00327228	0.113394	1	-0.84055	-0.00703447	-0.632111	-0.296907	-1	-0.864139	0.415609	-0.0560229
390	A006-A3	DY580262	89134717	0.607191	0.14078	0.12583	-0.0481189	-0.110797	-0.354831	0.995831	1	0.0960117	-1	-0.147372	-0.138438
391	A006-A4	DY580263	89134718	-0.503103	0.0467989	0.0786676	1	0.2761	-0.0818509	0.687276	-0.0140533	0.655454	-1	0.135659	-0.321155
392	A006-A5	DY580264	89134719	0.161198	-0.376778	-0.4188	1	0.337566	-0.0178543	0.0131154	0.446144	-0.836985	-1	0.147525	0.597291
393	A006-A6	DY580265	89134720	-0.984859	-0.463913	-0.10855	1	-0.491652	-0.817165	-1	-0.865783	-0.687812	-0.537266	-0.336271	-0.815572
394	A006-A7	DY580266	89134721	-0.140545	0.78636	1	0.565608	-0.342806	0.273704	-0.781468	-1	0.556989	0.10057	0.480189	-0.732268
395	A006-A8	DY580267	89134722	0.795845	0.612377	0.773049	0.745329	-0.249888	0.200123	0.74105	-0.369398	-1	-0.320841	1	0.444095
396	A006-A9	DY580268	89134723	0.170168	-0.719252	-0.418582	0.357522	-1	-0.35575	-0.405172	-0.0900971	-0.720259	-0.857407	1	0.392835
397	A006-B1	DY580269	89134724	-0.587482	-0.0652886	0.130438	0.922347	0.95731	-1	-0.617921	0.733696	1	0.670419	0.532263	-0.262951
398	A006-B10	DY580270	89134725	1	0.737164	0.458855	0.318266	0.265838	0.381468	0.751909	-0.00782084	-0.448127	0.530931	0.818851	-1
399	A006-B11	DY580271	89134726	-0.218615	0.412213	-0.241051	0.379701	-1	0.560227	1	0.816091	-0.192217	-0.00921641	0.122127	0.577984
400	A006-B12	DY580272	89134727	0.784323	0.958434	-1	0.398589	0.445614	-0.395755	0.0239453	0.270317	-0.348051	0.0674499	1	0.496613
401	A006-B2			-0.173757	1	0.105638	0.302381	0.249283	-0.748267	-0.567703	0.0827286	-1	0.217506	-0.212483	0.285154
402	A006-B3			-0.61552	0.978656	-0.745213	0.295748	-0.0554527	0.258712	-0.0275144	-0.212332	0.262195	1	-0.201507	-1
403	A006-B4	DY580273	89134728	-0.135633	0.0950675	-0.913091	-0.381148	-0.304167	-1	0.00114383	0.118467	0.0489991	-0.114787	1	-0.27179
404	A006-B5	DY580274	89134729	0.231546	1	-0.86594	0.000379308	-0.209099	0.628098	-0.0282805	0.0544398	-0.0977502	0.475972	0.698185	-1
405	A006-B6	DY580275	89134730	-1	-0.751413	-0.35258	0.305412	0.70422	-0.714418	-0.233003	1	0.61429	0.712965	0.464722	0.426711
406	A006-B7	DY580276	89134731	1	0.569358	-1	0.850732	0.599596	-0.753628	0.164902	0.808532	0.501384	0.0373405	0.696077	0.865041
407	A006-B8			-1	0.403995	-0.78432	0.0954913	0.870906	-0.831287	0.138339	0.420307	0.456305	-0.0935364	0.277945	1
408	A006-B9	DY580277	89134732	0.553499	0.82809	-0.402323	-0.0381336	-0.142216	0.148493	0.505982	0.0272738	1	0.00864077	0.527881	-1
409	A006-C1			-0.445351	-0.368363	1	0.472215	0.0974331	-0.00210822	-0.419297	-0.565263	-0.13639	-0.152271	0.178309	-1
410	A006-C10	DY580278	89134733	0.76045	0.276837	0.55598	1	-0.0354007	-0.0113469	-1	-0.21388	0.547806	0.498796	0.635719	0.537921
411	A006-C11	DY580279	89134734	0.993968	0.118451	-0.0613414	1	-0.195507	-0.165101	-0.161004	0.107487	-0.350982	-1	-0.0276288	-0.28667
412	A006-C12	DY580280	89134735	-0.249619	0.27671	-1	0.055783	-0.0761148	0.155404	0.595073	1	0.132606	-0.230494	0.44374	-0.0675654
413	A006-C2	DY580281	89134736	-0.380533	0.446789	-0.227291	-0.193443	0.0336588	0.068162	-0.992388	-0.755937	0.540348	-0.467452	-1	1
414	A006-C3	DY580282	89134737	0.136294	-0.103384	-0.198734	0.208516	-1	-0.397992	-0.151047	0.94034	-0.358052	-0.691849	1	-0.111641
415	A006-C4	DY580283	89134738	-0.232232	-0.0690838	-0.352094	0.702424	-0.645091	-0.472615	1	-0.563712	0.297412	-0.725024	-0.585312	-1
416	A006-C5	DY580284	89134739	-1	1	-0.0801072	-0.355118	-0.0497165	-0.278769	-0.860023	-0.0353901	0.301424	0.303868	0.368364	0.384959
417	A006-C6	DY580285	89134740	-0.468764	-0.874741	1	-0.345277	-0.824151	-1	-0.248321	-0.0834883	-0.663876	-0.641181	-0.038319	-0.317388
418	A006-C7	DY580286	89134741	0.208512	-0.285992	-0.412931	1	-0.827316	0.204399	-0.0516505	0.0488145	-0.228236	-1	0.109552	0.0582893
419	A006-C8	DY580287	89134742	0.0285119	1	-0.262605	0.416868	-0.0909258	-1	-0.227794	-0.131182	0.240677	-0.315652	-0.480924	-0.82419
420	A006-C9	DY580288	89134743	-0.159507	0.628817	-1	-0.351782	0.303961	0.360515	0.339296	0.845023	1	-0.272022	-0.389884	0.166283
421	A006-D1			-0.406512	0.622239	-0.0368586	0.256348	-0.173203	1	-0.0599934	0.3162	-1	-0.175228	0.0913606	-0.601545
422	A006-D10	DY580289	89134744	-1	-0.760772	1	-0.244647	0.129722	0.220878	-0.811835	-0.327861	-0.85526	0.112402	0.291726	0.237756
423	A006-D11	DY580290	89134745	0.251288	0.12216	0.561497	-0.213542	-0.0576714	0.00823638	0.453706	0.0937686	-0.502394	-0.28658	-1	1
424	A006-D12	DY580291	89134746	0.541591	0.409948	-0.288744	0.287184	0.31997	0.24577	-0.0265047	0.61974	0.36788	1	-1	-0.178765
425	A006-D2	DY580292	89134747	1	0.348482	0.258541	0.327596	0.0531105	0.0811302	-1	-0.144424	-0.205032	0.367809	0.710111	-0.590654
426	A006-D3	DY580293	89134748	0.874583	1	0.676128	0.766693	0.49691	0.678707	0.56531	0.779344	0.722455	0.744063	-1	0.533443
427	A006-D4	DY580294	89134749	0.336975	1	-0.277218	-0.550592	-1	-0.724567	-0.214542	-0.37261	-0.0144297	-0.359618	-0.813037	-0.260085
428	A006-D5	DY580295	89134750	-0.952195	-0.846247	0.0849937	-1	1	0.338042	-0.0329733	-0.251586	-0.206455	-0.677584	-0.514365	0.149732
429	A006-D6	DY580296	89134751	-0.692925	-0.421388	-0.323236	-0.126758	-1	1	-0.491228	-0.332761	-0.138531	-0.942347	0.873077	0.869626
430	A006-D7	DY580297	89134752	0.89843	-0.0136611	0.0729463	0.0817153	0.178754	0.388399	1	0.222808	0.463538	0.628552	-0.44597	-1
431	A006-D8	DY580298	89134753	-0.70505	1	-0.484873	-0.188093	-1	-0.233107	0.801573	-0.00777768	-0.370597	-0.606426	-0.0537985	0.629567
432	A006-D9	DY580299	89134754	-0.55676	-0.860772	1	-0.492072	-0.523952	-0.407101	-0.294637	-0.673075	-0.0843573	-0.567687	-0.814904	-1
433	A006-E1			-0.0100918	-0.386734	0.141629	1	0.630292	0.409555	-0.543135	-1	0.16044	0.483129	-0.654457	-0.345245
434	A006-E10			-0.967435	-0.520378	0.339116	-0.0332412	-0.65792	-0.634417	1	-1	-0.912529	0.518373	0.679292	-0.345434
435	A006-E11			-0.42251	-0.11299	-0.317842	-0.469503	0.620738	0.0341266	-0.0958226	-1	-0.38548	1	-0.15061	-0.546389
436	A006-E12	DY580300	89134755	-0.107642	-0.0262939	-0.292044	0.582202	-0.470457	0.190148	-0.977097	-0.725389	1	-0.710316	-0.405078	-1
437	A006-E2			-0.0532418	1	-0.00948307	0.595226	-0.934761	-0.409991	0.0619338	-1	0.169878	-0.124785	0.0672689	0.737138
438	A006-E3	DY580301	89134756	0.926852	0.973845	0.983455	0.905944	0.858331	0.772045	-1	0.706034	1	0.817825	0.532354	0.547609
439	A006-E4	DY580302	89134757	0.413074	0.0505851	-0.0261188	0.357335	-0.00177544	-0.22198	-0.748633	1	0.505849	-1	-0.660396	0.2121
440	A006-E5			-0.106111	1	0.571874	0.878131	0.389803	-0.506413	0.240974	-0.100185	0.434161	0.600806	0.312093	-1
441	A006-E6	DY580303	89134758	-0.165489	0.52179	-0.59405	1	0.24755	-1	-0.426339	-0.685534	-0.680029	0.373206	0.148961	-0.354993
442	A006-E7	DY580304	89134759	-0.843862	0.894769	0.0552729	0.618541	0.297954	1	-0.691823	-1	0.986048	0.502833	0.226357	0.823143
443	A006-E8			0.711969	0.0118945	-0.043531	0.915297	0.207607	-0.0569153	-1	0.288316	-0.239003	-0.128067	1	-0.299862
444	A006-E9	DY580305	89134760	-0.634098	0.529212	0.819962	0.702116	0.870815	-1	-0.765189	0.589464	0.668255	1	0.148061	0.289378
445	A006-F1	DY580306	89134761	0.782532	-0.640842	1	0.13335	-1	0.908862	-0.317165	0.311836	0.76258	0.494144	0.434522	0.518676
446	A006-F10	DY580307	89134762	-0.323703	-0.196971	1	0.088528	0.45852	-0.0437149	-0.200875	0.463163	0.532843	0.442001	-1	0.167494
447	A006-F11	DY580308	89134763	0.604685	0.197887	0.410698	-0.397493	-0.798101	-0.188671	0.329785	-0.924491	-0.814675	-1	0.925391	1
448	A006-F12	DY580309	89134764	0.579598	0.667128	-0.27155	0.119259	0.564773	0.785366	1	0.656356	0.403134	0.252539	-1	0.881367
449	A006-F2			-0.759472	-0.390712	0.352321	-0.182542	-1	-0.869412	-0.473635	-0.375808	-0.431806	-0.266954	1	-0.443091
450	A006-F3			0.455507	0.0915559	0.842821	0.00784929	-0.145176	0.0338328	0.391194	1	0.810742	0.724972	-0.313455	-1
451	A006-F4	DY580310	89134765	-0.37858	0.945963	-1	0.171763	0.388678	0.213388	-0.991077	0.344504	1	0.11522	0.176497	0.238956
452	A006-F5	DY580311	89134766	0.881934	0.34676	-0.250775	1	-1	0.173621	0.550367	-0.680001	-0.68414	-0.687974	0.136607	0.751331
453	A006-F6	DY580312	89134767	0.300285	0.305587	0.225213	1	-0.179393	0.575981	0.404526	0.170909	0.487679	-0.125485	-1	0.926929
454	A006-F7			-0.294584	0.490206	-0.0387264	0.11455	0.00408665	-0.0660663	0.056641	0.433862	0.618637	-1	0.236691	1
455	A006-F8	DY580313	89134768	-0.10355	-0.204771	-0.845496	-0.380753	1	0.11598	-0.974536	0.506834	-0.53518	-1	-0.350118	-0.542651
456	A006-F9			0.544225	0.486138	-1	1	-0.139927	0.933097	0.7133	-0.0294629	0.0436914	0.492266	-0.555218	0.427303
457	A006-G1	DY580314	89134769	0.235346	0.00855177	0.10323	-0.0637423	0.236511	0.357937	0.51272	0.0518226	0.0532251	-1	1	-0.210017
458	A006-G10	DY580315	89134770	0.181344	0.0318496	-0.0368022	0.289063	0.590353	0.669184	1	0.705037	0.828984	-0.551761	-1	0.728625
459	A006-G11	DY580316	89134771	-0.301598	-0.124788	-0.167203	1	-0.0235711	-0.0243332	-0.401573	-0.223067	0.972056	-0.0262538	-1	-0.167503
460	A006-G12	DY580317	89134772	0.214721	1	-0.198235	-1	0.634541	0.568008	-0.848086	0.367837	0.752852	-0.0638112	0.0982877	0.517637
461	A006-G2			-1	-0.510659	-0.393768	-0.125404	0.0897929	0.00829561	0.447786	-0.53546	-0.55622	-0.466881	1	-0.497131
462	A006-G3			-0.223259	0.873445	-1	-0.325657	0.107484	0.0830118	-0.400833	0.566321	1	-0.0901431	-0.299107	0.117132
463	A006-G4	DY580318	89134773	0.0594182	0.252181	0.454717	0.151861	-0.481602	-0.731854	0.935174	-0.686141	1	-1	-0.250697	0.0883154
464	A006-G5	DY580319	89134774	1	-0.429636	-0.469737	0.516621	0.20364	-0.731826	0.926506	-0.381018	-0.920289	0.193572	-1	0.915525
465	A006-G6	DY580320	89134775	0.527417	0.818872	-0.796232	0.924289	0.579485	0.594205	-0.53588	0.670064	0.134139	-1	1	0.723044
466	A006-G7	DY580321	89134776	1	0.0932891	-0.607526	0.965456	-0.75926	-0.142075	0.0290918	-0.0776036	-0.645003	-1	0.510995	0.259817
467	A006-G8	DY580322	89134777	0.93961	0.209475	-0.181274	-1	-0.753714	-0.930256	0.0199776	1	-0.226708	-0.0542077	-0.998995	-0.266665
468	A006-G9	DY580323	89134778	-0.0298753	-0.424579	-0.786488	-0.196026	-0.815165	-0.887472	1	0.183084	-0.0949954	-1	-0.511901	-0.840265
469	A006-H1	DY580324	89134779	1	0.32941	-0.34889	0.721951	-0.467338	0.307678	0.217032	0.0998297	0.826259	0.380139	0.159844	-1
470	A006-H10	DY580325	89134780	-0.213604	0.472805	0.745033	0.11843	0.0869602	0.506043	-0.321386	0.227362	0.0180435	1	0.331582	-1
471	A006-H11			-0.339193	1	-0.666414	0.0289606	-0.902217	0.134281	0.85467	-0.720436	0.316476	0.273383	-1	-0.069161
472	A006-H12			0.016336	0.756471	0.728089	-0.183652	1	-0.204298	-0.526157	-1	0.345691	0.559618	0.173549	-0.0196826
473	A006-H2	DY580326	89134781	-1	-0.380446	0.0643902	1	-0.0688497	-0.165899	-0.417456	-0.0824485	-0.0269256	-0.224219	0.460157	-0.615248
474	A006-H3	DY580327	89134782	-0.375949	0.240066	-0.122809	1	-1	0.451206	0.563918	-0.0386487	0.940836	-0.290597	0.170336	0.280348
475	A006-H4	DY580328	89134783	0.571764	0.260121	1	-0.256273	0.0695999	0.47641	0.463553	0.0817773	0.0430798	-0.104887	-1	0.243017
476	A006-H5	DY580329	89134784	0.23744	-0.322562	0.770675	-0.0216212	-0.195869	1	-1	-0.616481	0.916928	0.437928	0.0352922	0.176614
477	A006-H6	DY580330	89134785	0.221458	0.466075	0.293189	0.159911	0.277162	0.992723	1	0.279585	-0.0119243	-0.0532041	-1	0.545038
478	A006-H7	DY580331	89134786	0.849965	0.662956	0.848139	0.843029	0.0595279	0.868364	0.380318	1	0.3935	0.867855	-1	-0.493918
479	A006-H8			-0.543652	0.133918	0.488815	-0.575334	-0.191575	-0.345757	-0.528743	-1	-0.178516	1	-0.553411	-0.663349
480	A006-H9	DY580332	89134787	1	-0.789378	-1	0.393505	-0.290455	0.544895	0.907991	-0.0124199	-0.0550894	0.993221	0.15617	0.832843
481	A007-A1			-0.146626	-0.816834	0.972856	0.805068	0.644344	0.451735	-1	0.158359	0.269505	0.975883	1	0.207709
482	A007-A10	DY580333	89134788	0.322718	-0.247054	-0.192316	0.40447	-1	-0.528833	1	-0.118123	-0.655065	-0.0949676	0.345853	0.118882
483	A007-A11	DY580334	89134789	0.563702	0.380471	-1	0.882096	0.690417	0.424306	1	0.166451	0.62474	-0.151341	0.413704	-0.625074
484	A007-A12	DY580335	89134790	0.409315	-1	-0.695068	0.917172	0.422035	0.244468	-0.698057	0.42867	1	-0.0312784	0.101711	0.178715
485	A007-A2			-0.641667	-0.266462	0.238781	0.334876	-1	0.309399	-0.934352	1	-0.284823	0.00304755	-0.431739	0.365696
486	A007-A3	DY580336	89134791	0.370706	0.429821	-1	0.696193	-0.171443	0.12252	0.439233	0.395494	0.378824	-0.650179	1	0.118348
487	A007-A4			-0.65287	-0.114235	0.0826057	1	-0.345675	-0.308867	-0.632326	-0.118616	-0.266969	-0.0423091	-1	-0.676491
488	A007-A5			0.925496	0.714425	0.0648542	0.264696	-0.145388	-0.391714	0.442589	1	-0.718814	-1	-0.0260566	-0.519266
489	A007-A6			-0.825362	-0.0566173	0.87067	0.927721	-0.121853	-1	-0.875635	1	0.375336	-0.0793561	-0.0855358	-0.503015
490	A007-A7			0.252175	0.111124	-1	0.386782	0.564382	-0.058506	-0.769573	0.483933	0.105305	-0.579327	1	-0.052573
491	A007-A8			-0.341138	0.0943503	-0.599042	1	-0.349536	-0.551128	-0.506386	0.929877	-0.279743	-1	-0.49564	0.136319
492	A007-A9			-0.470287	-0.368482	-0.123204	-0.182867	-1	-0.490523	0.0492535	-0.808309	-0.312942	-0.770768	1	0.422801
493	A007-B1			-0.36276	0.907319	-0.177189	0.248525	-0.00889305	0.95195	-0.124898	-0.175602	0.168622	1	0.2416	-1
494	A007-B10	DY580337	89134792	-0.351877	-0.528504	1	-0.262354	0.641343	0.175792	0.449518	0.597928	0.266453	0.036871	-1	-0.0910893
495	A007-B11	DY580338	89134793	0.607515	0.304416	1	0.281506	0.15451	0.0961071	0.279869	0.213312	0.0867366	0.384428	-1	0.378812
496	A007-B12	DY580339	89134794	0.265689	0.341075	0.463129	0.361424	-0.48531	0.598748	-0.269196	-0.0562855	-0.94304	-1	1	0.473029
497	A007-B2	DY580340	89134795	0.871567	0.822723	0.701803	0.65061	0.587171	0.533703	0.853563	0.637714	0.981816	1	-1	-0.205988
498	A007-B3			-0.178893	-0.0306688	1	-1	-0.626144	-0.535797	-0.417845	-0.379353	-0.638365	-0.542044	-0.84315	-0.773245
499	A007-B4	DY580341	89134796	0.953434	0.643703	1	-0.214327	0.469039	-1	-0.787968	0.370623	0.340448	-0.459341	0.525605	-0.376915
500	A007-B5	DY580342	89134797	0.618636	-0.0338775	0.168372	0.524972	-0.757183	0.241377	-0.399385	-0.0803177	0.317761	0.139099	-1	1
501	A007-B6	DY580343	89134798	-1	-0.483585	0.346149	-0.127303	-0.234296	0.474925	-0.253589	-0.4888	-0.505726	-0.692484	1	0.761815
502	A007-B7	DY580344	89134799	0.0601849	0.0161151	1	-0.494947	-0.42541	-0.413575	-0.126247	0.0270066	0.509902	-1	-0.132132	-0.575348
503	A007-B8			-1	0.277618	-0.654352	-0.257366	0.11718	-0.282084	-0.891009	1	-0.7456	-0.312004	0.148001	-0.60493
504	A007-B9	DY580345	89134800	-0.453192	-1	-0.817289	-0.695511	-0.44486	-0.821513	-0.834049	-0.432364	-0.530527	-0.559674	0.679487	1
505	A007-C1			0.814519	-0.30275	-0.630158	1	-0.593293	0.459504	-0.151021	0.645296	-1	-0.818109	0.444253	-0.227671
506	A007-C10			0.196763	0.0395186	0.791076	1	-0.223532	0.221443	0.149705	0.55305	-0.624472	-1	0.708237	0.518833
507	A007-C11			-0.419033	1	-1	0.0310066	0.36673	0.437156	-0.303042	0.7133	0.678501	0.123816	-0.209961	-0.144171
508	A007-C12			0.915139	-0.658862	-0.425099	0.771513	-1	-0.424092	-0.0509827	0.29174	1	-0.120292	-0.146806	0.166768
509	A007-C2			1	0.668291	0.268558	0.366761	-0.417713	-0.155689	-0.659707	-0.0488538	-0.430246	-0.225748	-0.757182	-1
510	A007-C3			0.312335	-0.318606	0.152286	0.636413	-0.113091	0.279246	0.718617	1	0.581455	-1	0.117362	-0.262828
511	A007-C4	DY580346	89134801	0.471905	-0.40721	-0.814087	1	-0.545229	-0.260284	0.303627	0.231771	-0.467665	-1	-0.397361	0.447923
512	A007-C5			0.418443	-0.376049	0.464255	0.570628	-0.265511	-0.29959	-1	0.926856	-0.568857	-0.487272	1	-0.0987894
513	A007-C6	DY580347	89134802	-0.397515	0.0512419	0.777304	1	-0.324358	-0.617079	0.14434	0.936226	-0.198237	-1	-0.029421	0.108688
514	A007-C7	DY580348	89134803	0.393887	0.184617	-0.344225	0.791342	-0.110611	0.743261	-0.405307	0.688588	0.262802	-1	1	-0.0595691
515	A007-C8	DY580349	89134804	0.158665	-0.0221594	-0.352768	-0.199636	-0.507801	0.424257	0.656185	0.221687	-0.674674	-1	1	-0.559272
516	A007-C9			1	0.0575123	-0.414462	0.571396	-1	-0.43213	-0.276779	0.782162	-0.228641	0.0552941	-0.861882	-0.865869
517	A007-D1	DY580350	89134805	0.386196	0.435216	0.0469776	0.179969	-0.289866	0.1542	0.954639	1	-0.0530773	0.0447314	0.708546	-1
518	A007-D10	DY580351	89134806	-1	-0.0216414	0.913408	0.208701	-0.500414	-0.546093	-0.552921	-0.910107	0.456638	-0.206683	1	-0.452921
519	A007-D11			0.17841	0.175223	-0.0783208	-0.927925	-0.283414	-1	-0.640244	-0.556809	-0.48628	-0.845206	1	-0.27771
520	A007-D12			0.394251	0.460083	-0.00330197	0.460278	0.236417	0.456408	-1	0.29924	0.460775	0.320148	1	-0.00702682
521	A007-D2	DY580352	89134807	-0.939703	-1	1	-0.680116	-0.53606	-0.218808	-0.613692	-0.32154	-0.715035	-0.488941	-0.778679	0.611718
522	A007-D3	DY580353	89134808	0.961279	1	0.981608	0.640864	0.384696	-0.168661	0.135218	0.403113	0.00426001	0.210108	-1	0.863382
523	A007-D4	DY580354	89134809	0.803996	-0.561268	1	-0.042411	-1	-0.387839	0.596638	0.589937	-0.516878	-0.66335	0.945793	0.427871
524	A007-D5			-0.731725	-0.450037	-0.472181	0.259113	-0.900753	0.0263238	0.0397292	-1	-0.359474	-0.389759	-0.438813	1
525	A007-D6	DY580355	89134810	0.147414	-0.263584	0.31611	0.00515932	0.167442	-0.709282	-0.018362	0.00534457	-0.319414	-1	-0.845462	1
526	A007-D7	DY580356	89134811	0.0538798	0.137573	1	-0.255822	-0.835682	-0.144491	-0.10516	-0.238573	-0.235527	-0.395568	0.721166	-1
527	A007-D8			0.545444	0.631203	0.899967	0.448189	-0.38603	0.0407209	1	0.167473	0.972614	-1	0.033806	0.674033
528	A007-D9	DY580357	89134812	-0.768867	-1	-0.555607	-0.139479	-0.485318	-0.743726	-0.971564	-0.805469	-0.0186961	-0.49854	-0.765458	1
529	A007-E1			-0.564844	-0.406822	-0.203741	-0.0888838	-0.307129	-0.197552	-1	-0.44394	-0.200592	-0.240295	0.14417	1
530	A007-E10			0.1141	1	-0.537728	0.328335	0.14026	-0.154397	-1	-0.595733	-0.143039	0.287301	0.913413	0.224126
531	A007-E11	DY580358	89134813	-0.754277	-0.49656	1	-0.0130356	-1	-0.591451	-0.989936	0.0332325	0.180686	-0.897738	-0.852315	-0.878204
532	A007-E12	DY580359	89134814	0.0772953	-0.551568	-1	-0.1499	-0.355944	-0.419043	-0.622196	1	-0.432057	-0.765618	-0.207506	-0.589289
533	A007-E2	DY580360	89134815	-0.0590791	-0.306905	0.186395	-0.0309104	-0.904081	-0.0812299	-0.107395	1	-1	-0.819517	-0.450302	-0.544762
534	A007-E3			1	-0.0217936	0.608909	0.27484	0.184839	0.236812	-1	0.51518	0.425002	0.0186822	0.587431	0.305147
535	A007-E4	DY580361	89134816	1	0.70037	0.1089	0.570968	0.290829	0.440646	0.470994	0.308904	-0.0252855	-1	0.864988	-0.717624
536	A007-E5			0.823456	-0.199996	0.343183	0.511352	0.644204	0.282765	-1	0.489549	0.633422	-0.0884692	1	-0.0415505
537	A007-E6			-0.153906	-0.18531	-0.112991	-0.0140368	-0.229836	-0.196729	1	-0.270279	-0.266044	-1	0.116371	-0.0629534
538	A007-E7			-0.0476324	0.958805	-1	0.72941	0.855498	0.206236	-0.347695	0.162881	1	0.527612	0.644719	0.262333
539	A007-E8			0.150224	-0.773535	-1	1	-0.757576	-0.474324	-0.787752	-0.333681	-0.388776	-0.661644	0.281842	0.157978
540	A007-E9			-0.283252	-0.0685381	-1	-0.134279	-0.24678	0.480797	1	0.456325	0.769601	-0.78142	-0.522011	-0.117715
541	A007-F1			0.417089	-1	0.795097	0.742648	0.221226	-0.115132	1	0.240417	0.0650619	0.308506	-0.316577	-0.864289
542	A007-F10			0.631659	-0.649626	1	-1	-0.163921	0.475098	0.0380605	0.742578	0.957208	-0.214549	-0.108284	-0.100903
543	A007-F11			0.165746	0.3489	-0.100961	0.0669391	-0.14084	-0.725282	-0.288851	-0.260615	-1	-0.66409	1	-0.0829921
544	A007-F12			-0.760688	-0.258351	0.483649	-0.140074	-0.370698	-0.709905	1	-0.500429	-0.253015	-0.24585	-0.223233	-1
545	A007-F2			0.171068	0.257611	-1	0.110483	0.27239	0.158013	0.369362	-0.185236	1	0.482032	-0.864765	-0.220349
546	A007-F3			0.367564	0.173231	1	0.565937	-0.317571	-0.893198	0.497974	0.24341	-0.994237	-1	0.25215	-0.9014
547	A007-F4	DY580362	89134817	0.225664	0.1614	-0.744771	-0.171494	-0.396467	0.737627	0.898333	-0.097187	-0.353322	-1	1	-0.142645
548	A007-F5	DY580363	89134818	0.340362	-0.983862	-0.967145	-1	0.260583	-0.26241	0.0694159	0.639162	0.112859	-0.267969	-0.626008	1
549	A007-F6			-0.36482	-0.24056	1	-1	0.406532	-0.331594	0.584854	-0.0307007	0.456344	-0.0556423	-0.49132	0.195274
550	A007-F7			0.0775533	-0.886803	0.259044	-0.223084	-0.483332	-0.661832	0.0501574	0.192071	-0.285001	-0.304091	1	-1
551	A007-F8	DY580364	89134819	1	-0.172062	-0.450476	0.482138	-0.838845	-0.756176	0.293933	-0.447635	0.0243542	-1	0.98058	-0.517438
552	A007-F9	DY580365	89134820	-0.358241	-0.396736	-0.496734	-0.394185	-1	-0.771119	-0.570239	-0.687248	-0.988878	-0.567947	-0.189118	1
553	A007-G1			1	-0.369977	-0.432157	-0.191715	-0.48544	0.197144	-1	-0.277926	0.0590038	-0.570289	0.436847	0.137629
554	A007-G10	DY580366	89134821	0.943303	-0.0554591	-0.120814	0.27606	-0.0485893	0.0251572	0.358077	1	0.343418	-0.152311	0.235183	-1
555	A007-G11	DY580367	89134822	0.762951	-0.280254	0.209244	0.235724	0.317859	-0.404669	-0.481256	0.0734163	0.425133	-1	0.0139369	1
556	A007-G12			0.617807	0.500621	0.451798	0.472493	-0.0043958	0.691092	1	0.889909	0.860955	0.521474	0.547052	-1
557	A007-G2			0.96908	0.579246	1	0.600056	-0.21284	-0.105226	-0.865887	-0.274476	0.230594	0.459825	-0.372184	-1
558	A007-G3	DY580368	89134823	1	0.634002	0.370394	0.460307	0.595032	0.568213	0.0983859	-0.0657823	-0.290805	-1	0.57319	-0.200121
559	A007-G4	DY580369	89134824	0.486916	0.202755	-1	0.0506353	0.365964	0.561545	0.148709	1	-0.357616	-0.220955	0.839673	-0.42451
560	A007-G5	DY580370	89134825	1	0.155742	-0.938917	0.925484	-0.451928	0.281571	0.561191	-0.0989491	-0.278843	-1	0.990464	-0.550909
561	A007-G6			-0.0279061	0.947323	0.261218	1	-0.150779	-0.343887	0.2	0.713017	-1	0.47216	0.993489	0.237056
562	A007-G7			-0.201309	0.0837459	1	0.300641	-0.186245	-0.403773	0.300029	-0.119446	-0.0348841	0.0434661	-1	-0.0839136
563	A007-G8			1	-0.676271	-0.360018	0.323899	-1	-0.405581	-0.623551	0.187778	0.132269	-0.264089	-0.0111962	0.698277
564	A007-G9			0.149863	0.75472	0.501173	0.869385	0.266591	1	-0.23857	0.802241	0.17648	0.869084	0.655378	-1
565	A007-H1			0.157605	-0.680407	-1	-0.338718	0.854845	-0.319522	0.115248	1	-0.221609	-0.705163	0.569227	0.185941
566	A007-H10			-0.285388	-0.514318	1	-0.119442	-1	-0.424523	-0.351432	-0.415446	-0.563806	-0.00872029	-0.023613	-0.425892
567	A007-H11			-0.560859	-0.178574	0.865448	-0.588198	-0.00553211	-0.369766	-0.663524	-0.118838	-0.951907	-0.283233	1	-1
568	A007-H12	DY580371	89134826	-0.32799	0.506191	0.207403	0.915793	0.170306	0.262033	-0.924433	-1	-0.180244	-0.547626	-0.350578	1
569	A007-H2	DY580372	89134827	-0.420512	-0.176541	1	0.371561	-1	0.15635	0.575343	-0.122263	0.160455	-0.16164	-0.14263	-0.0297757
570	A007-H3	DY580373	89134828	-0.371881	0.624064	0.414202	0.181012	0.382644	0.616348	0.836857	0.74081	1	0.173787	-0.572994	-1
571	A007-H4			-0.837242	1	-0.0588257	0.0302367	0.0685037	-0.512981	-0.659665	-0.691059	-1	0.32921	-0.421645	-0.564709
572	A007-H5	DY580374	89134829	-0.0566391	0.407668	0.580828	0.670008	0.531032	0.989778	0.153415	-0.861607	0.641528	1	0.728539	-1
573	A007-H6	DY580375	89134830	-1	-0.783321	0.607635	-0.660469	0.257823	0.809737	1	0.129683	0.458454	-0.248804	-0.593921	0.611575
574	A007-H7			0.24767	0.291874	-0.0670677	-0.0842134	1	0.125547	0.374559	0.30494	-0.00793297	0.111875	-1	0.573528
575	A007-H8	DY580376	89134831	1	0.508266	0.197625	0.135095	-0.578361	0.348551	-0.434762	0.682021	-0.750148	-0.140143	-0.180036	-1
576	A007-H9			-0.26998	0.0555397	-0.240844	0.691338	0.316112	0.739357	0.386922	0.194399	1	0.281129	0.708024	-1
577	A008-A1	DY580633	89135088	0.380516	0.493841	-0.128149	0.233169	0.315488	-0.458899	-0.138229	0.138504	1	0.288897	-1	0.000487969
578	A008-A10			0.360901	0.0668412	-0.9431	0.301896	-1	-0.682989	0.0813222	-0.409059	1	0.228464	-0.193648	0.409395
579	A008-A11	DY580634	89135089	-0.784012	0.888081	1	-0.579849	-0.964105	-0.23278	-1	-0.342937	0.0826787	-0.494916	-0.980414	-0.327704
580	A008-A12			0.115	1	0.954974	0.838025	0.0455527	0.380202	0.162561	-0.00444746	0.291275	0.826853	0.873635	-1
581	A008-A2			0.189234	-0.489398	-1	0.485546	0.619969	0.137936	1	-0.0955088	0.355701	-0.170704	-0.308674	-0.28768
582	A008-A3			0.567076	0.526438	0.343602	0.82015	-1	-0.389959	0.0306922	-0.714665	-0.875204	0.265772	1	-0.137564
583	A008-A4			-0.455855	-0.224485	1	-0.38426	-0.152833	0.623372	-1	-0.27814	-0.377657	-0.195956	-0.171877	-0.0780522
584	A008-A5	DY580635	89135090	-1	-0.327891	1	-0.0153129	-0.04113	0.388309	0.295384	-0.977774	-0.0865998	0.204127	0.562121	-0.868914
585	A008-A6			-1	1	-0.691381	0.526585	-0.473506	0.282998	0.275488	-0.491527	-0.165838	-0.985921	-0.579943	-0.0158339
586	A008-A7			-0.960958	0.527105	0.11962	-0.138975	1	-0.0603506	-0.541997	-0.671522	-0.18894	0.447641	-0.177905	-1
587	A008-A8	DY580625	89135080	-0.876289	-0.0827374	-0.660766	-0.0845559	-0.633036	-0.166654	-1	-0.689431	-0.604466	-0.535489	-0.535275	1
588	A008-A9			-0.36971	0.176652	-0.380597	-0.587241	-1	0.171668	-0.634256	0.206523	1	0.923291	0.878869	0.280677
589	A008-B1	DY580636	89135091	0.69864	0.541654	0.113153	0.96383	0.90659	0.943286	0.228767	0.472485	-0.523307	0.207715	1	-1
590	A008-B10			-0.573922	-0.347071	-1	1	-0.595004	0.303759	-0.636708	-0.477568	0.561365	0.139933	-0.535912	-0.978192
591	A008-B11	DY580637	89135092	0.667225	0.041205	-1	-0.345558	0.652282	0.380073	-0.0411576	-0.19129	0.339177	0.236585	-0.314551	1
592	A008-B12	DY580638	89135093	-1	-0.0897281	0.398586	-0.396388	1	0.306089	-0.117786	0.271778	0.914641	-0.242804	-0.314204	0.258078
593	A008-B2			0.0893449	-0.106207	0.213828	0.211721	0.129689	-0.844347	0.00445012	0.855687	0.0137111	1	-1	0.0951476
594	A008-B3	DY580639	89135094	-0.0133797	-0.324029	1	-0.73734	0.0589535	0.425328	-0.524872	0.324348	-0.48067	-1	-0.651781	-0.991672
595	A008-B4			-1	0.515778	-0.0499588	-0.979993	0.22485	0.121315	-0.607876	-0.896431	-0.350854	1	-0.231331	-0.0851057
596	A008-B5	DY580640	89135095	0.470621	-1	0.517585	0.552512	0.365976	0.29872	0.257343	0.170941	0.597658	0.494821	0.669117	1
597	A008-B6	DY580641	89135096	-0.427547	-0.406755	-0.496803	-0.236809	-0.454342	-0.307312	-1	-0.576389	-0.189773	-0.405349	1	-0.873554
598	A008-B7	DY580642	89135097	0.666794	1	-0.19499	-0.126611	0.00186507	0.722145	0.995468	-0.733228	-1	-0.208715	0.936079	-0.148534
599	A008-B8	DY580643	89135098	0.932448	0.768281	0.571644	0.532478	0.523332	0.820701	1	0.81882	0.707807	0.453604	-1	0.774189
600	A008-B9	DY580644	89135099	0.136242	0.236224	0.118175	0.572441	0.0765963	0.482909	0.150055	0.0173223	0.260705	0.177335	1	-1
601	A008-C1	DY580645	89135100	0.0660617	-0.148003	1	-0.60787	0.111176	-0.156218	-0.556057	-0.0571326	-0.549185	-1	-0.422044	-0.445573
602	A008-C10	DY580646	89135101	-0.783916	1	-0.428498	0.082846	-0.727623	-0.876782	-1	-0.724333	-0.742861	0.178159	0.140417	-0.0549736
603	A008-C11	DY580647	89135102	-0.583165	-0.870175	-0.773668	-0.362395	-1	-0.850114	-0.914437	-0.908432	-0.195412	-0.805385	1	-0.598579
604	A008-C12			1	0.749953	-1	0.204645	0.718547	0.641256	0.805756	0.850068	0.647336	0.353807	0.48448	0.678459
605	A008-C2			-0.312253	1	0.25234	-0.115264	0.280685	0.0227731	-0.11173	-0.72547	-0.243116	0.0993066	-1	0.12991
606	A008-C3	DY580648	89135103	-0.381145	0.834328	0.00947568	0.102589	0.360948	1	-0.0269641	-0.475859	-1	-0.1552	0.353737	-0.107307
607	A008-C4	DY580649	89135104	-1	-0.289066	1	-0.814926	-0.282046	-0.0833557	0.997686	0.8062	0.00595619	-0.43391	0.20494	-0.919533
608	A008-C5	DY580650	89135105	0.338886	-1	0.898768	-0.14085	-0.139077	-0.116251	-0.0317671	0.201935	1	0.556547	0.326763	0.40991
609	A008-C6	DY580651	89135106	0.191506	0.556419	-1	1	0.469282	0.728045	0.650605	0.312162	0.883428	-0.370679	0.591768	0.858114
610	A008-C7	DY580652	89135107	-0.0642479	0.24498	1	-0.623558	-0.467506	0.167028	-1	-0.332166	-0.10594	-0.104184	-0.48618	-0.139558
611	A008-C8	DY580653	89135108	0.769155	0.788418	-1	0.423194	0.82569	0.70224	1	0.628331	0.722457	0.679993	0.722722	0.627065
612	A008-C9	DY580654	89135109	0.157862	-0.300869	1	-0.162775	-0.988512	-0.427133	-0.262554	-1	-0.238498	0.311831	0.123079	-0.102435
613	A008-D1			-0.0530557	1	0.32564	0.373813	-0.626097	-0.464179	-0.333127	0.356668	0.933734	0.362949	-1	0.197515
614	A008-D10	DY580655	89135110	-0.0728185	-0.0895709	-0.922576	0.764117	0.104066	0.528162	-0.209932	0.744316	1	0.132233	0.353642	-1
615	A008-D11	DY580656	89135111	0.0471152	0.736791	-0.201804	0.901767	1	0.0690578	0.649414	0.158255	0.523863	0.420496	-1	-0.277406
616	A008-D12			-0.769231	-0.348097	0.319425	-0.750641	0.7642	-0.755113	0.157801	-1	-0.481493	1	0.169392	-0.250053
617	A008-D2			-0.290091	0.289653	0.440425	-0.248106	0.112269	0.566463	-0.290471	-0.0776804	-1	1	0.421255	0.563326
618	A008-D3	DY580657	89135112	-0.317077	0.456635	0.0352129	-0.0709641	0.195363	0.236513	0.300462	1	0.383272	-0.0472568	-1	0.0824453
619	A008-D4	DY580658	89135113	-0.333934	1	-0.0169314	-0.523448	-0.492108	-1	-0.0761469	-0.926191	-0.841524	-0.157984	-0.587085	-0.654546
620	A008-D5			-0.97438	-0.699707	-0.164028	-0.273782	-0.734021	-0.677715	0.790385	-1	0.224771	0.0897773	-0.651293	1
621	A008-D6	DY580659	89135114	0.670423	-0.92008	-1	-0.680017	0.300051	-0.409779	-0.833162	1	-0.0179919	-0.594485	0.281846	-0.264492
622	A008-D7	DY580660	89135115	-0.149371	0.62704	-0.713459	-0.762758	0.383412	-0.321459	0.18049	0.384004	-0.284427	-0.494084	-1	1
623	A008-D8			-0.634669	1	-0.124804	0.235782	-1	-0.019742	-0.182258	-0.347451	-0.494308	-0.465285	-0.411218	0.500668
624	A008-D9	DY580661	89135116	0.0849142	0.162699	-0.65801	-0.121266	-0.426962	-0.792344	-0.714586	0.11736	1	-0.881952	-0.0369954	-1
625	A008-E1	DY580662	89135117	0.034584	-0.450547	0.290906	0.332189	0.461088	-0.44761	0.136761	0.0235401	0.280714	-0.676061	1	-1
626	A008-E10			-1	0.152941	-0.544046	0.147906	-0.818033	-0.488188	-0.299809	-0.73112	0.653758	0.928023	1	-0.260104
627	A008-E11	DY580663	89135118	0.619352	0.163371	0.363283	0.0912753	0.0825244	0.237781	0.966612	0.622449	0.713028	0.252429	-1	1
628	A008-E12	DY580664	89135119	-0.190019	-0.168934	-0.696042	-0.416624	-0.219464	1	-0.0226885	-0.764962	-0.692477	-0.906958	0.524893	-1
629	A008-E2	DY580665	89135120	0.32462	0.238159	0.239976	0.700571	-1	0.338509	0.183247	0.397454	0.57322	0.228023	0.464681	1
630	A008-E3	DY580666	89135121	0.0201578	0.268977	0.624238	0.913498	0.755291	-0.317274	-0.25112	0.521708	1	0.746783	-1	-0.675011
631	A008-E4	DY580667	89135122	0.629145	0.78959	-1	0.122955	0.937559	0.788807	0.731055	1	0.70817	0.747264	-0.51484	0.99861
632	A008-E5			-0.685006	-0.214739	0.805397	0.20831	-0.0543073	1	0.289506	-0.538836	0.447541	-0.112589	-1	-0.780553
633	A008-E6	DY580668	89135123	0.166311	0.00126327	0.33466	-0.115883	-0.428297	-1	0.582997	0.265013	-0.40563	-0.249833	0.880053	1
634	A008-E7	DY580669	89135124	0.276661	0.583651	1	0.0654242	-1	-0.528124	-0.362044	0.00641128	0.538326	0.0988648	-0.743097	0.230079
635	A008-E8			-0.280777	0.221627	-0.835872	0.410367	0.540383	-0.416618	-0.0167007	0.664464	0.118472	-0.340417	-1	1
636	A008-E9			-0.624705	1	0.118466	-0.0581471	0.55837	0.124743	-0.0439936	0.210909	-0.304468	-1	0.189435	-0.0825139
637	A008-F1	DY580670	89135125	1	-0.545782	-0.167788	-0.295285	-0.0356653	-1	0.707691	0.248667	0.998812	0.237826	0.38786	-0.370887
638	A008-F10			-0.592121	0.937359	0.145179	0.123653	-0.515126	1	-1	-0.49214	0.243661	0.457427	-0.994725	0.545043
639	A008-F11	DY580671	89135126	-0.407236	0.113545	0.318267	0.0316548	0.344421	0.211287	0.235095	-1	0.0429716	0.15511	0.920778	1
640	A008-F12			-0.0231566	-0.0844825	1	-0.385707	-0.152028	-0.11716	-0.86734	-1	-0.00672744	0.282997	-0.263945	0.345972
641	A008-F2	DY580672	89135127	-0.39158	-0.530009	-0.736808	-0.162243	-0.243199	-0.269457	-1	-0.261506	-0.37632	-0.0105687	-0.479043	1
642	A008-F3	DY580673	89135128	0.193662	0.490956	0.355584	-0.109083	0.720129	0.537302	0.929851	1	0.653494	-0.237787	-1	0.641721
643	A008-F4	DY580674	89135129	-0.0382696	0.83155	-1	-0.259009	-0.0900575	0.581851	1	-0.664892	0.366665	-0.782196	-0.234046	0.830434
644	A008-F5			-1	0.875321	-0.198459	-0.530702	-0.710742	-0.534359	1	0.568264	-0.433326	-0.508017	-0.146321	0.235239
645	A008-F6	DY580675	89135130	-0.364124	0.511528	0.256144	-1	-0.121031	0.49628	-0.434731	0.173192	-0.0283345	0.0484631	0.27494	1
646	A008-F7	DY580676	89135131	-0.940627	-0.0752703	-1	0.131964	-0.247723	0.0551212	-0.72223	-0.934691	0.230912	0.21973	-0.493484	1
647	A008-F8			0.343594	0.63053	0.685473	0.00978836	0.828878	0.427342	-0.503228	-0.1249	1	0.431014	-0.653291	-1
648	A008-F9	DY580677	89135132	-1	0.567797	0.64	1	0.31122	-0.127928	0.239671	0.565696	-0.701772	0.228979	-0.147223	-0.294963
649	A008-G1			-0.058609	1	-0.96337	0.278657	0.200191	-0.472	-0.558619	-1	0.000633035	-0.137966	0.0562394	-0.733358
650	A008-G10	DY580678	89135133	0.435098	0.267101	0.0359485	0.181711	-0.00580146	0.0579515	-0.175059	-0.0321691	0.223117	1	-0.715626	-1
651	A008-G11	DY580679	89135134	-0.44791	-0.17064	-0.628949	-0.291271	-0.463721	-1	-0.10598	1	0.529033	-0.529834	-0.319008	0.15424
652	A008-G12	DY580680	89135135	0.758865	-0.38532	-0.448487	-0.0343326	-0.38662	1	-0.0414219	0.680595	-0.750038	-1	0.344474	0.0499249
653	A008-G2			-0.952213	1	-0.210399	0.737726	0.28969	-0.187819	0.295178	-0.64709	-0.18034	-0.177938	-1	-0.524382
654	A008-G3	DY580681	89135136	0.362522	-1	1	-0.868506	-0.250261	0.234242	0.21507	0.323569	-0.474677	-0.588332	0.19459	-0.711311
655	A008-G4	DY580682	89135137	0.450254	0.0929826	0.173967	-0.517907	-0.396867	-0.186641	0.522536	1	-0.284815	-1	-0.39368	0.315619
656	A008-G5			-0.340111	-0.212505	0.0107185	1	-0.666243	-0.745578	-0.611485	-0.380321	0.972832	-0.447884	-0.51751	-1
657	A008-G6	DY580683	89135138	-0.023617	1	-0.835484	-0.127997	-1	-0.253798	0.694772	0.518793	0.371641	0.319974	-0.826518	-0.811058
658	A008-G7	DY580684	89135139	-0.361891	-0.169397	1	0.807947	-0.45661	0.199381	-0.500348	-0.67033	-0.309745	0.0926286	-0.532736	-1
659	A008-G8	DY580685	89135140	-0.647509	-0.760426	-0.690207	-0.760895	-0.344163	-0.904809	-1	1	-0.570227	-0.87579	-0.698314	-0.999428
660	A008-G9	DY580686	89135141	0.23424	0.805504	-0.0852734	0.685909	0.189671	1	0.916227	0.0273405	-0.228408	0.902225	-1	-0.182331
661	A008-H1	DY580687	89135142	0.589501	0.373592	-0.385311	-0.334225	-0.0137866	0.587922	-0.0259091	-0.896031	-1	-0.468351	0.396099	1
662	A008-H10	DY580688	89135143	0.590841	0.381842	0.00122494	0.539981	0.233494	-0.0194099	-0.0312247	1	0.185475	0.602336	-0.272814	-1
663	A008-H11	DY580689	89135144	-0.396878	0.0116671	-0.339942	-1	-0.0459358	-0.164061	0.0728332	1	0.898805	0.324666	-0.0213388	-0.364796
664	A008-H12	DY580690	89135145	-1	-0.295694	-0.344795	-0.195039	-0.24606	0.166614	0.242599	-0.473207	0.291046	-0.0160634	1	-0.163456
665	A008-H2			-1	-0.136794	-0.587686	1	0.318565	-0.192919	-0.333064	-0.698136	-0.265102	-0.0598658	0.101441	-0.447475
666	A008-H3	DY580691	89135146	0.436805	-0.601499	-0.155067	-1	-0.95147	-0.847469	-0.958253	-0.943173	-0.26496	-0.0746798	1	-0.726004
667	A008-H4	DY580692	89135147	-1	1	-0.697405	-0.701833	0.23417	-0.0157952	0.369771	0.166366	0.753615	-0.134622	0.293528	0.274503
668	A008-H5	DY580693	89135148	-0.00261939	-0.536771	-1	-0.103743	-0.211473	0.605095	1	-0.204218	0.665352	0.158628	-0.183179	-0.195754
669	A008-H6	DY580694	89135149	0.365087	-0.0478435	0.83463	-0.0978991	0.0489855	-0.206507	0.00782991	-1	0.476614	0.861241	1	-0.373755
670	A008-H7	DY580695	89135150	-0.835752	0.848616	-0.0894954	-0.430106	-0.224492	0.276753	-0.815755	0.0226845	-1	1	0.269951	0.377453
671	A008-H8	DY580696	89135151	-1	-0.151893	-0.295419	-0.636856	-0.0286289	-0.319765	0.556547	0.0831982	-0.388526	-0.24364	1	0.306521
672	A008-H9	DY580697	89135152	1	-0.467935	-0.724529	-0.63832	-0.0817541	-0.447001	0.0663873	-1	0.320442	-0.327025	0.185901	-0.564104
673	A009-A1	DY580377	89134832	-1	0.675344	0.903121	-0.159189	0.307785	0.586683	0.00315786	0.562668	0.622111	0.14466	0.760636	1
674	A009-A10			-1	1	-0.349068	0.282311	0.032436	0.189811	-0.445056	-0.477981	0.105759	-0.149543	-0.665536	0.00901204
675	A009-A11	DY580378	89134833	0.0840007	0.305745	0.965002	0.302112	1	0.00824452	0.104385	0.404486	0.0470753	0.391606	0.389834	-1
676	A009-A12	DY580379	89134834	-0.254182	-0.553907	0.0361507	-0.193402	1	-0.832966	-0.838859	-0.0563055	0.0147733	-0.113996	0.245877	-1
677	A009-A2	DY580380	89134835	-0.774557	0.400422	0.647271	-1	-0.360683	-0.100996	0.406726	0.22742	0.300288	0.000436664	0.274604	1
678	A009-A3	DY580381	89134836	-0.39232	-0.783516	-0.539736	-0.521265	1	-0.561334	-0.917288	0.644727	-0.105866	0.54854	-0.734547	-1
679	A009-A4	DY580382	89134837	1	-0.191719	0.516671	0.396012	0.118233	0.885223	0.939825	0.239416	-0.335094	-0.211204	-0.543962	-1
680	A009-A5	DY580383	89134838	0.495433	-0.300622	1	0.382179	-0.523543	-0.145785	0.175365	-1	-0.917043	-0.359849	0.395446	-0.103476
681	A009-A6	DY580384	89134839	-0.779746	-0.81257	-0.413148	-0.616915	-0.0509184	0.799439	0.539759	0.360994	0.0113786	1	-0.416086	-1
682	A009-A7	DY580385	89134840	0.0540598	-0.1329	-0.791553	-0.961672	0.26042	-0.0911943	-0.832959	0.0496956	1	-0.73573	0.0910561	-1
683	A009-A8	DY580386	89134841	0.814375	0.000327227	1	0.617919	0.335587	0.524587	0.106499	0.508885	0.327544	-1	-0.553048	0.540399
684	A009-A9			1	-0.729566	0.5023	-0.00673364	-0.277174	-0.0076856	0.433607	0.276472	-0.189537	-0.015879	-0.448139	-1
685	A009-B1			-1	-0.513356	0.404636	-0.696533	-0.0178046	0.332474	0.139499	-0.191222	1	0.303932	-0.899981	0.25494
686	A009-B10	DY580387	89134842	-0.101773	-0.00690232	0.777966	-0.732551	1	-0.39556	-0.172751	0.334323	-1	0.165173	-0.608352	0.616121
687	A009-B11			-0.179153	-0.958246	0.209665	0.112603	-0.0465803	-0.15465	-1	0.00575785	1	0.200797	-0.0506069	0.0438976
688	A009-B12	DY580388	89134843	0.244522	-1	-0.981455	0.357826	0.238052	-0.130231	0.225829	0.614864	1	-0.376267	0.274118	0.68545
689	A009-B2	DY580389	89134844	-0.475925	-0.856683	1	-0.196135	-1	-0.402889	0.581389	-0.116813	0.0898951	-0.178351	-0.956937	-0.449163
690	A009-B3	DY580390	89134845	-0.586737	-0.830293	-0.4503	-0.567156	-0.695454	-0.86752	-1	-0.440346	-0.669968	-0.515062	1	-0.330291
691	A009-B4	DY580391	89134846	-1	0.741426	0.997032	0.626848	-0.167462	0.344578	0.695239	-0.575743	0.358888	0.231252	1	0.601841
692	A009-B5	DY580392	89134847	0.640276	1	0.0761191	0.377525	-0.42162	-0.625611	0.124508	-0.353637	-1	-0.596455	0.149759	0.578211
693	A009-B6	DY580393	89134848	0.376124	0.524469	0.0511428	0.657834	-0.272156	-0.0484434	0.100845	0.338603	0.135502	1	-1	-0.642918
694	A009-B7	DY580394	89134849	-1	-0.234977	-0.867751	0.140913	-0.543245	-0.202055	-0.810415	-0.883809	-0.0421992	-0.255061	1	-0.10559
695	A009-B8	DY580395	89134850	-0.974873	-0.862851	-0.50866	-0.826933	-0.255207	-0.567713	-1	-0.562295	0.0721649	-0.266049	1	-0.178431
696	A009-B9			-0.725083	1	-0.235587	0.0999848	0.560688	-0.531689	-0.240808	-0.553222	0.0413556	0.817917	0.530935	-1
697	A009-C1	DY580396	89134851	1	0.473573	0.902694	0.332317	-0.129838	-1	0.235791	-0.842805	-0.291317	0.238891	0.23908	0.158395
698	A009-C10	DY580397	89134852	0.00189903	-0.111641	-0.776735	-0.410258	-0.477768	-1	-0.315453	0.353389	-0.520171	-0.660294	1	-0.38981
699	A009-C11	DY580398	89134853	0.0242488	-0.486153	1	0.156791	-0.866421	-0.149724	-0.277698	0.0750679	0.190909	-0.250911	-0.372514	-1
700	A009-C12	DY580399	89134854	-0.199909	0.115226	1	0.289351	0.141316	-0.541038	0.1089	0.879753	0.116663	-0.460726	-1	-0.335135
701	A009-C2	DY580400	89134855	-0.339375	0.131395	-0.67273	-0.167422	-1	0.851392	-0.299798	0.376319	-0.207576	-0.358984	1	0.468043
702	A009-C3	DY580401	89134856	0.784114	0.567418	-1	0.629699	0.993224	0.75738	0.778214	0.856783	0.963531	0.595674	0.644086	1
703	A009-C4	DY580402	89134857	1	0.591754	0.976288	0.283944	-0.4207	-0.435254	-0.214578	0.769965	-0.0742927	-1	0.474301	0.633991
704	A009-C5	DY580403	89134858	1	-0.215291	0.852693	0.242289	-0.427908	-1	0.210469	-0.0132724	0.11077	-0.248468	0.508083	-0.0237499
705	A009-C6			-0.255313	-0.800462	-0.754642	-1	-0.738089	-0.0257709	-0.750623	-0.562845	-0.0371115	-0.345606	1	0.973518
706	A009-C7			-0.556903	0.420024	-1	-0.482148	0.965636	0.179418	-0.173066	-0.348849	0.224615	1	-0.451649	-0.803385
707	A009-C8	DY580404	89134859	0.393574	0.0106695	1	0.0657304	-0.263676	-0.0967445	-0.26566	0.387532	-0.638347	-0.764925	-0.224457	-1
708	A009-C9			-0.371996	0.855991	-0.00436312	0.291141	0.535715	0.340381	-1	-0.68112	0.544576	1	-0.219804	0.53353
709	A009-D1	DY580405	89134860	1	-0.57687	-0.853425	0.0698205	-0.315577	-0.815504	-0.146392	-1	-0.937529	-0.104994	-0.671761	-0.242267
710	A009-D10			-0.470119	-0.286242	-0.294482	-0.436834	-0.29347	-0.851799	0.338404	0.583829	0.626839	-1	1	-0.688027
711	A009-D11	DY580406	89134861	-0.427412	-0.282767	-0.384554	0.471821	-0.977673	0.161546	1	0.351376	0.135092	-1	-0.0464053	-0.279844
712	A009-D12	DY580407	89134862	-0.0537582	-0.405985	0.0902802	-0.276461	-0.233092	-0.196099	-0.883833	-0.349393	-0.451981	-0.695865	1	-1
713	A009-D2	DY580408	89134863	1	-0.200103	0.249821	0.683537	-0.329315	0.344159	0.352352	-0.204718	0.567129	-1	-0.115814	0.784377
714	A009-D3			0.252314	0.91274	0.526092	0.956203	0.641034	0.130387	-1	-0.241307	1	0.934483	-0.694043	-0.281837
715	A009-D4	DY580409	89134864	1	-0.163325	-0.802062	-0.84237	0.315049	-0.776708	-0.941641	0.88956	-0.498312	-0.513686	-1	-0.656665
716	A009-D5	DY580410	89134865	0.0761933	-0.654202	1	-1	-0.26982	-0.92102	0.154331	-0.407582	0.0427229	-0.921546	-0.448914	0.697263
717	A009-D6	DY580411	89134866	0.651833	0.251865	-1	1	0.271505	0.724796	-0.0654251	0.224587	0.434936	0.0467815	0.179291	-0.242488
718	A009-D7	DY580412	89134867	-0.664611	-1	0.173909	-0.959366	0.337272	-0.848031	-0.679939	0.430956	0.24881	1	0.174808	-0.440244
719	A009-D8			-1	1	0.77443	0.12308	0.486242	-0.324488	-0.101221	-0.0932096	-0.129653	0.484854	0.482109	-0.0241307
720	A009-D9	DY580413	89134868	1	0.105249	-0.354025	-0.0767135	-0.396822	-1	0.213597	0.813365	0.656747	0.104758	0.216468	-0.577723
721	A009-E1	DY580414	89134869	-0.996722	-0.801966	-0.454321	0.0352454	-0.318196	0.701591	-0.984237	-0.0289281	-0.618808	-1	0.0811337	1
722	A009-E10	DY580415	89134870	-0.0451026	-0.39533	0.563038	-0.529178	-0.378323	-1	0.461206	-0.473757	0.0169987	-0.198552	1	0.778106
723	A009-E11	DY580416	89134871	-0.630686	-0.941657	1	-0.971774	-0.904789	-0.881867	-0.159796	-0.428832	-0.612683	-1	-0.779983	-0.596397
724	A009-E12			-0.866478	-1	1	-0.493635	-0.71473	-0.533997	-0.674408	-0.763098	-0.524838	-0.988432	-0.792658	-0.663802
725	A009-E2	DY580417	89134872	0.496976	0.478635	-1	0.476779	0.591989	0.753087	0.35953	1	0.61459	0.0170918	0.682583	0.915615
726	A009-E3	DY580418	89134873	0.19506	-0.215847	0.938434	-1	0.299119	-0.275445	0.0284196	1	0.0938388	-0.492522	-0.175968	-0.547489
727	A009-E4	DY580419	89134874	0.104832	-0.425747	1	-0.112378	-0.631676	-0.377166	-0.0527	0.00275641	-0.206508	-0.988483	-1	-0.688749
728	A009-E5	DY580420	89134875	0.0657155	-1	0.690642	0.445118	-0.505572	-0.63904	0.0380971	-0.762704	0.127067	-0.822586	0.876794	1
729	A009-E6			-0.881644	-0.293184	1	-0.969231	-1	0.545464	-0.841885	-0.205029	-0.424071	-0.655278	0.276898	-0.327704
730	A009-E7	DY580421	89134876	1	0.11366	0.208426	-0.00483789	0.802836	-1	-0.334635	-0.284598	-0.18885	0.795877	0.421679	-0.496916
731	A009-E8	DY580422	89134877	-0.652246	0.033538	1	0.0996843	0.0853515	-0.372229	-0.602097	0.396422	0.423661	-1	0.0262086	-0.0538844
732	A009-E9	DY580423	89134878	-0.69591	0.0330825	-0.231499	0.0594145	0.624126	0.272616	-0.360676	-0.514228	-0.58816	-0.869772	1	-1
733	A009-F1	DY580424	89134879	0.287206	-0.79183	-0.706881	0.435181	0.0236054	-0.667227	1	-0.592062	-0.644395	-1	0.643756	-0.214608
734	A009-F10	DY580425	89134880	0.118922	-0.654472	0.718474	-0.879254	1	-1	0.824075	-0.113728	-0.186393	-0.200047	0.428579	-0.528154
735	A009-F11	DY580426	89134881	-0.0395634	-0.456664	0.0828052	-0.532759	-0.318588	-0.367917	-0.427532	-0.410301	-0.199891	-0.196651	-1	1
736	A009-F12	DY580427	89134882	-1	-0.4984	-0.944375	0.0716543	0.547769	0.800186	1	-0.530694	-0.147685	-0.559919	0.187799	-0.288598
737	A009-F2	DY580428	89134883	0.342364	0.589766	-0.105898	0.730968	-1	0.355984	0.392662	0.404613	1	0.349542	0.481982	0.411731
738	A009-F3	DY580429	89134884	-0.0788	0.293242	1	-0.0521339	0.048219	0.444254	-1	0.297366	0.379645	0.126687	-0.403443	-0.381483
739	A009-F4			0.865218	-0.0568703	0.86395	0.56187	-0.223545	0.77629	0.463754	-0.0955127	0.314982	-1	1	0.923442
740	A009-F5			-0.0795359	0.206176	0.171135	0.478833	0.794599	-0.471261	-0.0633109	-0.448029	-0.207843	1	-0.127245	-1
741	A009-F6	DY580430	89134885	-0.848325	-0.150739	-0.607162	-0.469904	-0.630771	-1	-0.0231608	0.00694979	-0.726148	0.494898	1	-0.04798
742	A009-F7	DY580431	89134886	0.358244	-0.0472447	1	0.113259	-0.118328	0.992435	0.532283	0.583857	0.8618	0.753671	0.296079	-1
743	A009-F8	DY580432	89134887	0.463541	-0.198197	1	0.107043	0.841141	-0.676601	0.502276	0.214176	-0.214707	-0.338868	-1	-0.578789
744	A009-F9	DY580433	89134888	-0.136705	-0.515543	-0.994818	-0.517154	-0.755904	-0.809259	1	-0.0657324	-0.591506	-1	-0.370952	0.885883
745	A009-G1			-0.750782	1	0.803875	0.330327	0.732836	-0.208204	0.300513	-1	0.887588	0.679198	0.519017	-0.265012
746	A009-G10	DY580434	89134889	-0.165464	-1	1	-0.452552	-0.201317	-0.318843	-0.984638	0.114614	0.459035	-0.297381	0.0141778	-0.767197
747	A009-G11	DY580435	89134890	0.465133	0.454991	1	0.2503	0.702491	0.24769	0.399632	0.278447	0.0439476	-0.0731836	-1	-0.00831347
748	A009-G12	DY580436	89134891	-1	0.386288	1	-0.52686	0.283751	0.0194097	-0.192715	-0.327681	-0.701964	-0.874755	0.418731	-0.0866216
749	A009-G2	DY580437	89134892	0.0724985	-0.206717	1	-0.138305	-0.483935	-0.209456	-0.571675	0.97529	-0.695502	-0.483371	-1	-0.679159
750	A009-G3	DY580438	89134893	0.578669	-0.349809	1	-0.617786	-0.730937	-0.365658	-0.0166907	-0.156228	-0.0213149	-1	-0.0966343	0.513997
751	A009-G4	DY580439	89134894	0.334109	0.215817	1	0.0485609	0.0155119	0.739149	0.354614	0.0461831	0.00418508	-0.110285	-1	0.663134
752	A009-G5	DY580440	89134895	0.510813	0.323166	1	0.850061	0.873609	0.791196	0.906099	0.553059	0.851283	0.666462	-1	0.626843
753	A009-G6	DY580441	89134896	-0.175249	0.250772	1	-0.35383	-0.631857	-0.449254	-0.139874	-0.197728	0.161319	-0.373229	-1	-0.0557183
754	A009-G7	DY580442	89134897	0.152247	-0.345871	1	-0.545555	-1	-0.208819	-0.15084	-0.0404109	-0.465408	-0.470365	0.0659026	0.236664
755	A009-G8			-0.0688733	0.717389	0.266517	-1	0.848259	0.052811	1	-0.108774	-0.480325	0.637766	0.663654	0.416729
756	A009-G9			-0.177661	-0.247997	-1	0.865138	-0.307902	-0.0469261	0.0164645	-0.243736	1	0.118284	0.324199	-0.534487
757	A009-H1	DY580443	89134898	-0.198622	0.0968584	-0.394828	-0.377285	0.674236	-0.189474	0.599185	-0.0107315	-1	-0.500193	0.448065	1
758	A009-H10	DY580444	89134899	-0.0417413	0.351346	-1	0.264623	0.746876	0.594372	0.671559	1	0.485517	0.309728	-0.107282	-0.332955
759	A009-H11	DY580445	89134900	0.219938	-0.930697	1	-0.153806	-0.568268	-0.298586	0.0237604	-1	-0.114856	-0.481626	-0.517801	-0.986679
760	A009-H12	DY580446	89134901	-0.573741	0.388944	-0.486735	-0.285721	1	-1	-0.71899	-0.736847	0.340225	0.419429	-0.385549	-0.0447404
761	A009-H2	DY580447	89134902	-1	-0.558248	0.771057	-0.406596	1	-0.671007	-0.171983	0.837229	0.149321	-0.0281482	-0.442842	-0.569451
762	A009-H3	DY580448	89134903	-1	-0.602178	0.178999	-0.664615	-0.765726	0.698912	-0.48698	-0.783856	-0.970922	-0.855772	1	0.816916
763	A009-H4	DY580449	89134904	-0.368247	1	-0.816725	-0.0127869	0.880602	-1	-0.438991	-0.51304	-0.463834	-0.4752	-0.661498	-0.657085
764	A009-H5	DY580450	89134905	-0.979102	-0.132137	-0.000556596	-0.907875	-0.207575	-0.154813	-0.647191	-0.658749	-0.0760788	-1	1	0.486572
765	A009-H6	DY580451	89134906	-0.362285	-0.882898	1	-0.919226	-0.467489	-1	0.594498	-0.0667072	-0.101825	-0.201398	-0.633179	-0.527101
766	A009-H7	DY580452	89134907	0.320312	0.810393	0.638285	0.572476	0.491196	1	0.133812	0.183797	0.776192	0.48255	-1	0.827804
767	A009-H8			-0.454879	0.662188	-0.4937	0.193038	-0.413634	-0.396769	-1	0.896825	1	-0.353991	-0.00401977	0.478101
768	A009-H9	DY580453	89134908	0.389923	0.01698	0.240422	0.393525	0.39425	0.693177	1	0.373059	0.602942	0.499403	0.196246	-1
769	A010-A1	DY580454	89134909	-0.0337282	0.553068	1	0.522018	-0.516492	0.570973	0.594586	-0.161737	0.124604	-1	0.884499	0.792726
770	A010-A10	DY580455	89134910	-0.563108	-0.381007	-0.126423	-0.332923	-0.0736322	-0.388427	-0.0957837	-0.531158	0.0355023	-1	1	-0.635051
771	A010-A11	DY580456	89134911	-0.702922	0.0405198	1	0.000159483	-0.356369	-1	-0.857389	-0.354435	0.455175	0.134329	-0.0802118	-0.423516
772	A010-A12			-0.335185	-0.949266	0.42031	1	-0.0232501	0.555151	-0.864521	-1	0.628776	0.138578	0.173506	-0.729799
773	A010-A2			-0.168251	0.479859	0.189077	0.643149	-0.330908	0.170145	0.507968	0.170157	-0.570185	-1	1	0.4952
774	A010-A3	DY580457	89134912	-1	0.392109	-0.7596	0.387101	-0.393916	-0.447317	-0.74192	-0.701461	-0.234826	1	0.880357	-0.243188
775	A010-A4			-0.530168	-0.0155158	0.302214	1	-0.294462	-0.240771	-0.453957	-0.0225102	-0.843594	-1	0.23822	-0.158516
776	A010-A5	DY580458	89134913	0.0627941	0.12817	1	0.277147	0.427605	0.0154372	0.349601	0.0146033	-0.175888	-1	-0.156795	0.636108
777	A010-A6			-1	-0.966849	0.0674927	0.941761	-0.891599	-0.703323	1	-0.541532	-0.194103	0.272372	0.338036	0.623961
778	A010-A7			-0.217573	0.667567	-0.42933	0.837216	0.432608	0.221668	-0.269076	1	-1	-0.548962	0.420633	0.45848
779	A010-A8			-0.707609	-0.682215	0.616201	1	-0.211635	-0.21374	-0.760608	-0.551445	0.324332	-1	-0.557519	-0.276056
780	A010-A9	DY580459	89134914	-0.638111	0.360033	1	0.293595	0.119789	0.505035	0.760996	-0.211374	-0.570863	-1	0.851782	0.465006
781	A010-B1			-0.680733	0.191918	0.396855	1	0.194147	0.306285	-0.691828	-1	0.14035	0.605912	0.0615738	-0.877291
782	A010-B10	DY580460	89134915	-0.451404	-1	-0.540475	-0.492591	-0.828972	-0.643456	-0.995274	-0.809807	-0.880389	-0.751162	-0.110345	1
783	A010-B11	DY580461	89134916	0.502838	0.325841	-1	1	-0.162272	0.0360921	0.21792	-0.524245	0.251282	-0.455055	0.365366	0.382299
784	A010-B12			-1	1	-0.376438	0.474432	-0.0193613	0.203377	-0.913988	-0.593522	0.0247042	0.191496	-0.330876	0.104103
785	A010-B2	DY580462	89134917	-0.134041	-0.140592	-0.423306	-0.114567	-0.728336	-1	-0.411529	-0.522091	-0.609167	-0.977393	1	0.96307
786	A010-B3			0.488922	1	0.40891	0.473388	0.37516	0.65679	0.643369	-0.343206	0.626641	0.616326	0.602398	-1
787	A010-B4	DY580463	89134918	1	0.398066	-1	-0.557132	0.357989	0.150368	0.315777	0.913587	-0.396186	0.122102	0.0693429	0.33167
788	A010-B5			-1	1	0.425915	0.347504	0.10033	-0.575855	-0.520141	-0.745564	0.166234	0.704893	-0.872538	-0.0795654
789	A010-B6	DY580464	89134919	1	0.887483	0.905097	0.689017	0.518243	0.787037	0.937241	0.894837	0.513427	0.969693	0.498052	-1
790	A010-B7	DY580465	89134920	0.823453	0.412186	-0.589525	0.284679	-0.0854067	0.684211	1	0.0840223	-0.387851	-0.0193161	-1	0.309534
791	A010-B8			-0.430469	0.943298	0.57082	0.918015	0.0945218	1	-0.435498	0.249539	0.577214	0.47154	-1	0.839651
792	A010-B9	DY580466	89134921	-0.118021	0.0454016	-0.66898	0.893076	0.794158	-1	0.936723	0.134725	-0.631372	1	-0.560249	-0.336321
793	A010-C1	DY580467	89134922	-0.457219	-1	-0.608161	-0.396018	-0.562319	0.0661308	0.0447673	1	0.158947	-0.0328945	-0.742203	-0.366604
794	A010-C10			-0.289733	0.77053	0.601279	1	0.835496	0.20458	0.138377	-0.440854	0.557588	0.589693	-1	0.687904
795	A010-C11			-0.793957	0.0360238	-0.890474	0.0187399	1	-0.0632094	-0.830379	-1	-0.372283	0.0424786	0.961397	-0.605059
796	A010-C12			0.0969823	0.30346	0.437432	1	0.233642	0.240031	-0.0691358	0.233653	-0.202833	0.185304	-1	0.466091
797	A010-C2			0.571267	0.376134	0.789315	1	0.514484	0.461492	0.679085	0.125192	0.422862	-1	0.907792	0.44792
798	A010-C3			0.930723	0.841738	0.796057	0.361508	0.84629	0.071361	-0.137055	1	0.913648	0.658025	-1	-0.206345
799	A010-C4			-0.534071	0.416341	0.0284934	-0.0426631	-0.529273	-0.243017	-0.943242	-0.863404	1	0.643721	-1	-0.497264
800	A010-C5			-0.0410422	0.0954452	-1	-0.360892	-0.635493	-0.940571	-0.0689726	-0.235711	0.140438	-0.179527	1	-0.0312658
801	A010-C6			-0.08526	-1	0.455474	0.991434	0.141312	0.322184	-0.0122164	-0.00719322	0.309354	0.272518	1	0.233753
802	A010-C7			0.21182	0.396536	0.880179	1	0.342839	0.309227	-1	0.277097	0.173742	-0.666372	0.837079	0.294629
803	A010-C8	DY580468	89134923	0.191901	-0.0033584	0.313684	-1	1	-0.809971	0.205671	0.555424	-0.169665	0.164037	-0.0247405	-0.360205
804	A010-C9	DY580469	89134924	-0.588418	-0.127148	-0.128228	0.405509	-1	-0.340315	1	0.111613	-0.624583	-0.426741	0.522025	-0.517693
805	A010-D1	DY580470	89134925	-1	1	-0.836591	0.305296	-0.78264	-0.0305424	0.12844	-0.454997	-0.41321	-0.111313	-0.390447	-0.579281
806	A010-D10	DY580471	89134926	-0.237136	1	0.264417	0.734438	0.353233	0.591564	0.414795	-0.0920966	0.99401	0.794218	-0.833429	-1
807	A010-D11	DY580472	89134927	-0.118443	0.1805	0.621921	0.0907482	0.0762092	0.225755	0.19275	-0.669984	0.162479	-0.474935	1	-1
808	A010-D12	DY580473	89134928	0.630219	0.725685	0.640981	0.575805	0.429454	0.759259	0.692245	0.95656	0.738155	0.396893	-1	1
809	A010-D2			-1	0.206264	0.633535	0.833857	0.804475	0.0720547	-0.496923	-0.654134	0.0120033	1	0.0728491	-0.622759
810	A010-D3			-0.361947	-0.120327	0.513157	-0.234158	-0.0306197	1	0.0151133	-1	0.367072	0.602101	0.579623	-0.0716679
811	A010-D4			-0.603219	0.294155	-0.22488	0.366164	-0.0440406	-1	-0.767814	-0.25748	-0.655439	0.600308	1	-0.0677018
812	A010-D5			-0.665584	-0.135293	0.073356	1	-0.452041	-0.28344	-0.926863	-0.827594	0.538256	0.0431887	-1	-0.000361629
813	A010-D6			0.200896	-0.100009	0.664466	-0.327074	-0.104033	-0.759206	-0.579864	-1	-0.278608	-0.422547	-0.542439	1
814	A010-D7	DY580474	89134929	-0.407242	-0.292071	-0.367003	-0.882706	-0.632771	-0.83967	-0.811433	-0.64684	-0.921869	-1	1	-0.933758
815	A010-D8	DY580475	89134930	0.958926	0.960803	0.137829	0.999068	0.758687	0.992619	1	0.921655	0.49865	0.809586	-1	0.980828
816	A010-D9	DY580476	89134931	0.401296	0.289855	-1	0.797035	0.977059	0.167306	0.757108	0.402201	1	0.316789	-0.073141	-0.208388
817	A010-E1	DY580477	89134932	0.775795	0.244584	0.11076	0.716849	-1	0.144012	-0.157277	0.967209	0.638494	0.339637	-0.0204049	1
818	A010-E10	DY580478	89134933	0.612	0.0596994	0.544578	0.39801	-0.163253	-0.26187	-0.393616	0.235654	0.00243277	-1	-0.778439	1
819	A010-E11	DY580479	89134934	0.372087	0.69203	0.855286	1	0.622169	0.116847	-0.617247	0.43111	0.837423	0.27547	-1	0.349482
820	A010-E12			-0.70506	-0.0976882	-0.716931	1	0.310751	-0.348971	-1	-0.710815	0.133157	0.382794	-0.00650065	-0.456721
821	A010-E2	DY580480	89134935	0.460239	0.834996	0.968957	0.954784	0.161599	0.75006	0.288683	0.515085	0.319883	-1	1	-0.0580521
822	A010-E3			-0.223268	0.116854	0.3623	0.00917612	0.0242942	0.107788	1	0.159816	0.295113	-0.555273	-1	0.0953981
823	A010-E4			0.0152318	-0.332834	1	0.499213	0.133679	0.0767691	0.127603	0.416369	0.157067	0.223129	-1	-0.00986782
824	A010-E5			-0.0688895	0.0955005	-0.535219	0.274535	-1	-0.0383834	0.591663	-0.823605	-0.465497	-0.89722	0.454217	1
825	A010-E6	DY580481	89134936	0.812768	0.888541	1	0.772839	0.971041	0.915018	0.847031	0.920596	0.715289	0.40652	-1	0.982321
826	A010-E7			-0.521099	0.522094	0.0799926	0.0761079	0.624551	1	-1	-0.519682	0.492113	0.682587	0.55144	0.135277
827	A010-E8	DY580482	89134937	1	-0.695584	0.965837	0.67131	-1	0.186604	-0.708203	0.322219	-0.517779	-0.60731	0.818992	0.213489
828	A010-E9	DY580483	89134938	0.103372	0.337605	0.117941	0.402923	-1	-0.82505	1	0.758697	-0.147056	-0.659178	-0.149429	-0.719575
829	A010-F1	DY580484	89134939	-0.250212	0.263828	0.396588	0.323823	-0.542966	0.0856065	-1	-0.609676	0.398895	-0.0880705	-0.226441	1
830	A010-F10	DY580485	89134940	0.475659	0.625244	1	0.366011	0.109235	0.710479	0.741505	0.218716	-1	-0.347727	0.695277	-0.800835
831	A010-F11	DY580487	89134942	0.388413	1	-0.92566	-0.993703	-0.64566	0.550252	-0.130653	0.241531	-1	-0.393898	0.01629	-0.285524
832	A010-F12			0.419329	-0.516039	0.191539	0.0708168	1	0.53626	-1	0.517945	0.584563	0.365803	0.902557	0.42462
833	A010-F2	DY580488	89134943	-0.357295	-0.333487	-0.517377	-0.692541	-0.415199	-0.445442	-0.536085	-0.561002	-0.650394	-0.646252	-1	1
834	A010-F3			0.664911	0.80741	-0.648592	0.794474	0.169319	0.586473	1	0.615824	0.218032	0.288601	-1	0.21183
835	A010-F4			-0.826783	0.132423	0.140743	1	-0.257359	0.392474	-0.995861	-1	0.0555958	-0.398531	0.158167	-0.770145
836	A010-F5			-0.614379	-0.710299	-0.731974	-0.85152	-1	-0.719498	-0.7426	-0.798886	-0.979165	-0.716048	-0.983767	1
837	A010-F6			-0.206519	-0.544303	-0.50652	-0.345545	-0.805906	-0.384979	-0.38435	-0.546526	-0.521001	-0.687306	-1	1
838	A010-F7	DY580486	89134941	0.79678	1	-0.35473	0.197972	0.592665	0.962573	0.789121	0.473843	0.0958811	0.321308	-1	0.370439
839	A010-F8	DY580489	89134944	0.195956	0.38723	0.772659	-0.168458	0.35509	0.846581	1	0.702577	0.190898	-0.157803	-1	0.0114787
840	A010-F9	DY580490	89134945	-0.0886463	0.00114449	-0.493711	-0.176922	-0.0720189	-0.560343	-0.0185018	-0.0238957	-0.109875	-0.389792	-1	1
841	A010-G1			-0.74631	-0.311397	-1	1	-0.226476	-0.749143	-0.748772	-0.592028	-0.404997	-0.137121	-0.407102	-0.363873
842	A010-G10	DY580491	89134946	0.0741926	0.171187	1	0.687482	0.61456	0.224197	0.355169	0.288788	0.29134	-1	0.409091	0.902252
843	A010-G11			-0.692148	-0.127724	-0.955001	1	-0.623195	-1	-0.983046	-0.946143	-0.887946	-0.905134	-0.113039	0.0120279
844	A010-G12	DY580492	89134947	-0.782029	-0.297312	-0.534421	1	0.394726	-0.308782	-0.707743	-0.482915	-0.386845	-1	-0.698518	-0.26651
845	A010-G2			-0.934349	-0.680342	1	-0.861912	-0.608534	-0.587132	-1	-0.648023	-0.755014	-0.964476	0.0283233	-0.699835
846	A010-G3			0.475486	0.306834	0.287748	1	0.436476	0.274778	-1	0.447345	-0.222962	0.104903	0.714852	-0.828865
847	A010-G4			-0.613272	-0.688876	-0.80901	1	-0.499891	-0.873287	-0.527529	-0.528962	-0.607265	-1	-0.431935	-0.693
848	A010-G5	DY580493	89134948	0.345244	0.091509	-0.157688	1	-1	-0.18676	-0.0067795	0.376019	-0.446658	-0.116016	-0.41001	-0.601012
849	A010-G6			-0.221731	0.826361	0.742923	1	-0.00303755	0.429033	-0.379063	-0.0496355	0.625615	-1	0.422034	-0.139153
850	A010-G7	DY580494	89134949	0.693082	1	-0.657045	0.990944	0.0627493	0.0561465	-1	0.0689641	-0.0083368	-0.228622	0.363146	-0.286668
851	A010-G8	DY580495	89134950	1	-0.288353	-0.593633	0.168599	-1	-0.455483	0.562791	-0.018352	0.574725	-0.607774	-0.775573	-0.392085
852	A010-G9			-0.321579	0.91487	0.914198	0.410443	0.6414	0.0185058	-1	-0.168176	0.925571	-0.812901	1	0.646053
853	A010-H1	DY580496	89134951	0.906034	0.528355	0.0754205	-0.0234699	-0.226733	0.704613	0.103856	1	0.0073616	0.712518	-1	0.533402
854	A010-H10			-0.182083	0.903802	0.0154455	1	-0.367137	0.03105	-0.625119	-0.23359	0.979614	0.584434	0.889454	-1
855	A010-H11			-0.668258	0.132778	0.181114	1	0.603699	0.065323	-0.45457	-1	-0.0958795	0.222247	-0.613321	0.122427
856	A010-H12			0.0515727	0.526478	0.47293	-0.596562	-0.966831	-0.150112	0.0346239	0.599221	-1	-0.632302	1	-0.142744
857	A010-H2	DY580497	89134952	-0.948293	1	-0.686759	0.880054	0.732955	0.291823	-1	-0.678609	-0.691016	0.315479	-0.703756	-0.924663
858	A010-H3	DY580498	89134953	0.820825	1	0.52184	0.416454	0.822684	0.876889	0.535236	0.156824	0.101453	0.786024	-1	0.216262
859	A010-H4			-1	0.934901	-0.303243	0.656618	0.070962	-0.321724	-0.690786	-0.378436	1	0.415564	0.531508	-0.356472
860	A010-H5	DY580499	89134954	-0.248704	1	0.24129	0.541923	-0.976344	-0.0704029	0.498289	-0.919664	0.194969	-0.0325254	-0.114726	-1
861	A010-H6			-0.732461	-1	-0.171308	-0.409938	-0.938687	-0.538379	-0.674617	0.319693	-0.0305016	-0.615841	0.899678	1
862	A010-H7			-0.685608	0.481214	0.180345	0.0612341	0.184063	-1	-0.28578	-0.123064	0.209687	0.2955	1	-0.836461
863	A010-H8	DY580500	89134955	0.505245	0.221837	1	0.210359	-0.131864	0.407715	0.609914	0.409556	0.0537117	0.447302	-1	0.956771
864	A010-H9	DY580501	89134956	0.0401612	-0.0942631	-0.343677	-0.129387	0.483879	0.278197	1	0.468959	0.0646492	-0.272796	-1	-0.0631428
865	A011-A1			0.429829	1	0.16707	0.061278	0.171937	-1	-0.237102	-0.166847	-0.814532	-0.310738	-0.0708749	0.138467
866	A011-A10	DY580502	89134957	0.278774	-0.485915	0.133803	1	-0.0156909	-0.00697234	-0.885253	0.0853236	-1	-0.926791	0.055556	-0.270208
867	A011-A11	DY580503	89134958	-0.218435	0.445984	0.795336	0.793936	-0.478297	0.557379	1	0.0889812	0.057909	-1	0.659176	0.326085
868	A011-A12	DY580504	89134959	-0.468223	0.203659	-0.0202844	0.320565	-0.0772359	-0.371922	0.452959	-0.204004	1	-1	0.30194	0.16015
869	A011-A2			0.109631	0.0122237	-0.0353314	1	-0.881595	-0.916327	-0.360895	-0.294904	-0.369656	-1	0.381895	-0.108994
870	A011-A3			0.107276	-0.258902	0.882929	1	-1	-0.641781	-0.505116	-0.685339	-0.0528215	-0.758208	0.0560931	-0.617267
871	A011-A4			0.161306	-0.261077	-0.337771	0.327033	-1	-0.416546	1	-0.513945	-0.83888	-0.344462	-0.407357	0.51657
872	A011-A5			-0.476648	0.793363	-0.68128	0.0547588	1	-0.623815	-0.0782253	-1	0.0225704	-0.320452	0.405556	-0.525502
873	A011-A6			1	0.521561	0.798112	0.660049	0.138584	0.303689	0.151513	0.181602	-0.519043	-1	0.976274	-0.185568
874	A011-A7			0.328884	0.615221	0.116663	0.495882	0.151241	0.312012	0.234063	-0.542051	-0.833033	-1	1	0.539175
875	A011-A8			0.0396154	-0.130969	0.359592	1	-0.546976	-0.107292	0.583215	-0.0162051	0.368725	-1	-0.486111	0.970419
876	A011-A9			-0.249035	1	0.557717	0.342639	0.415354	0.400616	0.0510522	-0.281507	0.120651	0.317994	-1	0.0112946
877	A011-B1	DY580505	89134960	-0.0139551	0.778383	-0.557777	0.821956	1	0.450445	0.265119	0.101288	0.166022	-0.291715	-1	-0.420496
878	A011-B10	DY580506	89134961	0.311638	0.138457	0.918059	0.460781	0.926941	0.70572	0.768198	0.628992	0.328636	0.757407	-1	1
879	A011-B11	DY580507	89134962	0.370669	0.456348	1	-1	-0.837825	-0.593521	-0.657787	0.332782	-0.279689	-0.603823	-0.325121	-0.875903
880	A011-B12	DY580508	89134963	0.46468	0.0418922	0.0636772	-0.27433	-0.425574	0.242769	-0.325768	-0.133004	-0.240932	-0.489656	1	-1
881	A011-B2	DY580509	89134964	-1	-0.0681484	1	0.800291	0.791615	0.0715748	0.260532	0.00989448	0.628907	0.518953	-0.601804	0.985397
882	A011-B3	DY580510	89134965	-0.641028	-1	0.23875	-0.417159	-0.127965	-0.460221	-0.0870596	-0.189768	-0.498546	-0.254738	1	0.20972
883	A011-B4	DY580511	89134966	1	-0.0719146	0.869385	0.983716	0.344578	0.56849	0.242393	0.831479	-0.421084	-0.233402	-1	-0.114271
884	A011-B5	DY580512	89134967	-0.28209	-0.590158	-0.895822	-0.693947	-1	-0.525477	-0.258415	-0.36166	-0.783383	-0.626994	-0.706945	1
885	A011-B6	DY580513	89134968	-0.820156	-0.847813	1	-0.822562	-0.431837	-0.237032	0.0150796	0.771153	-0.793927	0.130463	-1	0.695903
886	A011-B7	DY580514	89134969	-0.183624	-0.0635508	1	-0.309154	-1	-0.507831	-0.70073	-0.916983	-0.804822	-0.171	-0.61983	0.405042
887	A011-B8			-0.569245	1	-0.0388466	0.0240741	-0.10207	0.294154	-0.595208	-0.997966	0.0876954	-0.471403	-1	-0.0837115
888	A011-B9			-0.314871	1	0.0419706	-0.458076	-0.182047	-0.792734	-0.551146	-1	-0.28516	-0.315895	-0.00781564	-0.220129
889	A011-C1			-1	0.0675241	-0.536871	1	-0.34682	-0.229424	-0.777623	-0.680861	0.160308	-0.805389	0.218344	0.19539
890	A011-C10	DY580515	89134970	-0.92263	-0.0479507	0.141945	0.94694	1	-0.0909535	-0.630537	-0.0119784	-0.0720724	0.132754	-0.351416	-1
891	A011-C11			-0.915572	-0.707623	-0.780438	-1	1	0.22455	-0.322743	-0.713424	0.521355	0.322101	-0.554053	-0.365572
892	A011-C12	DY580516	89134971	-0.558777	-0.152288	-0.778258	-0.0875838	-0.246941	-0.713961	-0.255009	-0.174948	-0.0209096	-0.257076	-1	1
893	A011-C2	DY580517	89134972	0.474843	-0.287082	0.271401	1	0.178649	-0.0489602	-0.22164	0.258517	-0.1047	0.398241	0.729247	-1
894	A011-C3			-0.470959	-0.216225	-0.443063	1	-0.24354	-0.0689752	-0.178198	-1	-0.677921	0.121706	-0.160863	-0.478501
895	A011-C4			0.130142	-0.0596085	-0.184134	0.0856246	-0.0912925	-0.183849	-0.0379067	0.480726	1	-0.0905691	-0.0992136	-1
896	A011-C5	DY580519	89134974	-1	1	0.0805312	0.69782	-0.421362	-0.285471	-0.873658	-0.524061	-0.188204	0.267273	0.725678	-0.646815
897	A011-C6	DY580520	89134975	-0.406977	-1	-0.223084	0.228018	-0.100866	-0.263955	-0.673408	-0.164612	-0.35717	-0.56748	1	-0.79184
898	A011-C7			-0.211644	-0.44185	-0.450341	1	-0.678263	-0.231502	-0.813694	-1	-0.211477	-0.505644	-0.010082	-0.459065
899	A011-C8	DY580521	89134976	0.432382	0.239412	0.0905491	-0.53566	-0.207099	-0.163545	0.973175	0.753217	-0.444993	-1	1	-0.424892
900	A011-C9			-0.883262	-0.970264	-0.477209	0.00391471	-0.0126451	0.191343	0.613458	0.017215	-0.280803	-1	1	-0.00461934
901	A011-D1	DY580522	89134977	-0.697271	-0.539436	1	-0.597455	-0.93677	-0.775121	-0.674674	-1	-0.832731	-0.667533	-0.614234	-0.350188
902	A011-D10	DY580523	89134978	-0.733864	-0.686666	-1	-0.216305	-0.107506	1	0.524683	-0.0749065	-0.21774	-0.109732	-0.0973054	0.0250175
903	A011-D11	DY580524	89134979	-0.93591	0.159661	0.152661	-0.128614	0.0961047	-0.274063	-1	0.072281	0.697964	0.122255	1	-0.532414
904	A011-D12	DY580525	89134980	0.335245	0.305127	-0.587768	0.607453	0.261153	0.876303	0.311809	-1	0.207169	-0.100788	1	0.318561
905	A011-D2	DY580526	89134981	0.309315	0.407559	1	0.708678	0.989915	0.658936	0.883041	0.453653	0.608415	0.748998	-1	0.295064
906	A011-D3			0.175627	0.00808936	-0.348007	0.0665827	-1	0.131263	1	-0.0950009	-0.9158	-0.210319	0.782397	0.231114
907	A011-D4			-0.310886	0.631836	0.813638	0.846678	0.091831	-0.568789	-1	-0.523505	1	-0.0840133	-0.718234	-0.351938
908	A011-D5	DY580527	89134982	0.958745	0.388013	0.402321	1	0.457657	0.81898	0.574723	0.726428	0.771954	0.284319	0.58245	-1
909	A011-D6	DY580528	89134983	-0.0138662	0.282221	1	0.449622	-0.0559395	-0.342637	-0.375268	-0.0392391	0.674009	0.0775094	-0.0681081	-1
910	A011-D7	DY580529	89134984	-1	0.0149044	1	-0.223911	-0.282219	-0.492556	-0.772938	-0.255419	-0.214947	-0.358169	-0.420336	-0.728172
911	A011-D8	DY580530	89134985	0.30225	0.329411	-0.639389	0.27644	-0.683203	1	0.628533	-0.527514	-0.796602	-1	-0.583156	0.242312
912	A011-D9	DY580531	89134986	-0.269737	-0.277874	-0.932712	0.081375	0.424845	-0.569644	1	0.0308491	-1	-0.643303	-0.265325	-0.0356123
913	A011-E1	DY580532	89134987	-0.897473	-0.0199222	0.30014	0.927057	0.123547	-0.28199	-1	-0.576152	-0.307448	-0.429965	1	0.590979
914	A011-E10	DY580533	89134988	-0.266173	-1	-0.404863	0.169712	-0.570426	0.965162	-0.0417425	-0.494996	-0.407339	-0.457931	0.964143	1
915	A011-E11	DY580534	89134989	-0.273055	0.152193	0.0323665	0.767075	-1	1	-0.992688	-0.691817	-0.600378	-0.0659064	0.728381	0.223777
916	A011-E12	DY580535	89134990	-1	0.995829	-0.192061	0.157035	-0.758457	-0.949762	-0.559475	1	0.351886	-0.206688	-0.719187	-0.543844
917	A011-E2	DY580518	89134973	-0.167878	0.369974	0.183416	0.469848	0.0826412	-0.204513	0.303942	-0.0940413	0.202102	0.148979	1	-1
918	A011-E3	DY580536	89134991	-0.2627	0.4624	-0.521518	1	-0.623124	-0.114842	-0.576851	-0.0612393	-0.574834	-1	0.211969	-0.621367
919	A011-E4	DY580537	89134992	0.323142	0.419141	-1	-0.0508837	0.691734	0.760278	-0.03896	-0.355542	1	0.372609	-0.0640524	-0.24625
920	A011-E5	DY580538	89134993	0.105517	-0.119972	1	0.170733	-1	0.455262	-0.71336	-0.531972	-0.0470751	0.367903	-0.19162	0.2284
921	A011-E6			1	0.0190749	0.678756	0.902036	0.0582392	0.35967	-1	-0.399645	0.117762	0.844284	-0.695281	0.0701779
922	A011-E7			0.292989	0.146012	-1	1	0.0947511	0.0449285	0.173359	0.331052	0.167821	0.312123	0.191996	0.327786
923	A011-E8			-1	-0.0990689	-0.108161	0.24138	1	-0.483299	-0.867156	-0.678416	0.893	0.661656	0.893038	0.304508
924	A011-E9	DY580539	89134994	0.189095	0.640839	0.288666	1	-0.337281	-0.574578	-0.316137	-0.261291	-0.366951	-0.998952	0.196329	-1
925	A011-F1			0.924194	0.241894	0.602544	0.407866	0.56076	0.298227	0.718802	0.366067	0.0315977	1	-1	0.783922
926	A011-F10	DY580540	89134995	-0.227191	-0.997776	1	-0.657108	-0.179175	-0.751667	-0.238233	0.388586	-1	-0.419667	-0.60109	-0.192536
927	A011-F11	DY580541	89134996	-1	0.364025	1	0.684478	0.864751	0.295018	-0.995943	-0.420411	0.0489578	-0.162804	0.45856	-0.153014
928	A011-F12			-1	-0.061628	0.573486	-0.834514	-0.322974	0.64838	-0.851324	0.00571404	0.141229	0.342959	1	-0.919253
929	A011-F2	DY580542	89134997	0.639184	0.548211	0.654228	0.532857	1	0.904375	0.65602	0.761358	0.711828	0.831409	-1	0.709191
930	A011-F3			-0.121028	1	-0.0271408	0.71263	0.0356592	0.340869	-0.106622	-0.265645	-0.0994	0.293174	-1	0.390038
931	A011-F4			-0.103858	-0.352777	0.245537	-0.350703	-0.247865	1	-0.446782	-1	-0.629526	-0.27756	-0.219964	-0.00827704
932	A011-F5	DY580543	89134998	1	-0.0211073	-0.404821	0.475794	-0.314017	0.0383138	-0.159565	0.437283	-0.23099	0.0122791	0.51364	-1
933	A011-F6	DY580544	89134999	0.924036	0.954322	0.911352	0.932826	0.872006	0.818746	1	0.940884	0.721989	0.862789	-1	0.888526
934	A011-F7			-0.554295	1	-0.188312	-0.0474564	-0.3304	-0.745526	-0.439373	-1	-0.354802	-0.377061	-0.0898193	-0.011162
935	A011-F8	DY580545	89135000	0.645801	-0.329613	1	-0.319053	-0.265528	-0.0746599	-0.669619	-0.0440854	-0.550017	-0.0253752	-0.101949	-1
936	A011-F9	DY580546	89135001	0.0863654	0.792825	-1	1	0.137557	0.293394	-0.823886	-0.635107	0.0140915	0.612611	-0.711944	-0.520718
937	A011-G1	DY580547	89135002	0.93381	1	-0.374857	0.0467162	-0.184551	-1	0.419638	-0.0785886	-0.639694	0.104197	-0.661156	0.254449
938	A011-G10			0.240654	0.516525	-0.469009	1	0.140869	0.0613321	-0.486179	0.0365375	0.207182	0.298683	-1	-0.386695
939	A011-G11	DY580548	89135003	-0.542472	-0.188799	-0.185358	1	-0.573838	-0.497147	-0.245382	-0.148651	-0.369531	-0.247762	-1	-0.514892
940	A011-G12			-1	1	0.387081	0.930902	0.993285	-0.093621	-0.38231	-0.854152	0.832343	0.548132	-0.222744	-0.23014
941	A011-G2			-0.394407	0.738677	1	-0.290472	-0.536848	0.0842689	-1	-0.751905	-0.329264	0.0816375	0.00615325	-0.235668
942	A011-G3	DY580549	89135004	0.142179	0.0290808	-1	0.947802	-0.277317	0.38659	0.0167244	0.218067	-0.0331259	-0.158119	1	0.327776
943	A011-G4			-1	1	0.471632	-0.0964007	0.0238114	0.676546	-0.850236	-0.429391	-0.256674	-0.009596	-0.400345	-0.524203
944	A011-G5	DY580550	89135005	0.51971	-0.128776	-0.705356	1	-0.911177	-0.580222	-0.375687	-1	0.283194	-0.490249	0.531975	-0.278809
945	A011-G6			-0.0852235	0.840943	-1	0.261027	1	-0.738032	-0.503306	-0.60379	0.661094	-0.253817	0.151514	-0.312685
946	A011-G7	DY580551	89135006	-0.356541	0.0276321	1	0.662916	-0.280771	-0.0220391	-1	-0.338626	-0.244658	-0.476739	0.421295	-0.5239
947	A011-G8	DY580552	89135007	-1	-0.646633	-0.318135	-0.186314	-0.598776	-0.934214	-0.894921	-0.84424	1	-0.266714	-0.896696	-0.895576
948	A011-G9			-1	0.890848	-0.955311	1	0.133765	0.381845	-0.495436	-0.878292	-0.00677429	-0.0731619	0.101667	0.103811
949	A011-H1	DY580553	89135008	0.450407	0.607001	-0.238215	0.0690609	-0.649477	-0.203369	1	-0.571454	-1	-0.4182	0.613039	-0.226402
950	A011-H10	DY580554	89135009	0.502116	0.360959	-1	0.827964	0.77351	0.644926	0.388739	-0.196266	0.848599	1	0.555134	-0.285785
951	A011-H11	DY580555	89135010	-1	-0.249166	-0.910975	0.159919	-0.42881	-0.475832	-0.48014	-0.636629	0.0418715	-0.176501	1	-0.247504
952	A011-H12	DY580556	89135011	-1	1	-0.135173	0.162642	-0.41841	-0.552585	-0.653923	-0.951245	-0.696382	-0.560569	-0.437969	-0.911185
953	A011-H2			-0.190385	0.741364	0.492863	0.45936	0.53066	-0.369428	-0.98726	-1	0.0609222	0.421584	1	0.0569629
954	A011-H3	DY580557	89135012	0.617385	0.326844	0.457221	0.426218	-0.310303	0.0915934	0.325924	-0.667453	-1	-0.386836	1	0.150171
955	A011-H4			-1	0.950662	-0.336191	1	0.71086	0.859803	-0.568924	-0.629167	0.611026	0.884185	0.0172201	-0.723705
956	A011-H5	DY580558	89135013	-0.294181	-0.218687	-1	-0.274623	-0.965172	0.0828033	-0.235509	-0.0173931	0.175463	-0.253886	-0.359354	1
957	A011-H6			-1	0.247604	-0.440756	0.616836	-0.605053	-0.470216	-0.811568	-0.888866	-0.788549	-0.210152	1	-0.168642
958	A011-H7			-0.352805	-0.501382	1	-0.291183	-0.435912	-0.787818	-1	-0.638678	-0.803837	-0.639483	-0.172439	-0.80661
959	A011-H8			-0.73923	-0.814688	-0.331719	-0.0895615	1	-0.958076	-1	0.648975	-0.00515496	0.682455	-0.920548	-0.823015
960	A011-H9	DY580559	89135014	-1	-0.486298	-0.00446538	-0.150223	-0.00874697	-0.0720149	-0.14081	-0.303764	0.203339	-0.57979	-0.634968	1
961	A012-A1	DY580560	89135015	0.911305	-1	-0.115667	0.876384	0.973925	-0.364191	0.524144	0.392131	-0.319523	0.840341	-0.414618	1
962	A012-A10	DY580561	89135016	0.363502	0.729501	0.295054	-1	-0.178436	1	-0.239884	0.492628	0.428928	-0.183698	0.318945	-0.451825
963	A012-A11			-0.643745	0.411364	1	0.439177	0.0870565	-0.12715	-1	-0.747094	-0.0860648	-0.403719	-0.3723	-0.768736
964	A012-A12	DY580562	89135017	-0.33116	-0.54432	1	-0.810389	-0.0627224	-0.447594	-1	0.212158	-0.143006	-0.371211	0.112005	-0.175176
965	A012-A2			0.0623616	0.68903	0.477409	-0.286886	0.0667156	-0.266759	-0.574414	0.129031	1	0.309324	-1	-0.403836
966	A012-A3			-0.699403	0.77497	-0.0872971	0.226851	-0.102096	-0.276652	-0.757135	-1	-0.389465	0.414555	-0.0418093	1
967	A012-A4	DY580563	89135018	-1	0.468295	-0.182198	0.805591	0.10269	-0.488797	-0.598243	-0.651925	1	0.920011	-0.142728	-0.922979
968	A012-A5			0.00873023	0.877642	-0.0496358	0.106066	0.445256	-0.609154	-0.30848	-1	1	0.261896	-0.376691	-0.0295346
969	A012-A6	DY580564	89135019	0.237525	-0.288505	1	-1	0.0251868	0.793514	-0.0561671	0.424651	0.0967802	-0.00694119	-0.169968	0.930871
970	A012-A7	DY580565	89135020	0.035431	0.399665	-0.192145	1	0.466659	-0.0527314	-0.449259	-0.601867	0.635553	0.0734754	0.823636	-1
971	A012-A8	DY580566	89135021	-0.36216	-0.12802	1	-0.615189	-0.356491	-0.630538	-0.248008	-0.422826	-0.21535	-0.673557	-1	-0.391184
972	A012-A9	DY580567	89135022	-0.300917	-0.41527	1	-1	-0.776974	0.250359	-0.246607	-0.642711	-0.891173	-0.786653	-0.154334	0.609117
973	A012-B1	DY580568	89135023	-0.656744	-0.414246	0.0879339	-0.167219	-0.233902	0.111612	-0.996482	-1	-0.271569	-0.45926	-0.362822	1
974	A012-B10	DY580569	89135024	-0.542415	-0.595927	0.0696949	-0.342723	0.992764	-0.0413785	-0.151048	-0.915201	0.0417133	-0.260952	1	-1
975	A012-B11			0.582966	0.695321	1	0.797823	0.447448	0.380693	-0.0293705	0.379832	0.763664	0.429538	0.522063	-1
976	A012-B12	DY580570	89135025	-0.25262	-0.0655706	-1	0.712799	-0.237227	0.194715	-0.00304427	0.246825	0.399227	1	-0.223687	-0.519499
977	A012-B2	DY580571	89135026	0.153019	-0.224954	-0.313462	1	-0.78323	-0.493602	-1	0.347233	0.476404	0.144971	-0.986713	-0.691482
978	A012-B3			-0.416002	1	-0.489641	0.257898	0.283932	-0.662001	-0.0146717	-0.51574	0.523531	-0.0225269	0.202677	-1
979	A012-B4	DY580572	89135027	-0.161377	1	-0.854721	0.636422	-0.111783	0.438428	-0.535921	0.588273	0.89877	0.703723	0.0304654	-1
980	A012-B5			-0.857952	0.685717	-0.282177	0.728343	0.509001	1	0.183882	-0.63194	0.824701	-0.0731046	-1	-0.514342
981	A012-B6	DY580573	89135028	0.117413	-0.371364	0.874885	1	-0.0845983	-0.639861	-0.693461	-0.357581	0.23956	-1	0.643202	-0.950691
982	A012-B7	DY580574	89135029	0.814551	0.887687	0.538722	0.758145	0.326421	-0.622995	1	0.849699	-1	-0.52678	0.0331953	0.66288
983	A012-B8	DY580575	89135030	-0.519862	-0.395078	-0.104473	0.204505	-0.281802	0.0261481	0.679502	0.0202478	-1	1	0.559569	0.745799
984	A012-B9	DY580576	89135031	0.290465	1	-0.656537	0.473506	0.059911	0.773271	0.988294	0.0777058	-0.716685	0.000865151	0.292298	-1
985	A012-C1	DY580577	89135032	0.994503	1	-0.0323855	-1	-0.00567579	0.146952	-0.437146	0.452775	-0.328476	0.788149	0.453383	0.675299
986	A012-C10	DY580578	89135033	0.565958	0.586111	-0.26522	0.400702	0.258365	0.243634	0.128902	1	0.499502	0.896163	-1	0.223767
987	A012-C11	DY580579	89135034	0.101631	0.656721	0.495962	0.803048	0.865009	1	-0.238746	-0.163007	0.858601	0.6696	-1	0.79405
988	A012-C12	DY580580	89135035	-0.329353	1	0.629419	0.390105	0.126355	0.274203	-0.802097	-1	-0.109514	0.609388	-0.984583	-0.647814
989	A012-C2	DY580581	89135036	0.553066	0.765826	0.950372	0.242655	1	0.835947	-0.233042	0.413505	0.725839	0.396622	-1	0.477578
990	A012-C3	DY580582	89135037	-0.60269	0.9913	-0.616347	-1	0.107832	0.307927	0.158024	0.320161	0.672279	0.66231	1	0.507828
991	A012-C4	DY580583	89135038	-0.114656	1	0.0218179	0.195183	0.257121	0.274829	-0.403652	-0.168824	0.0117469	-0.345602	-1	-0.766489
992	A012-C5			0.412433	0.832125	1	0.161501	0.565737	0.820115	0.86177	0.603699	0.751982	0.538648	0.647176	-1
993	A012-C6	DY580584	89135039	-0.0744171	0.488552	1	-0.147117	0.264939	0.293652	0.206351	0.313413	0.4293	0.316124	-1	0.765982
994	A012-C7			-0.479135	0.179487	0.141175	0.555539	-0.0629497	0.229481	-1	-0.132486	1	0.504589	0.275747	-0.535233
995	A012-C8	DY580585	89135040	-0.636503	0.828331	1	0.0856856	0.230385	-0.0463394	-1	-0.297517	0.0813875	-0.241903	-0.384065	0.163583
996	A012-C9	DY580586	89135041	0.456264	1	-0.301541	-0.321877	-1	-0.38062	0.46684	0.178783	0.324454	-0.285681	0.83561	0.669853
997	A012-D1	DY580587	89135042	-0.388725	0.550063	1	0.431938	0.500781	0.610308	0.507987	0.800833	0.774823	0.297891	0.848416	-1
998	A012-D10	DY580588	89135043	1	0.762601	-1	0.432741	0.0639077	0.416325	-0.787658	-0.407361	0.509991	0.747525	-0.241522	0.561797
999	A012-D11			-0.591945	0.882414	-1	0.940457	0.295707	-0.0935082	0.0269338	-0.77051	-0.589699	1	-0.0345051	-0.174172
1000	A012-D12	DY580589	89135044	-0.617821	-0.0748815	-1	1	0.162049	-0.426595	-0.161628	0.463934	0.0263722	-0.0219207	0.629936	-0.702471
1001	A012-D2			-0.484781	-0.0603362	0.071304	-0.61562	0.0375701	-0.0899849	0.157404	-0.286774	0.366234	1	-0.346655	-1
1002	A012-D3	DY580590	89135045	-0.690596	0.124175	0.161058	0.873002	0.0249732	-0.163479	-1	1	0.123963	0.543555	-0.764901	-0.240199
1003	A012-D4	DY580591	89135046	0.745117	-0.0968805	-1	0.198137	-0.127523	0.883617	-0.569607	1	0.400186	-0.17732	0.960552	-0.507268
1004	A012-D5	DY580592	89135047	1	0.906216	-0.65391	0.243892	-1	-0.49476	0.67618	-0.0193881	0.0291031	-0.735345	0.449926	-0.771248
1005	A012-D6	DY580593	89135048	0.339632	-0.455636	1	-0.916836	0.420746	0.981016	-0.812968	-0.490845	0.618405	-0.591806	-1	0.088484
1006	A012-D7	DY580594	89135049	-0.667673	-0.467978	1	-0.31112	-1	-0.257823	-0.551569	-0.48781	-0.21818	-0.818163	-0.549679	0.0610385
1007	A012-D8	DY580595	89135050	0.0929396	0.494032	-1	0.830965	0.821089	1	0.063065	0.595947	-0.0102278	0.639411	0.562538	0.166431
1008	A012-D9	DY580596	89135051	-0.311651	0.34208	-0.185816	0.65666	0.0177114	-0.482176	1	0.358916	-0.121388	-1	0.585438	0.310848
1009	A012-E1	DY580597	89135052	-0.0676068	1	-1	-0.138147	0.53662	0.170566	0.00391872	0.300921	0.502792	0.400733	-0.0786699	-0.144518
1010	A012-E10			0.86928	0.0406385	1	-1	-0.0339986	-0.342268	0.854726	-0.25343	-0.421916	-0.579618	-0.0809359	-0.578178
1011	A012-E11	DY580598	89135053	0.728517	0.761541	-1	0.711018	0.664486	0.447791	0.756796	0.689548	0.738698	0.477799	1	0.622812
1012	A012-E12	DY580599	89135054	-1	0.304071	0.322596	1	0.715254	0.315809	0.218181	0.0959568	0.0800956	-0.23107	-0.921032	0.811014
1013	A012-E2	DY580600	89135055	0.11587	0.0252152	1	-0.717699	0.797134	0.0418685	0.650162	0.713099	0.464152	0.0166582	-1	0.51688
1014	A012-E3	DY580601	89135056	0.257429	0.340777	1	0.479332	0.55275	0.023173	0.336158	0.297798	0.357332	0.164577	-1	-0.901475
1015	A012-E4	DY580602	89135057	-0.11514	-0.793117	1	-0.8655	-0.0723927	-0.72076	0.467597	-0.431221	-0.00933122	-0.785632	0.258241	-1
1016	A012-E5			-0.123168	0.00220049	0.772283	-1	1	0.409208	0.493206	0.562749	0.987891	-0.150795	0.0926316	-0.74124
1017	A012-E6	DY580603	89135058	0.379776	-0.247724	0.787292	-1	0.975198	0.174319	0.646473	0.686149	-0.507459	-0.164312	1	0.686927
1018	A012-E7	DY580604	89135059	-0.913601	-0.363245	-0.891282	0.33524	0.219295	0.156526	-0.393577	-1	-0.303983	1	0.398944	0.169263
1019	A012-E8	DY580605	89135060	0.818347	0.580582	1	0.354642	0.594492	0.426334	0.726939	0.509016	0.382707	0.286932	-1	0.398488
1020	A012-E9	DY580606	89135061	-1	0.361872	1	-0.352962	0.321485	0.0751725	0.181457	-0.564113	-0.739074	0.384791	-0.561766	-0.328433
1021	A012-F1	DY580607	89135062	-1	0.26772	1	-0.20452	-0.107374	-0.0059897	-0.143628	0.350944	0.208752	-0.659167	0.605955	0.105207
1022	A012-F10			0.0551833	0.158679	0.0920852	0.0948706	-0.0961943	-1	-0.29245	-0.403765	-0.815867	-0.697779	1	0.0971462
1023	A012-F11	DY580608	89135063	-0.17339	-0.0976272	-1	1	0.0712048	0.143182	0.645224	0.26522	0.561228	0.313418	0.139502	-0.109948
1024	A012-F12	DY580609	89135064	-0.369315	0.586778	-1	1	0.473106	0.396743	0.122689	0.220746	0.81043	0.0654828	-0.495145	-0.150192
1025	A012-F2			-0.0869168	-0.134814	-0.644391	0.672536	1	0.301297	0.687104	0.811118	0.348623	0.300614	-1	0.0661209
1026	A012-F3	DY580610	89135065	-0.413858	-0.530758	0.507515	0.0693083	-0.180696	0.150112	-0.44302	0.0563505	1	-0.572591	-1	-0.828992
1027	A012-F4	DY580611	89135066	0.305558	0.0638528	-0.583135	-0.980477	1	0.23968	0.196325	0.892329	-1	0.00936622	-0.161395	-0.148056
1028	A012-F5			-0.383261	-0.0979895	-1	-0.229758	0.66158	0.0189994	0.520088	0.522698	1	-0.133893	0.0450272	0.559298
1029	A012-F6	DY580612	89135067	-1	-0.77624	-0.355509	-0.0379023	0.722271	-0.133211	1	-0.062795	-0.234871	-0.87998	-0.384616	-0.701239
1030	A012-F7	DY580613	89135068	-0.874412	-0.706472	-1	-0.214376	-0.247908	-0.0457574	-0.609196	-0.311354	-0.971519	-0.0850625	1	-0.117084
1031	A012-F8	DY580614	89135069	-0.527702	1	-1	0.480312	0.0469519	0.673039	-0.601083	-0.359561	-0.472967	0.59315	0.0605893	0.107379
1032	A012-F9	DY580615	89135070	-1	0.448891	0.914437	-0.434704	1	0.595247	0.0593447	-0.114245	0.101664	0.52391	0.256983	-0.140295
1033	A012-G1	DY580616	89135071	1	0.965498	0.798215	0.61889	0.795766	0.843641	0.754442	0.590224	0.686165	0.13382	0.979741	-1
1034	A012-G10			-0.496491	-0.313351	-1	-0.550905	0.0397392	-0.252497	-0.457472	-0.55279	0.188653	-0.618491	0.0954259	1
1035	A012-G11			1	0.461162	0.842567	0.624855	0.196549	0.594458	-0.0121838	-0.045173	0.52594	0.364	-0.821535	-1
1036	A012-G12	DY580617	89135072	-0.534028	-0.284873	-0.41032	0.98218	1	-0.16765	0.885645	-1	-0.0861455	-0.147961	-0.154268	-0.247518
1037	A012-G2	DY580618	89135073	0.624556	0.70573	0.809669	0.439623	0.855175	0.620456	0.587781	0.649693	1	0.649797	-1	0.71714
1038	A012-G3	DY580619	89135074	-0.369217	0.546464	0.299306	-0.178915	0.537849	0.346694	-0.760411	-1	0.140027	1	0.553047	0.456117
1039	A012-G4			-0.253592	1	0.783473	0.894028	0.587215	-0.293367	-0.73605	0.0367993	0.144662	0.843489	-1	-0.716617
1040	A012-G5	DY580620	89135075	0.280977	0.329949	0.65215	0.21604	1	0.599754	0.629231	0.175952	0.526514	0.27841	0.895098	-1
1041	A012-G6	DY580621	89135076	0.599026	0.412313	-0.141861	0.63733	0.368992	0.633116	0.316793	0.506532	1	0.384968	-1	0.176288
1042	A012-G7	DY580622	89135077	-0.364187	-0.330191	-0.510523	-0.758326	-1	-0.521047	-0.689404	-0.713049	-0.656704	-0.480538	1	-0.766385
1043	A012-G8			-1	1	0.174407	0.621472	0.585153	0.016861	-0.566683	-0.131182	0.0430261	-0.539956	0.192697	0.220843
1044	A012-G9			-0.808828	-1	1	0.705447	0.921581	0.898699	-0.216427	-0.751949	0.571997	0.515464	0.0821529	0.371393
1045	A012-H1	DY580623	89135078	-0.352554	-0.598739	1	-0.762588	-0.70698	-1	-0.570876	-0.711523	-0.759578	-0.953977	-0.833518	-0.578996
1046	A012-H10	DY580624	89135079	-1	-0.36827	0.180415	-0.513179	0.781348	1	-0.0875987	0.00503093	-0.181557	-0.568242	-0.595448	-0.383752
1047	A012-H11			-0.543264	0.084451	-0.119669	-1	0.0759604	0.708548	1	-0.337891	-0.649378	-0.965192	0.7682	0.726829
1048	A012-H12	DY580626	89135081	0.930779	0.980625	0.158562	0.522543	0.199591	0.20413	1	-0.726787	-0.499132	-1	0.864715	0.666349
1049	A012-H2	DY580627	89135082	-0.319616	0.174317	0.56059	-0.148793	0.196772	0.699078	0.531272	0.368537	-0.305499	-1	1	-0.364168
1050	A012-H3	DY580628	89135083	-0.0684456	-0.269262	-0.4307	0.117543	0.0266589	0.101984	-1	0.0204186	-0.125364	-0.10395	-0.717545	1
1051	A012-H4			-0.642773	1	-1	0.280508	0.249173	0.45284	0.0303478	-0.269686	0.586299	0.28375	-0.441475	0.474978
1052	A012-H5	DY580629	89135084	-0.703261	-0.699784	-0.945455	-0.486457	-0.490752	-0.548751	-0.585218	-1	-0.292016	-0.55325	-0.957091	1
1053	A012-H6	DY580630	89135085	0.0706335	0.827038	-0.899108	1	0.965034	0.993348	0.693257	0.798361	0.808177	-0.542464	0.19823	-1
1054	A012-H7	DY580631	89135086	-1	-0.200148	0.195993	-0.295107	0.326243	0.0545099	0.0585064	-0.0276545	-0.31218	-0.146422	-0.643372	1
1055	A012-H8			-0.371786	0.0596585	-1	1	-0.259946	0.151794	-0.294854	-0.390124	0.143762	0.134661	-0.127517	-0.174629
1056	A012-H9	DY580632	89135087	0.591776	1	0.705431	-0.334924	-0.672637	-0.488919	0.402548	-0.685187	-1	0.379373	-0.100415	0.723109
1057	A013-A1	DY580698	89135153	-0.345441	-0.27594	0.262738	-0.731941	0.274117	-0.662849	-0.324856	-0.425236	-0.404045	-1	0.265651	1
1058	A013-A10	DY580699	89135154	-0.231308	0.241831	0.118067	0.524897	0.428994	-0.11284	-0.110462	1	0.864836	0.254484	-1	-0.139982
1059	A013-A11	DY580700	89135155	0.25643	-0.155445	0.968848	1	0.165332	0.246946	-0.290756	0.117105	-0.336937	-1	-0.235452	-0.299733
1060	A013-A12	DY580701	89135156	-0.116284	0.0623845	0.406069	0.534672	0.192334	0.661604	-1	0.0701163	0.641697	0.191042	0.334417	1
1061	A013-A2	DY580702	89135157	0.0830123	0.176933	1	0.149125	0.124043	-0.603376	0.68077	0.725484	0.471689	-1	-0.209044	0.338323
1062	A013-A3	DY578776	89133212	-0.166082	1	0.0402771	-1	-0.661639	-0.238029	0.0337952	0.408055	-0.737953	-0.949908	0.468629	-0.315594
1063	A013-A4			0.138155	-0.789118	-0.562864	1	-0.0801795	-0.162175	-0.190537	0.30494	0.245889	0.096577	-1	0.61372
1064	A013-A5	DY578779	89133217	-0.917095	0.255356	-0.532851	-0.911971	0.417542	-0.990205	-0.27386	-0.0368114	-0.654582	-1	-0.781677	1
1065	A013-A6			-0.483866	1	-0.775939	0.570333	0.332784	-0.627258	-0.558215	-0.70434	0.768384	-0.114272	-1	-0.100445
1066	A013-A7	DY578782	89133220	-0.434403	0.864828	0.235889	-0.496934	-0.356917	-0.328787	0.0058391	-0.210525	-0.582307	-1	1	0.308735
1067	A013-A8	DY578784	89133222	1	-0.738414	0.314206	0.133876	-0.892685	-0.302134	-0.254425	-0.647817	-0.951819	-0.684989	-0.970787	-1
1068	A013-A9			-0.493045	-0.602957	-0.389977	0.271079	0.156046	-0.411198	0.325013	-1	1	-0.464091	0.250592	-0.121516
1069	A013-B1	DY578787	89133225	0.219007	0.653226	0.00144785	0.699557	0.269142	0.152869	1	0.418958	0.0388725	0.0553666	0.731526	-1
1070	A013-B10	DY578789	89133227	0.109137	-0.0433386	-0.294052	1	-0.166872	-0.427499	-0.447955	-0.372479	-1	-0.344755	0.259792	-0.503571
1071	A013-B11	DY578792	89133230	-0.873282	-0.07849	-0.108657	0.776027	0.239943	-0.194805	-0.70568	-1	-0.538448	-0.480062	1	-0.814031
1072	A013-B12	DY578794	89133232	0.251823	0.0562575	0.0993725	0.29642	1	0.610139	-0.441977	0.160636	0.55555	0.122603	-1	0.507285
1073	A013-B2	DY578796	89133234	1	-0.204334	0.773909	0.466435	-0.529015	-0.739433	-0.205042	0.525448	-0.833472	-1	0.104546	-0.937279
1074	A013-B3	DY578798	89133236	0.764013	0.394593	0.724834	0.735876	0.25788	-0.256165	0.332735	0.157307	-1	0.0076964	0.667983	1
1075	A013-B4	DY578799	89133237	0.822565	0.927392	0.771912	1	0.952564	0.80499	0.954873	0.850617	0.743643	0.667943	-1	0.646977
1076	A013-B5	DY578801	89133242	-0.487342	-0.1174	0.801485	0.602078	0.416137	1	-0.507026	-0.101902	0.127922	0.950999	-0.29384	-1
1077	A013-B6	DY578803	89133244	0.341229	0.0685289	-0.202734	0.860374	0.516631	0.0234293	0.38016	1	-1	0.00129584	-0.403712	-0.8518
1078	A013-B7	DY578805	89133246	0.74449	0.913128	1	-0.115831	-0.0482576	-0.524741	-0.359657	0.577609	-0.862172	-1	0.774467	0.291398
1079	A013-B8	DY578806	89133247	-0.719191	-0.581462	-1	-0.400007	-0.365996	0.139023	-0.719213	-0.947891	-0.365942	-0.38951	1	-0.878498
1080	A013-B9	DY578808	89133249	0.69583	1	0.866396	0.586291	0.592035	0.897225	0.335934	0.608509	0.702556	0.574582	-1	0.204649
1081	A013-C1	DY578810	89133251	-0.418486	-0.627234	0.0636781	-1	0.211051	-0.931845	0.363653	-0.302822	-0.802016	-0.62201	0.619253	1
1082	A013-C10	DY578811	89133252	1	0.709653	-0.0921009	0.553806	-0.197495	0.520078	0.184278	0.25855	-0.433009	0.186738	-1	0.833249
1083	A013-C11			-0.315303	0.862438	0.506128	0.108795	0.822601	0.390995	-0.710649	-0.289839	0.458942	-0.0139945	1	-1
1084	A013-C12	DY578814	89133255	-0.0794526	-0.0828051	1	-0.0371639	0.551307	-0.582259	-0.350105	-0.014243	-0.191525	0.162103	-1	-0.133008
1085	A013-C2	DY578816	89133257	0.0409449	0.787797	1	0.109867	0.0103952	-0.162753	0.0181705	-0.199427	-1	0.162666	0.267098	-0.405718
1086	A013-C3	DY578818	89133259	0.0469161	0.991942	0.409539	0.533792	0.0908506	0.560247	1	-0.3142	-0.136366	-0.00221499	-1	0.018002
1087	A013-C4			-1	0.250756	-0.501453	1	0.412472	-0.113687	-0.648078	-0.622228	-0.590592	-0.212155	-0.75148	0.309361
1088	A013-C5			1	-0.088894	0.740601	-0.237542	-0.971475	0.525223	0.828705	-0.381112	-0.874317	-1	0.82355	-0.245324
1089	A013-C6	DY578821	89133262	0.428621	-0.271762	1	0.563995	-0.534137	0.192152	0.105169	0.0614293	0.11145	-1	-0.677012	0.260891
1090	A013-C7			-0.859573	1	-0.418155	0.303873	-1	-0.379585	-0.222535	-0.574276	-0.514207	-0.110935	-0.382368	-0.759059
1091	A013-C8	DY578824	89133267	-0.700938	0.325175	0.863454	-0.786505	0.543215	-0.319351	0.570492	1	-0.759597	0.819817	-1	-0.993572
1092	A013-C9	DY578826	89133269	-0.00420702	0.497656	-0.165187	-0.191132	-0.407245	0.139412	-0.503229	-1	-0.442255	0.592048	-0.738622	1
1093	A013-D1	DY578828	89133271	0.00806943	0.3207	0.750662	0.0884963	0.536945	0.392023	0.0161127	0.7277	0.102542	1	-0.858473	-1
1094	A013-D10			0.161549	0.432935	0.98855	0.967167	1	0.456252	-0.0776309	0.0490958	-0.00538275	-0.200546	0.601787	-1
1095	A013-D11	DY578831	89133274	-0.345385	0.812586	1	0.765846	-0.376675	-0.288504	-0.394726	0.145222	-0.241216	-1	0.715898	0.0479709
1096	A013-D12	DY578833	89133276	-0.946956	0.204995	-0.76378	0.181056	0.0729986	1	-1	-0.51951	0.276276	0.0216306	0.695831	0.246186
1097	A013-D2	DY578835	89133278	-1	-0.818743	-0.935519	-0.269041	-0.891644	0.00763541	-0.738438	-0.801772	-0.809042	-0.556747	1	-0.336439
1098	A013-D3			-0.757173	0.690881	-0.229303	0.536623	1	0.664259	-0.185583	-1	0.0927864	0.568127	-0.750782	0.193241
1099	A013-D4	DY578839	89133282	-0.0588285	-0.103842	-0.0232354	0.322323	0.227951	1	-0.348915	0.26783	0.309326	-0.29387	-1	0.452779
1100	A013-D5			-0.953194	1	-0.225231	0.389521	0.962479	-0.738184	-1	-0.601452	-0.754509	0.123845	-0.366782	-0.504686
1101	A013-D6			-0.470435	1	0.440352	0.741057	-0.402075	0.112816	-0.534548	-1	0.414731	0.615569	-0.0139992	0.495877
1102	A013-D7	DY578843	89133286	-1	-0.428466	1	-0.435901	-0.431574	-0.831851	-0.777719	-0.760745	-0.800095	-0.77941	-0.491195	-0.959833
1103	A013-D8	DY578845	89133290	0.721228	-0.646708	1	-0.940817	0.299239	-1	-0.486235	0.0742636	0.284048	0.435161	0.0211579	-0.166927
1104	A013-D9			-0.282137	0.0302828	-0.485567	-0.270111	-0.231433	-0.19012	1	0.0143098	-1	-0.1936	0.139982	0.838476
1105	A013-E1	DY578847	89133292	-0.0723361	-0.254749	0.240177	-0.472634	-0.709124	-0.542098	-0.364107	-0.747473	-1	0.0884226	1	-0.123432
1106	A013-E10	DY578849	89133294	-1	-0.149263	-0.213184	0.794698	-0.697898	0.741066	0.133297	-0.409374	-0.140526	-0.428365	-0.291204	1
1107	A013-E11			-0.582005	0.70487	-0.269615	-0.197181	0.511895	0.522119	-0.168105	-0.395098	1	0.199575	-1	-0.190348
1108	A013-E12	DY578853	89133298	0.467957	0.321103	0.0492549	0.0690003	-0.452398	-0.217905	-0.353908	-0.376724	-1	-0.262034	-0.319719	1
1109	A013-E2	DY578855	89133300	0.456387	0.509224	-0.100479	0.153865	-0.245602	0.302287	0.368997	1	0.202654	-1	-0.691857	0.0544365
1110	A013-E3	DY578858	89133303	0.466509	0.0948643	0.437006	0.214918	-0.0498849	0.155935	1	0.774055	-0.494428	0.247712	-1	0.965413
1111	A013-E4	DY578860	89133305	0.274668	1	0.623822	-0.337153	-0.260782	0.492069	-0.769893	0.0258767	-1	0.32857	-0.111322	-0.39007
1112	A013-E5			-1	0.737401	-0.82608	0.88619	0.775889	1	-0.898499	-0.98009	0.909939	-0.0939361	0.685565	0.988079
1113	A013-E6	DY578865	89133313	0.755054	0.422099	-0.0422323	0.117855	0.513555	0.962727	0.87355	0.670799	0.179662	-0.0141812	-1	1
1114	A013-E7	DY578867	89133315	-0.277058	-0.693992	-0.157093	-1	0.374923	-0.037759	-0.47001	0.0939159	1	-0.383678	-0.258238	-0.642985
1115	A013-E8			-0.256488	-0.0788686	1	-0.128439	0.988829	0.650157	-0.143365	0.254952	0.177108	-0.20165	-1	0.461176
1116	A013-E9			0.310489	0.481909	0.159499	-0.101028	-0.253859	0.163751	0.370155	-0.258242	-1	-0.471823	0.8793	1
1117	A013-F1	DY578872	89133320	0.604759	0.912254	0.466349	0.646974	0.84028	0.203949	1	0.118813	0.508553	0.69603	-1	-0.190745
1118	A013-F10	DY578874	89133322	-0.0481915	0.460218	-0.475549	0.236941	-0.984592	0.712826	0.653966	0.312447	0.160317	-1	0.598392	1
1119	A013-F11	DY578876	89133324	-0.476601	-0.828409	1	-0.0176528	-1	0.00903306	-0.0206161	-0.71121	-0.0587308	-0.70455	0.507458	0.319672
1120	A013-F12			-0.425036	-0.443212	0.106377	0.612201	-0.324814	1	0.434243	0.100723	-1	0.911738	-0.2383	-0.316378
1121	A013-F2	DY578879	89133327	0.257127	-0.22696	-0.181699	-0.247137	-0.428396	-0.118278	0.650877	-0.714658	-1	-0.999184	-0.807056	1
1122	A013-F3			-1	-0.497503	0.607926	-0.734889	0.0118299	-0.990908	-0.264818	0.594909	-0.0992649	1	0.378222	-0.58048
1123	A013-F4			-0.452252	0.765351	0.396821	-0.341734	0.909782	0.117888	0.469306	-0.0877502	1	0.505398	-1	-0.409612
1124	A013-F5	DY578882	89133330	-0.011332	0.497992	0.675549	0.592357	0.00202252	0.613227	-1	-0.360043	0.0362171	1	-0.057178	-0.861458
1125	A013-F6	DY578884	89133332	0.551273	0.0870168	-1	0.35921	-0.271807	-0.160376	0.853731	0.547355	0.151586	0.189026	0.35794	1
1126	A013-F7	DY578886	89133334	0.107859	-0.275725	1	0.291498	0.658287	-0.824974	0.829406	-0.916376	-1	0.597527	0.738984	-0.364128
1127	A013-F8	DY578888	89133338	-1	1	0.309597	0.539027	0.890696	-0.112124	0.434555	0.0920015	0.253088	-0.141273	-0.444199	0.355517
1128	A013-F9	DY578890	89133340	0.0250673	-1	0.169346	0.0955015	0.328696	1	-0.401284	0.256582	0.397739	0.936987	0.269138	0.204248
1129	A013-G1	DY578892	89133342	-0.748607	0.207773	0.537139	-0.668264	-1	-0.11434	-0.9122	-0.286103	-0.38194	-0.811852	-0.103639	1
1130	A013-G10	DY578895	89133345	0.579646	0.904983	0.0886058	0.78728	1	-1	0.0281075	0.507337	0.660468	0.376111	-0.0878448	-0.0261756
1131	A013-G11	DY578897	89133347	-0.371306	-0.129633	1	0.323103	-0.14197	-0.953411	-0.0180903	-0.298227	-0.218002	-1	0.104947	0.382012
1132	A013-G12	DY578900	89133350	1	0.900934	0.576294	0.340856	-1	0.155878	-0.145962	-0.638125	-0.65549	0.143405	-0.0115408	0.43284
1133	A013-G2			0.368882	0.921849	1	0.76981	-0.344419	0.0461185	0.130726	-0.103191	-0.000368342	-0.169592	-1	0.123823
1134	A013-G3	DY578904	89133354	0.5237	0.0230251	-0.27573	0.538666	0.245949	-0.155121	0.017716	0.465861	0.34033	-1	1	0.0678922
1135	A013-G4	DY578906	89133356	0.0557671	-0.301393	0.255757	-0.769667	-0.340693	1	-0.772772	-0.226224	0.136014	-0.344391	-1	0.0912586
1136	A013-G5	DY578908	89133361	-0.764229	-0.329175	0.750866	0.850774	-1	0.146655	-0.262748	0.0425808	1	-0.153027	-0.444753	0.369568
1137	A013-G6	DY578910	89133363	0.955248	0.898848	0.485765	0.581595	0.741609	0.820656	0.722049	0.876551	1	0.878842	-1	0.798735
1138	A013-G7	DY578911	89133364	0.470407	0.570529	0.547602	0.692142	0.724969	0.217654	0.337825	0.0932715	0.695342	0.354432	1	-1
1139	A013-G8			-0.4516	-0.56087	0.416001	-0.424921	0.423165	-0.52334	-0.30985	-0.282746	1	-0.164069	-0.972227	-1
1140	A013-G9	DY578914	89133367	0.394838	-0.555166	0.201498	-0.272637	-0.678021	-0.801084	-0.649355	0.297126	0.255417	-1	0.734821	1
1141	A013-H1	DY578916	89133369	-0.408004	-0.521965	-0.757163	-0.616319	-0.586796	-0.50034	-0.378108	-0.650819	-1	-0.803009	1	-0.56085
1142	A013-H10	DY578917	89133370	-0.235087	-0.344039	0.757098	-0.552392	0.827102	-0.239283	0.782228	0.542369	-1	-0.28802	-0.176818	1
1143	A013-H11	DY578919	89133372	-0.613869	1	0.534147	0.666638	-0.260695	0.529564	0.0490462	0.315873	0.0755003	0.272787	-1	0.054098
1144	A013-H12			0.378753	1	0.178176	0.36617	0.920232	0.511069	-0.459757	-0.0445405	0.167582	0.805517	-1	-0.681994
1145	A013-H2	DY578923	89133376	0.614928	0.283481	1	0.0257526	-0.161814	0.875873	0.485422	-0.59631	-0.227744	-0.462983	-0.0364144	-1
1146	A013-H3	DY578926	89133379	-0.8762	-0.84902	0.607667	-0.581939	-0.124593	-1	0.0846689	0.360866	-0.433059	0.932946	1	-0.138506
1147	A013-H4	DY578928	89133381	-1	-0.309906	0.80955	0.579675	0.474201	-0.310488	-0.255814	0.30684	-0.808513	1	0.260634	-0.179909
1148	A013-H5	DY578930	89133385	0.533202	0.445485	0.865956	0.626163	0.809826	0.375186	1	0.757191	0.979891	0.77819	-1	0.677688
1149	A013-H6	DY578932	89133387	0.178355	-1	0.494112	-0.351379	0.0992119	-0.172383	1	0.0797228	-0.427218	-0.919797	-0.380203	-0.83766
1150	A013-H7	DY578934	89133389	0.211592	0.972505	-0.368488	0.232367	-0.210943	0.0559112	-0.000336556	-0.643065	-1	1	0.00461283	0.0956931
1151	A013-H8	DY578935	89133390	0.569738	0.84097	0.79148	-0.382529	0.10888	0.578098	0.819914	1	0.476731	0.304017	-0.258713	-1
1152	A013-H9	DY578938	89133393	-0.65481	-1	-0.243206	-0.673879	-0.326396	-0.857504	0.400257	-0.0971663	-0.612016	-0.167286	1	-0.54584
1153	A014-A1	DY577496	89131932	0.323019	-0.198082	0.527408	0.683627	0.585849	-0.289981	-0.0431006	0.119039	0.563581	0.29826	1	-1
1154	A014-A10	DY577497	89131933	0.221641	-0.125916	0.921758	0.511017	-0.941684	-1	0.25507	0.108943	1	0.215026	-0.130004	0.132139
1155	A014-A11	DY577498	89131934	-0.926149	-0.352747	0.190928	0.9237	-0.231095	-0.234529	-0.845731	0.346886	-0.184785	-1	1	-0.778372
1156	A014-A12			-0.171337	0.705338	0.264891	0.684237	-0.0447911	0.334746	0.548215	0.353325	-0.163433	-1	-0.664914	1
1157	A014-A2	DY577499	89131935	0.785923	1	0.113999	0.9033	0.611855	0.0474373	-1	0.496962	0.68716	-0.43515	0.328217	0.258174
1158	A014-A3			0.636617	0.396266	-0.0301457	1	0.639149	0.570606	-1	0.451862	-0.00516716	0.215499	-0.278817	0.363466
1159	A014-A4	DY577500	89131936	0.191377	0.152969	-1	0.174507	0.857261	0.354552	0.479717	1	0.487678	0.217492	0.305823	0.365319
1160	A014-A5	DY577501	89131937	0.975413	0.1639	0.0838071	1	-1	-0.780335	0.289923	0.129966	-0.50861	0.280551	0.758625	-0.499629
1161	A014-A6			0.63666	0.694673	1	0.562865	-0.192806	-1	0.186403	-0.262496	-0.605433	-0.65837	-0.390259	0.422675
1162	A014-A7	DY577502	89131938	0.488719	0.605069	1	0.9532	-0.498267	-0.0167404	-0.236496	-0.0202807	0.435916	-0.043991	0.434321	-1
1163	A014-A8			0.420844	-0.000855	0.111583	0.45049	-0.260803	-0.0692476	1	0.138288	0.543774	0.0099171	-1	0.404404
1164	A014-A9	DY577503	89131939	-0.21934	0.172482	-0.489486	0.243068	0.59891	0.28605	-0.0239523	1	-0.307729	0.420332	-1	-0.679275
1165	A014-B1			-1	0.0626941	0.560275	-0.323415	0.0939506	1	-0.381772	-0.200604	0.276312	-0.0748377	0.39912	-0.463285
1166	A014-B10			-0.772409	-0.235052	-0.449404	0.655021	0.87344	0.354388	-0.322813	-0.425471	0.716293	0.482454	-1	1
1167	A014-B11	DY577504	89131940	-0.503975	-0.477825	-0.989457	-1	-0.618027	-0.649952	-0.127306	0.107565	-0.651824	-0.417047	-0.577952	1
1168	A014-B12	DY577505	89131941	0.210171	-0.379952	0.365363	-1	-0.509905	-0.3128	-0.0572325	0.163957	-0.44864	-0.438876	1	0.113962
1169	A014-B2			0.50666	1	0.9599	0.974779	0.736179	0.926222	0.0713257	0.276371	0.752841	0.972219	0.718933	-1
1170	A014-B3	DY577506	89131942	0.590976	0.608677	0.809174	0.472982	0.60568	1	0.733767	0.549331	0.679389	0.620484	-1	0.507718
1171	A014-B4			-0.293031	0.682907	0.016531	0.597914	0.968173	1	-0.0360751	-1	0.187866	0.425984	-0.399127	0.156321
1172	A014-B5	DY577507	89131943	-0.0506078	-0.614808	-0.418022	-0.775214	-0.510345	-0.615763	-0.111255	0.0385983	-0.24981	-0.802771	-1	1
1173	A014-B6	DY577508	89131944	0.196488	0.0147513	1	0.66269	0.84829	-0.429128	-0.0377263	0.5466	0.715107	0.632339	-1	0.237887
1174	A014-B7	DY577509	89131945	1	0.11567	0.0616144	-0.387798	-0.582247	0.659508	0.858703	0.175857	-0.185782	-0.30989	-1	0.974774
1175	A014-B8	DY577510	89131946	0.536584	0.25985	-1	0.248043	-0.295812	0.021004	0.021706	0.0824839	-0.251174	-0.254131	1	0.336876
1176	A014-B9			-0.89277	0.393821	1	-0.257119	-0.698062	0.289083	-0.476685	-1	-0.607163	-0.297471	-0.509207	-0.626944
1177	A014-C1	DY577511	89131947	0.850485	0.720941	0.518085	1	-0.435765	-0.808354	0.329829	-1	-0.305627	0.174466	0.603868	-0.368799
1178	A014-C10	DY577512	89131948	-0.384675	-0.706378	-0.288879	1	-0.355423	-0.837674	0.19883	-0.267855	-0.0903891	-1	0.219328	0.483699
1179	A014-C11	DY577513	89131949	0.787335	-0.0432922	1	0.210765	-0.309226	-1	-0.32597	-0.582012	-0.967373	0.00559207	0.331376	-0.573515
1180	A014-C12			-1	-0.0742979	0.029277	0.572453	0.287354	-0.867643	-0.044857	-0.866281	-0.676527	1	-0.0834684	-0.528391
1181	A014-C2	DY577514	89131950	0.455767	0.0942361	0.464378	1	0.831918	-1	-0.526965	0.398324	-0.467527	0.41333	-0.204358	-0.227476
1182	A014-C3	DY577515	89131951	0.215711	-0.0135756	1	0.216388	-0.145141	-0.0345257	-1	0.51841	-0.197721	-0.242805	-0.25489	0.100028
1183	A014-C4	DY577516	89131952	-0.514959	-0.198009	0.0946474	1	-0.153461	-0.674504	-0.746064	-0.0212468	-1	-0.638766	0.344511	-0.193218
1184	A014-C5	DY577517	89131953	-0.44888	-0.279274	-0.630219	-0.161744	-0.996925	-0.23368	-0.364904	-1	-0.156892	-0.370217	1	-0.499783
1185	A014-C6	DY577518	89131954	-0.115097	0.209169	-0.0354275	1	-0.430131	-0.017442	-1	-0.596042	-0.364475	-0.318448	0.166122	-0.349547
1186	A014-C7			-0.19118	0.273246	0.46747	0.489346	0.399646	0.510067	-1	0.194153	1	0.998525	0.371342	0.750417
1187	A014-C8			-0.359945	0.0520838	0.167382	-1	-0.192495	1	0.791753	0.232155	0.576221	-0.914047	-0.33761	0.437694
1188	A014-C9			-0.083295	1	-1	0.512011	-0.00135322	0.764951	0.178127	0.0249128	0.660972	0.922165	-0.130168	0.377915
1189	A014-D1	DY577519	89131955	1	0.761941	-0.363436	0.893794	0.460554	0.658086	0.907125	0.899009	0.379589	0.367867	-1	0.883744
1190	A014-D10			-0.170089	-0.536936	-0.629679	-0.614172	-0.370056	-1	0.855821	-0.360897	-0.701343	1	-0.546757	0.243436
1191	A014-D11	DY577520	89131956	0.276423	0.157408	1	-0.241095	0.267381	0.325537	0.607379	0.718282	0.367219	0.146694	-1	0.4092
1192	A014-D12	DY577521	89131957	-0.621847	-0.157336	0.0907686	0.259491	0.503151	-0.387721	-0.139285	-0.761083	-1	1	-0.301923	-0.996439
1193	A014-D2	DY577522	89131958	0.811963	0.877337	0.370188	1	0.445497	0.824906	0.801018	-0.414872	-0.743161	-1	0.0185246	-0.900652
1194	A014-D3			-0.286632	0.365266	-0.473641	0.44681	-0.062284	0.744568	-0.0632381	0.0143374	-1	1	0.96266	0.388813
1195	A014-D4	DY577523	89131959	0.27759	0.668129	-1	0.335892	-0.407138	0.510308	0.477181	-0.122826	-0.474145	0.306799	1	0.529803
1196	A014-D5	DY577524	89131960	0.40957	0.332774	-0.375934	0.439439	0.468849	0.600182	0.393655	0.521632	0.298304	1	-1	0.470969
1197	A014-D6			-0.917879	-0.189125	0.0620755	1	-0.540812	0.347627	-0.480555	-0.150962	0.0948142	-0.27101	0.233288	-1
1198	A014-D7	DY577525	89131961	-0.182728	-0.360221	1	-0.340634	-0.496116	-1	-0.301111	-0.264724	-0.777038	-0.84369	-0.310801	-0.742477
1199	A014-D8			0.69765	0.841171	0.437199	1	0.861482	0.901018	0.694967	0.918008	0.624584	0.743616	-1	0.833737
1200	A014-D9	DY577526	89131962	0.690994	0.0667349	1	0.0210822	0.0980796	0.442146	0.38552	0.498852	0.444436	0.0211688	-0.420372	-1
1201	A014-E1	DY577527	89131963	1	0.320011	-1	0.251787	0.0567152	-0.294932	0.0176745	-0.271636	-0.394206	-0.509759	0.627521	0.0889114
1202	A014-E10			-0.0414552	0.446119	0.0884107	0.0977654	0.103948	-0.0159803	-0.443803	-0.0952801	0.140651	0.271263	1	-1
1203	A014-E11	DY577528	89131964	-1	-0.0409241	0.0502117	0.512194	1	-0.0871469	0.194966	-0.298845	0.925123	-0.591912	0.615601	-0.0800635
1204	A014-E12	DY577529	89131965	1	-0.1298	0.254942	0.178131	-0.187484	-0.0700439	-1	0.0484313	0.196885	-0.298779	0.0580025	-0.291696
1205	A014-E2			-0.447444	-0.0417144	1	0.182877	0.251168	-0.110357	-0.296737	0.827002	0.232194	-1	0.579148	0.218708
1206	A014-E3	DY577530	89131966	-0.3331	-1	0.850024	1	0.861231	-0.138174	0.356144	-0.0706599	0.606231	0.299025	0.944216	0.475716
1207	A014-E4	DY577531	89131967	0.121731	-0.367908	0.589576	1	0.194164	-0.127855	-0.950514	0.142892	-0.197506	-1	0.0525734	-0.270828
1208	A014-E5			-0.155954	0.836665	-0.148188	0.126427	-1	-0.311624	-0.61582	0.0323554	0.809444	0.854299	1	0.22822
1209	A014-E6			-0.872571	0.613202	-1	1	0.962818	-0.212831	-0.771829	-0.430794	-0.132495	-0.173201	0.985932	-0.853624
1210	A014-E7	DY577532	89131968	1	0.550798	0.734073	0.0345723	-0.65846	-0.322886	-0.174809	0.885885	-0.612553	-0.737052	0.162002	-1
1211	A014-E8			0.125189	-0.413633	-0.846909	1	-0.136794	-0.515083	-0.608379	-0.432986	-0.806871	-1	0.529633	-0.2607
1212	A014-E9	DY577533	89131969	-0.109399	-0.549424	-0.061322	-0.28836	-0.45136	1	0.0106963	0.0482555	-0.468362	-1	-0.447486	-0.409627
1213	A014-F1			0.964868	0.393031	-0.390446	0.142825	-0.378635	0.42832	0.517932	0.758775	0.33665	0.975912	-1	1
1214	A014-F10	DY577534	89131970	-0.106495	0.403841	0.186736	0.148768	-0.175695	1	0.16977	0.0426011	0.295249	0.426782	-1	0.552748
1215	A014-F11	DY577535	89131971	-0.35275	-0.31419	0.271784	0.751783	0.884417	-1	-0.657689	1	0.563691	0.158247	0.293354	0.0999518
1216	A014-F12			-0.0334251	0.54871	0.256719	1	-0.120321	-0.732462	-0.773293	-0.540772	-1	-0.869694	0.638921	-0.210508
1217	A014-F2	DY577536	89131972	-0.455473	-0.404873	-0.0330418	-0.363167	-0.652038	-0.677948	-0.566818	-0.591116	-0.280974	-0.19635	-1	1
1218	A014-F3	DY577537	89131973	-0.553996	0.321606	0.224043	0.500949	0.72061	-0.633988	-0.120534	-0.105422	-0.117529	0.278476	1	-1
1219	A014-F4	DY577538	89131974	-0.198798	0.234977	0.592836	0.652341	-1	-0.0592102	0.762417	-0.137022	-0.142607	1	0.148598	0.577003
1220	A014-F5	DY577539	89131975	0.795563	-0.826345	-0.287101	-0.0106047	-0.372621	-0.0848581	0.743714	1	-0.101536	-0.335156	-1	-0.670923
1221	A014-F6	DY577540	89131976	-0.207921	-0.200845	0.502904	0.119864	0.728082	0.246731	-0.122141	0.792557	0.919431	1	-1	0.00568525
1222	A014-F7	DY577541	89131977	1	-0.295875	0.237895	-0.19849	0.454209	0.125844	0.707719	0.437168	-0.224539	-0.509453	-1	0.497542
1223	A014-F8	DY577542	89131978	0.470182	0.664534	-0.335639	0.602807	1	0.448039	0.387902	0.770421	0.908513	0.720788	-1	0.5895
1224	A014-F9			-1	0.113482	0.0538666	0.34834	1	0.10449	-0.990933	-0.54565	0.369382	-0.393976	0.831981	0.966293
1225	A014-G1	DY577543	89131979	-0.5056	-0.129266	0.575962	0.245292	0.360963	-0.625119	0.146526	-0.209566	0.130671	-0.558399	1	-1
1226	A014-G10	DY577544	89131980	-0.384571	-0.725484	1	-0.241011	-0.69585	-0.640786	-0.479378	-0.33515	-0.683962	-1	0.385117	-0.321654
1227	A014-G11	DY577545	89131981	-0.455705	-0.898088	-0.193829	1	-1	-0.260788	-0.374957	-0.830586	-0.104794	-0.646575	0.0273081	-0.457693
1228	A014-G12	DY577546	89131982	0.15457	0.855496	-1	0.284569	-0.252471	-0.134974	-0.471886	-0.533269	-0.0755514	-0.316341	-0.863799	1
1229	A014-G2	DY577547	89131983	-0.754066	-0.607875	-0.302928	-0.19052	-1	-0.0274941	-0.197468	-0.836089	-0.781653	-0.378926	1	0.327903
1230	A014-G3	DY577548	89131984	0.183301	0.236645	0.217339	1	0.550681	0.270812	-1	-0.11431	0.565024	0.313528	-0.0808876	0.602924
1231	A014-G4			0.741539	0.850786	0.141609	0.573963	0.640288	0.943216	0.761569	0.844986	1	0.525654	-1	0.868416
1232	A014-G5	DY577549	89131985	-0.66912	0.501807	-0.499107	0.127308	-0.0809533	-0.478452	-1	-0.55578	-0.756267	-0.270966	1	-0.521078
1233	A014-G6	DY577550	89131986	0.190274	0.377114	-1	0.686726	0.477117	0.29876	-0.0189929	0.206375	0.044772	-0.0215905	0.0882097	1
1234	A014-G7			-0.0423185	-0.0832857	0.369238	0.365529	-1	0.121627	1	0.531741	0.4176	-0.0308829	0.210317	-0.147848
1235	A014-G8	DY577551	89131987	0.592859	0.545583	-0.0568542	0.88467	0.320754	0.843445	-1	0.78356	1	0.664286	0.445206	0.322918
1236	A014-G9			-1	0.879518	0.29287	-0.394261	-0.0932573	0.272205	-0.243494	-0.0562809	0.606197	-0.288715	1	-0.0156519
1237	A014-H1			0.653096	-0.599592	0.124365	-0.774276	-0.168512	-0.535572	-0.481886	-0.352865	1	-1	-0.721639	0.835162
1238	A014-H10			-1	0.531325	0.448416	0.415197	1	-0.179729	-0.212362	-0.812981	-0.492542	-0.638616	0.243435	-0.0474795
1239	A014-H11	DY577552	89131988	0.708221	0.847271	0.946666	0.750024	0.257832	0.410802	1	0.559073	0.544948	-0.0924548	-1	0.955054
1240	A014-H12			0.747025	0.660029	1	0.621149	0.297283	0.471786	0.553799	0.548358	0.284807	0.113328	-1	0.62394
1241	A014-H2	DY577553	89131989	0.474086	0.174661	0.852362	-0.0505314	0.353681	0.227252	0.121157	1	0.653394	0.422556	-1	0.535939
1242	A014-H3	DY577554	89131990	-0.66158	-0.877951	1	0.0716071	-0.675532	-0.149894	0.0275573	-0.217685	-0.404983	-1	0.793445	0.482702
1243	A014-H4	DY577555	89131991	-0.309349	0.232865	0.0678844	0.252133	0.674536	0.578784	-0.0444871	-0.487477	0.401623	-1	1	-0.0217688
1244	A014-H5			-0.00787042	0.201029	-0.81695	1	-0.252361	0.761458	0.310345	0.106681	-1	0.263749	-0.981315	-0.85264
1245	A014-H6	DY577556	89131992	-0.215245	0.128195	-0.41372	-0.496626	-0.175595	1	0.456813	-0.264335	-1	-0.781005	-0.691057	0.577167
1246	A014-H7			-0.62315	-0.112562	-0.159395	-0.123505	-0.155007	-0.162885	-0.899774	-1	-0.177239	0.0143536	1	-0.193387
1247	A014-H8			-1	0.413787	1	0.682864	0.0100732	0.280126	-0.00468963	-0.986643	0.373205	0.000541249	-0.244215	-0.176586
1248	A014-H9	DY577557	89131993	-0.327904	-0.469584	-0.737613	-0.206255	-0.591167	-0.610592	0.0900527	-0.724142	-0.85448	-0.532861	-1	1
1249	A015-A1			-1	0.274899	1	-0.0374335	-0.427816	0.0293236	0.881915	-0.528368	-0.107927	-0.306983	0.653096	-0.113747
1250	A015-A10	DY577558	89131994	-0.46221	-0.0241615	-1	-0.0573223	-0.602787	0.306256	0.0932883	0.103031	-0.539061	-0.497629	0.759696	1
1251	A015-A11	DY577559	89131995	0.18181	0.184426	1	0.177071	0.495201	0.150367	0.491166	0.667394	0.564254	-0.425401	-1	0.209473
1252	A015-A12	DY577560	89131996	0.305321	0.00754058	-0.125644	0.451593	0.102994	0.28564	0.50686	0.552636	1	-1	-0.243195	0.489344
1253	A015-A2	DY577561	89131997	0.636797	0.0609237	1	0.845958	0.246243	0.426579	-0.483242	0.00938786	0.179341	0.808233	0.683226	-1
1254	A015-A3	DY577562	89131998	-0.126753	-0.432058	0.47773	0.00911464	0.217914	-0.179659	1	0.247282	-0.0235428	-1	0.983867	0.299524
1255	A015-A4	DY577563	89131999	0.484902	0.997821	0.193858	-1	0.515119	0.699356	1	0.736758	-0.137966	-0.865406	0.925311	0.515642
1256	A015-A5			0.60065	1	0.743322	0.732673	0.659822	-1	-0.146449	0.768184	0.484742	0.526413	0.372682	0.27909
1257	A015-A6	DY577564	89132000	0.458709	-0.0558772	-1	1	0.579598	-0.866396	-0.94448	0.139453	-0.114408	-0.297366	0.751238	-0.614971
1258	A015-A7	DY577565	89132001	0.29455	-0.150341	0.345943	0.568825	0.15474	-0.0938035	-0.323388	0.660809	0.86108	-1	1	-0.177541
1259	A015-A8	DY577566	89132002	0.447613	-0.345675	-1	0.760948	1	0.506719	-0.208317	0.232297	0.756845	-0.28447	0.0536466	-0.931207
1260	A015-A9	DY577567	89132003	-0.519548	-0.756551	-0.277713	-0.299589	-0.373244	-0.851734	-0.713506	-0.805004	-0.323604	-1	-0.41715	1
1261	A015-B1			0.203882	0.153641	-1	0.475074	-0.332685	-0.279835	0.324263	0.234601	-0.17477	-0.0152255	1	0.362292
1262	A015-B10	DY577568	89132004	-0.632829	0.571478	-0.697452	-0.366766	-0.119257	-0.236399	1	0.650673	-0.0889757	-1	0.603064	0.0818278
1263	A015-B11			-0.0894679	0.335383	-1	0.353935	0.319408	-0.355105	0.213154	0.0316993	1	-0.0140501	-0.217711	0.470257
1264	A015-B12	DY577569	89132005	-1	0.162954	-0.400021	0.770346	0.0318978	0.344704	-0.188253	-0.286968	1	0.120269	0.466258	-0.179781
1265	A015-B2	DY577570	89132006	0.0122723	-0.460008	0.505818	-0.433822	0.475907	-1	-0.401204	0.868694	0.846695	1	-0.842952	-0.217224
1266	A015-B3	DY577571	89132007	1	0.97121	-0.87582	0.541231	0.660861	0.0883253	0.533135	0.53522	0.389845	0.612931	-1	0.728252
1267	A015-B4	DY577572	89132008	-0.389866	-0.229405	-0.563142	0.0519917	1	-0.239343	0.923331	0.605703	-0.445554	-1	0.902504	0.0221876
1268	A015-B5	DY577573	89132009	0.212715	0.270192	0.910941	1	-0.0585687	-1	-0.463582	-0.0380569	0.442831	0.034385	-0.806157	-0.160633
1269	A015-B6			-0.195919	-0.00476669	-0.219932	1	0.126137	-0.154119	-0.434955	0.138566	0.0865233	0.24073	-1	-0.178851
1270	A015-B7	DY577574	89132010	0.0487461	-0.230998	-0.0251173	0.23701	0.149412	0.40465	0.269333	1	0.521214	-0.421651	-1	0.481797
1271	A015-B8	DY577575	89132011	0.0360885	0.103473	-1	0.204934	0.58707	0.137301	0.699271	0.759819	0.193884	-0.26903	1	0.135522
1272	A015-B9			0.282125	0.773574	0.399421	0.791994	0.676621	0.908317	0.313185	1	0.899687	0.90905	0.620588	-1
1273	A015-C1	DY577576	89132012	0.880971	0.590033	0.0500159	1	-0.19803	0.552378	0.62706	-1	0.387184	0.72691	0.149957	0.184778
1274	A015-C10	DY577577	89132013	0.152217	0.13837	0.0445669	0.0881599	0.0100679	-0.0918355	0.770682	-0.146062	0.0688113	-1	1	-0.409211
1275	A015-C11	DY577578	89132014	0.477901	0.647781	-0.551882	0.219564	1	0.191515	0.445204	0.101334	0.993361	-1	0.600247	0.89245
1276	A015-C12	DY577579	89132015	-0.0710674	-0.852372	0.689646	0.154867	1	-0.0549421	0.416126	-0.156434	-0.138441	-1	0.994826	-0.944311
1277	A015-C2	DY577580	89132016	0.0763973	0.0449674	0.0649686	1	-0.0346068	0.0541701	-1	0.320121	-0.0365504	-0.36812	0.191716	-0.0100439
1278	A015-C3	DY577581	89132017	0.672654	0.827483	0.685937	0.492129	0.584453	1	0.742361	0.540404	0.407126	-0.153364	-1	0.845019
1279	A015-C4	DY577582	89132018	-0.699269	-0.0349074	-0.263556	-0.571181	-0.255938	0.143459	-0.822763	-0.839995	-1	0.0412119	1	-0.413368
1280	A015-C5			-0.840004	-0.501139	-1	1	0.159887	-0.636294	-0.594018	-0.484256	-0.930494	-0.694821	0.0818434	-0.206352
1281	A015-C6	DY577583	89132019	0.265295	-0.103414	-0.499289	0.134899	-0.732675	0.544574	-0.800131	0.724661	1	-1	-0.967874	-0.702032
1282	A015-C7	DY577584	89132020	-0.826685	-0.843439	-0.255671	0.0144137	-0.244391	0.098053	0.14002	-0.323085	-0.254288	-1	1	-0.337435
1283	A015-C8	DY580703	89135158	0.477503	-0.94926	1	0.055452	0.144368	-0.498794	-0.637763	-0.259595	0.217081	-1	0.710375	0.678177
1284	A015-C9	DY577585	89132021	-0.468346	0.0246324	-0.400357	1	-0.942729	-0.566458	0.50866	-0.54511	-0.180195	-0.0879557	-1	-0.677502
1285	A015-D1	DY577586	89132022	0.0943006	-0.0479634	-0.177426	-0.131509	-0.247637	0.0906569	-0.0397559	-0.208743	-0.283063	-0.342651	-1	1
1286	A015-D10	DY577587	89132023	-0.994572	-0.678425	1	-0.969213	-0.464578	-0.862983	-1	-0.28344	-0.462029	-0.708958	-0.137143	-0.81041
1287	A015-D11	DY577588	89132024	-0.362313	1	-1	0.5673	0.0485097	0.474128	-0.749893	-0.16638	0.271286	0.371639	0.66517	0.292025
1288	A015-D12	DY577589	89132025	0.0857298	0.244108	0.343523	-0.265945	0.0627459	0.250106	0.397188	-0.324672	-0.907047	-1	1	0.517044
1289	A015-D2	DY577590	89132026	0.572271	0.329474	0.0930488	0.901097	0.646288	0.768941	0.373841	0.836359	1	0.735809	-1	0.419191
1290	A015-D3	DY577591	89132027	0.517345	-0.366292	0.442336	-0.477357	-0.117662	-1	0.279453	-0.777897	-0.332344	-0.451332	0.152194	1
1291	A015-D4			-0.300416	0.411599	1	0.421012	-0.00889213	0.658088	-0.438595	-1	-0.405714	-0.075967	0.454837	-0.0268014
1292	A015-D5	DY577592	89132028	-0.666402	-0.869442	0.527344	0.194274	-0.400901	-0.505213	-0.941697	-1	-0.177775	-0.611001	0.136174	1
1293	A015-D6	DY577593	89132029	0.771626	0.69774	-0.129908	0.796871	0.856984	0.464671	0.77441	0.906129	0.61644	0.450606	-1	1
1294	A015-D7	DY577594	89132030	0.470966	0.229088	0.738135	0.68577	1	0.290968	0.215222	0.617091	0.436274	0.0347852	-1	0.300248
1295	A015-D8	DY577595	89132031	0.654129	0.368465	1	0.126954	-0.573624	-0.37173	-0.279435	-1	-0.762714	-0.742625	0.480579	-0.0896687
1296	A015-D9	DY577596	89132032	0.280412	-0.278079	-0.0924864	0.521384	-0.214937	-0.296407	0.258033	0.651544	1	-0.384992	0.464137	-1
1297	A015-E1	DY577597	89132033	0.258731	-0.820872	1	0.308029	0.143118	-0.329108	-0.162357	-0.354183	-1	-0.687933	-0.288185	0.207946
1298	A015-E10	DY577598	89132034	0.33972	0.413888	0.676327	1	0.485124	0.253799	-1	0.362407	0.208195	-0.0473157	0.159216	0.365083
1299	A015-E11	DY577599	89132035	-0.482158	-0.114756	0.072939	0.574178	-0.813539	-1	0.0139577	0.355161	-0.266588	1	0.508271	-0.633195
1300	A015-E12	DY577600	89132036	0.539355	0.240674	0.170433	0.995468	0.307032	0.380682	0.370423	0.00536125	-1	-0.304395	1	-0.0302008
1301	A015-E2	DY577601	89132037	-0.529986	1	-0.837408	0.49999	0.238425	-0.21236	-1	-0.46711	0.453779	0.942151	-0.77173	-0.227278
1302	A015-E3			0.718756	0.168435	-0.788817	0.656913	1	-0.0381516	-0.55466	0.442487	-1	0.565686	-0.377938	0.0163475
1303	A015-E4			-1	0.634396	-0.225295	-0.271511	1	0.167474	-0.892392	-0.96592	-0.664198	0.41724	0.223445	0.149906
1304	A015-E5	DY577602	89132038	-0.709876	0.188804	0.77638	0.964265	-0.572013	-1	0.112944	-0.893316	0.741201	-0.559085	1	-0.879911
1305	A015-E6	DY577603	89132039	0.029824	-0.362436	-0.155456	1	-0.261198	-0.65267	0.951055	0.405129	-0.099313	-1	-0.112263	0.15382
1306	A015-E7			-0.524554	0.857823	-1	0.113372	0.688263	-0.0851399	-0.182942	-0.303293	-0.166015	1	-0.564616	-0.0082225
1307	A015-E8	DY577604	89132040	0.401798	-0.165745	0.227762	1	0.503542	-0.131096	0.491119	0.380799	0.248459	-0.331767	0.942243	-1
1308	A015-E9	DY577605	89132041	0.05927	0.292428	-0.206349	0.335039	-0.354531	0.247625	1	-0.420627	-0.704458	-0.952028	-1	0.180668
1309	A015-F1	DY577606	89132042	1	0.674357	-0.730502	0.356101	-0.205556	-0.878432	-0.0709587	-1	0.522758	0.671192	0.397105	0.285669
1310	A015-F10			-0.272494	0.849058	0.303816	-0.269015	-1	-0.258265	-0.130458	-0.494479	-0.161597	1	0.699076	-0.327436
1311	A015-F11	DY577607	89132043	-0.601056	-0.0831923	-0.942742	0.403232	0.315688	1	-0.192292	0.0391009	-1	0.917859	-0.467619	0.372805
1312	A015-F12	DY577608	89132044	0.720348	0.438428	1	-0.185246	-0.00829719	0.668596	0.6094	0.0654016	-1	0.146393	0.177232	-0.25959
1313	A015-F2			-1	-0.23597	-0.279571	0.329069	-0.126542	1	-0.559777	-0.641357	0.346153	0.650998	-0.271439	-0.0146156
1314	A015-F3	DY577609	89132045	-0.424132	-0.65555	1	-0.526668	-0.819556	-0.903874	-0.355572	-0.664303	-0.874608	-0.855158	-1	-0.575581
1315	A015-F4			1	0.605355	-0.397434	-0.191295	-0.359955	-0.551902	-0.134147	-0.946383	-0.773936	-0.919339	0.670995	-1
1316	A015-F5	DY577610	89132046	-0.62913	-0.919456	-0.559787	-0.413544	-0.677295	-0.155962	-0.327001	-0.658825	-0.760798	-1	-0.720327	1
1317	A015-F6	DY577611	89132047	-0.462567	0.693406	1	-0.397442	0.0817128	0.389402	-0.258799	-0.418536	-1	0.242903	-0.669947	-0.114759
1318	A015-F7	DY577612	89132048	1	0.179152	0.219193	0.294238	0.901728	-0.491374	0.831174	0.334739	0.460447	0.242149	-1	0.749711
1319	A015-F8	DY577614	89132050	-0.517558	-0.955762	-1	-0.847665	-0.989622	-0.304657	1	0.0481205	-0.64327	-0.665317	0.29205	-0.0303607
1320	A015-F9	DY577615	89132051	0.259232	-0.129234	0.540658	0.103738	-0.785581	0.447788	-1	-0.434472	0.812679	0.235421	-0.590233	1
1321	A015-G1	DY577616	89132052	1	-0.797002	0.36513	0.603199	-0.104793	-0.599407	-0.846223	0.0715724	-0.869724	-1	0.906015	0.669305
1322	A015-G10	DY577617	89132053	0.18187	0.786573	-1	0.235106	0.687894	0.7057	-0.777822	0.392478	0.778828	-0.686885	1	0.12231
1323	A015-G11			0.415702	0.909051	0.347442	0.322271	0.0233654	0.583542	0.182714	-0.102757	-0.516643	-1	1	0.00730693
1324	A015-G12	DY577618	89132054	-0.212023	-0.348262	-0.20154	0.00269197	-0.322337	1	-0.15722	-0.329585	-1	-0.187838	0.0868201	-0.0374397
1325	A015-G2	DY577619	89132055	0.799325	0.052925	1	0.770026	-0.935186	-1	0.993945	0.637485	-0.401951	0.132572	0.503422	0.0342086
1326	A015-G3	DY577620	89132056	0.111137	-0.133181	-0.906749	0.325933	-1	-0.162763	-0.458092	-0.0291382	-0.447596	-0.341047	1	-0.0389348
1327	A015-G4			-0.274562	0.608898	0.374131	1	0.625099	0.705417	-1	0.0774073	0.431399	0.573455	-0.0626871	-0.125408
1328	A015-G5	DY577621	89132057	0.412955	-0.264775	1	0.506696	-0.100993	-0.119672	-0.704072	-1	-0.35968	-0.258012	0.469718	-0.778841
1329	A015-G6			-0.268724	-0.20443	1	-0.118402	-0.758217	-0.464168	-0.923655	-1	-0.378727	-0.579563	-0.00512673	-0.449525
1330	A015-G7	DY577622	89132058	0.971346	-0.216853	0.914207	0.342527	0.0240392	-0.345637	0.566757	-0.325171	-1	-0.293312	1	0.255717
1331	A015-G8	DY577623	89132059	-0.154418	-0.235004	0.0780223	0.184548	-0.0912867	0.241139	-0.0527607	0.261495	-0.327485	0.0698661	1	-1
1332	A015-G9	DY577624	89132060	-0.863403	-1	-0.225201	-0.523142	-0.0388783	-0.0288463	1	-0.352181	0.270527	-0.877627	-0.122662	0.452631
1333	A015-H1	DY577625	89132061	0.533587	0.35363	0.14944	0.43258	0.547898	0.612306	0.705818	0.692328	1	0.563931	-0.767329	-1
1334	A015-H10			0.273789	0.249426	-0.771657	0.463233	0.788943	0.483306	-1	0.628143	0.398425	0.00494994	1	-0.603283
1335	A015-H11	DY577626	89132062	-0.176978	-0.268812	-0.182669	-0.624027	-0.386716	-0.631571	1	-1	-0.34388	-0.658229	-0.845739	-0.405151
1336	A015-H12	DY577613	89132049	0.223332	-1	0.221343	1	0.523178	0.362941	0.0478884	-0.101082	0.586104	0.05446	0.659657	0.2444
1337	A015-H2	DY577627	89132063	-0.564398	-0.891506	-0.594781	-0.710234	-0.975686	-1	-0.736934	-0.586228	-0.60325	-0.796408	-0.492491	1
1338	A015-H3	DY577628	89132064	-0.702233	-0.790629	-1	-0.715085	0.185599	0.253926	-0.715643	0.46019	0.48501	-0.393298	1	-0.76711
1339	A015-H4	DY577629	89132065	0.485684	-0.501791	-0.0318748	-0.0524013	-0.615506	0.0938094	0.372378	-0.509288	-0.783226	-1	1	-0.0265528
1340	A015-H5	DY577630	89132066	-0.214724	-0.378575	-0.772047	-0.434252	-0.50336	-0.441552	-0.40161	-0.486416	-0.269951	-0.575135	-1	1
1341	A015-H6	DY577631	89132067	-0.0697072	0.0256619	1	0.545996	0.0985739	0.757716	-0.488052	-0.242061	0.673391	-0.0071568	-1	0.292315
1342	A015-H7	DY577632	89132068	0.976771	0.38098	-1	0.639544	1	0.785986	0.464163	0.563229	0.789741	0.526524	0.972488	0.716728
1343	A015-H8			-0.708307	1	-0.0755678	0.654053	-0.427425	-1	-0.928676	-0.915435	-0.81791	-0.101009	-0.298335	-0.514215
1344	A015-H9	DY577633	89132069	1	0.342771	0.145204	0.0955282	-0.448581	-0.719739	0.132053	-1	-0.0410621	0.179198	0.834327	-0.0797564
1345	A016-A1			0.262463	0.783886	-0.221864	0.283819	-0.151058	0.149169	-0.00689677	-1	-0.772882	0.225234	0.353589	1
1346	A016-A10	DY577634	89132070	-1	0.81997	0.696901	0.292181	1	0.45414	0.416323	-0.796004	0.983673	0.645353	-0.00621312	-0.00659827
1347	A016-A11	DY577635	89132071	-1	1	0.362632	0.371537	0.424995	-0.426807	-0.279214	0.313247	0.118492	0.380196	0.441965	0.415812
1348	A016-A12	DY577636	89132072	0.303483	0.0428537	0.183689	0.0165909	-1	0.590271	0.35941	0.261681	1	0.19017	0.139772	-0.0830522
1349	A016-A2	DY577637	89132073	0.435777	0.186907	0.953705	0.0253925	-0.042867	0.883272	0.0974823	0.746195	1	0.299545	-1	-0.143477
1350	A016-A3	DY577638	89132074	0.27852	0.0243664	1	0.605818	0.784725	0.289682	0.169029	0.668199	0.925693	0.441195	-1	-0.413862
1351	A016-A4	DY577639	89132075	0.718794	-0.844829	1	-0.476554	-0.939854	-0.268809	-0.536602	-1	-0.301534	0.331036	-0.115577	-0.20411
1352	A016-A5			-0.93669	0.517711	0.972086	-0.137486	0.0566012	0.158516	-1	-0.689739	0.434595	0.950674	0.0759731	1
1353	A016-A6	DY577640	89132076	-0.615847	-0.457685	-0.352918	-1	1	-0.126767	-0.678747	-0.203099	-0.397644	-0.0799423	-0.631196	-0.493545
1354	A016-A7			-0.395488	-0.624749	-0.46864	-0.339575	0.236128	0.175558	-1	-0.0641063	0.0468259	-0.11482	-0.988729	1
1355	A016-A8	DY577641	89132077	0.266752	-0.54874	-0.529179	-0.00486567	-0.710867	-0.908735	-1	-0.994668	-0.807361	-0.793151	1	-0.360156
1356	A016-A9	DY577642	89132078	1	0.167623	0.569482	0.0832225	0.276364	-0.0383246	0.388068	0.671284	0.620182	0.449783	0.747357	-1
1357	A016-B1	DY577643	89132079	0.274412	0.179384	-0.495675	0.515391	-0.274337	0.390975	0.593085	-0.0823054	-0.0618074	0.412638	-1	1
1358	A016-B10	DY577644	89132080	1	-0.451396	-0.588741	-0.282074	-1	0.0260007	-0.343946	0.0544329	0.558186	0.117085	-0.624666	-0.612443
1359	A016-B11			0.239696	0.22456	-1	0.180353	0.288257	-0.515301	-0.482931	-0.471259	1	-0.151467	0.225314	0.220082
1360	A016-B12	DY577645	89132081	0.145073	0.175878	-1	0.963692	1	0.494408	0.333425	0.0082706	0.676951	-0.220571	0.495823	0.576131
1361	A016-B2	DY577646	89132082	-0.0139527	-0.554089	-1	0.00796523	0.441624	-0.621178	-0.59034	-0.451852	1	0.853437	-0.858598	-0.233765
1362	A016-B3	DY577647	89132083	0.123094	0.711533	-0.391601	0.841873	1	0.871431	0.659079	0.293172	0.64393	0.194657	-0.037756	-1
1363	A016-B4	DY577648	89132084	0.169177	0.163231	-1	0.40895	0.0417009	-0.113207	-0.727482	0.915824	0.787316	0.129267	0.572886	1
1364	A016-B5	DY577649	89132085	-1	-0.16387	1	0.07412	0.00625415	0.323201	-0.0847511	-0.322418	-0.968033	0.19341	0.408803	-0.771055
1365	A016-B6	DY577650	89132086	-0.226333	-0.0045456	-1	0.658697	-0.0127748	0.974174	0.575997	-0.500495	1	0.000274259	0.546089	0.396236
1366	A016-B7	DY577651	89132087	0.335782	0.0162971	-0.486516	0.180082	-0.494437	0.482864	1	-0.315613	-0.833145	-1	0.373868	0.430283
1367	A016-B8	DY577652	89132088	0.193084	-0.281759	-0.641115	-0.505148	-0.232822	0.154607	-0.0632311	-1	0.154271	-0.551862	0.881542	1
1368	A016-B9	DY577653	89132089	0.806807	0.687007	0.227363	0.871609	-0.655393	0.102413	-0.676575	0.587241	0.357443	1	-1	-0.901668
1369	A016-C1	DY577654	89132090	0.178271	0.0105215	1	-1	0.467295	0.115099	0.413936	0.292945	0.155747	-0.702921	0.894985	0.731931
1370	A016-C10			-0.795372	0.183558	0.201774	1	-0.496468	-0.120337	-1	-0.973906	-0.095695	0.00510367	0.219284	-0.530803
1371	A016-C11	DY577655	89132091	-0.371434	1	0.645711	0.432852	0.784797	0.101455	-0.396938	-0.14833	0.598648	0.786926	0.341145	-1
1372	A016-C12			1	0.189052	0.978384	-0.282869	-0.110561	-1	-0.157331	-0.152136	-0.121414	0.765916	-0.297527	-0.449734
1373	A016-C2	DY577656	89132092	-0.133398	0.640734	0.211889	-0.502047	0.00569796	0.321479	0.605455	0.104196	0.71405	-0.501343	-1	1
1374	A016-C3	DY577657	89132093	-0.291874	1	0.0442434	0.414235	0.679865	0.736478	0.0276547	-1	0.263514	0.513018	0.921346	0.264535
1375	A016-C4	DY577658	89132094	0.274828	0.0413234	1	-1	0.503421	0.257282	0.540118	0.738119	-0.721128	0.759036	-0.207807	0.0520112
1376	A016-C5	DY577659	89132095	-0.160215	-0.891402	0.573901	-1	-0.130594	-0.702168	-0.121489	0.23768	1	-0.839317	0.401154	-0.00110888
1377	A016-C6	DY577660	89132096	0.745159	0.944768	0.677539	0.561514	0.643454	0.901183	1	0.434205	0.507704	0.248895	0.142742	-1
1378	A016-C7	DY577661	89132097	0.587808	0.624815	-0.0878525	0.328812	1	0.483337	0.449029	0.84905	0.728221	0.849314	-1	0.358709
1379	A016-C8	DY577662	89132098	0.469867	0.736815	0.601279	0.0421683	-0.515164	0.334475	-1	0.417856	-0.296395	0.235459	1	-0.00473334
1380	A016-C9	DY577663	89132099	0.774633	0.0744745	0.504222	0.221606	0.683496	1	0.510941	0.696622	-0.289015	0.201325	-1	0.477195
1381	A016-D1	DY577664	89132100	0.0564773	0.424715	-1	0.690226	-0.0995628	0.24626	-0.786958	0.150079	1	0.161656	-0.04238	-0.106605
1382	A016-D10			-1	0.34819	-0.428322	0.359861	1	0.912764	-0.729313	-0.79309	0.036229	-0.362494	0.522204	-0.582156
1383	A016-D11	DY577665	89132101	0.173947	0.162864	-1	1	0.539364	0.463516	0.191767	0.0804492	0.345763	0.409564	0.950393	-0.0372668
1384	A016-D12	DY577666	89132102	-0.11563	1	-1	0.701811	0.550306	0.30573	-0.4455	-0.0540241	0.61196	0.949516	-0.546977	0.864864
1385	A016-D2	DY577667	89132103	0.484504	0.0878383	-1	0.351593	0.447112	0.848456	0.530672	0.568768	-0.139024	0.0998988	1	0.845014
1386	A016-D3			-0.829036	-0.247027	0.74551	-0.0186584	0.310338	0.157644	-0.549432	0.136538	0.0355415	0.023122	-1	1
1387	A016-D4	DY577668	89132104	0.755709	-0.842574	0.446564	-0.66479	1	-0.0617	-0.647743	0.434587	0.177017	0.346502	0.531633	-1
1388	A016-D5	DY577669	89132105	0.563125	0.246848	-1	-0.347448	0.696707	0.0168671	0.904612	0.38985	-0.00251114	-0.0776231	1	-0.2732
1389	A016-D6	DY577670	89132106	0.556678	0.489337	-1	0.631109	-0.274445	-0.209612	0.329547	-0.017848	-0.770732	0.178662	1	0.416463
1390	A016-D7	DY577671	89132107	0.378552	0.155867	-1	0.490619	0.659797	0.924363	0.380471	0.302813	0.775953	0.416405	0.112008	1
1391	A016-D8	DY577672	89132108	0.129284	0.882659	-0.350124	0.734	1	0.311545	0.658187	0.689511	0.426927	0.815861	-1	0.97086
1392	A016-D9			-1	-0.330837	-0.300616	0.220434	0.400433	-0.182324	-0.791932	-0.549924	1	0.628867	0.574134	-0.723804
1393	A016-E1	DY577673	89132109	-0.166747	0.496123	0.687004	-1	0.445801	-0.467855	-0.188152	1	0.672731	0.321433	0.450745	0.806105
1394	A016-E10			-0.284768	0.523516	-0.416648	-0.163695	1	0.43203	-0.674188	-1	0.0222865	0.323557	0.764977	-0.359097
1395	A016-E11	DY577674	89132110	-0.661876	-0.115001	0.644905	1	0.0964626	-0.430627	-1	-0.491705	-0.402671	0.312647	-0.449865	-0.515609
1396	A016-E12	DY577675	89132111	-0.402899	-1	-0.712648	-0.337167	-0.422542	-0.375507	-0.818123	1	-0.46919	-0.374226	-0.841383	-0.393315
1397	A016-E2	DY577676	89132112	0.417277	-0.280974	1	-0.456371	0.119479	-0.0535643	0.518931	0.0754273	0.140276	-0.284665	-1	0.249931
1398	A016-E3	DY577677	89132113	-0.0477868	-1	1	-0.910607	0.438654	0.180897	0.595229	-0.268777	-0.0770033	-0.971188	0.581001	0.0979464
1399	A016-E4			0.79892	0.962041	0.72865	0.904501	0.947446	0.843457	1	0.992501	0.875217	0.601954	-1	0.836957
1400	A016-E5	DY577678	89132114	0.252166	0.242587	1	-0.309767	-0.237913	0.0638309	0.403654	0.508632	0.207159	0.0508587	0.40618	-1
1401	A016-E6	DY577679	89132115	-0.36257	-0.223113	-1	-0.293342	-0.119915	-0.0322031	-0.0873383	-0.28279	-0.177429	-0.368321	1	-0.0667146
1402	A016-E7			1	0.758689	0.111127	0.734271	0.277826	0.598748	0.93903	0.91478	0.273898	0.513475	-1	0.295827
1403	A016-E8	DY577680	89132116	0.33939	-0.633217	0.579334	-0.277	-0.561384	-0.882495	0.0801355	1	0.0648974	0.0685007	-0.221781	-1
1404	A016-E9			-0.817615	0.0908224	-0.0185591	0.626649	1	0.330254	-0.409069	-0.332959	-0.414626	-0.194157	-1	-0.259838
1405	A016-F1			-0.0847676	0.392001	-0.259091	0.434698	-0.907673	0.0198279	0.789677	-1	0.336423	0.431697	0.0718537	1
1406	A016-F10	DY577681	89132117	-0.0467262	-0.407634	-0.0545279	0.0895889	0.639472	1	-1	-0.0442851	0.0707965	0.332498	0.0940268	-0.517959
1407	A016-F11			0.636119	0.454132	0.389334	0.829581	0.0909767	0.705911	0.654665	0.476419	1	0.567811	-1	0.426166
1408	A016-F12	DY577682	89132118	0.409959	-0.335285	-1	0.747082	0.564169	1	0.342423	0.800384	-0.235527	-0.617954	-0.17067	0.891852
1409	A016-F2	DY577683	89132119	-0.0406227	-0.549093	0.49454	-0.19441	0.400439	-1	-0.0468138	0.277703	1	0.574091	0.11973	-0.394603
1410	A016-F3	DY577684	89132120	-0.670446	-1	-0.737503	0.500208	1	-0.653589	-0.305127	0.672762	0.0678399	-0.898639	0.110671	0.470003
1411	A016-F4	DY577685	89132121	0.0845584	1	-1	0.517574	0.651753	0.776596	0.222894	0.075938	0.371031	0.83008	-0.232574	0.152407
1412	A016-F5	DY577686	89132122	-1	-0.405268	0.756928	-0.600873	0.619833	0.0976527	-0.55264	0.164027	0.0158189	-0.339771	0.229427	1
1413	A016-F6	DY577687	89132123	-1	0.19733	1	0.131293	-0.0828038	0.766737	-0.754479	-0.587399	0.0989792	0.724654	0.0860581	-0.917848
1414	A016-F7			-1	0.0113757	0.384706	0.626738	0.62985	-0.643717	-0.393107	-0.631852	1	-0.0755578	0.490209	0.597734
1415	A016-F8	DY577688	89132124	0.986962	-0.912143	-0.83186	0.162025	0.411709	0.4958	-0.134927	0.0607212	-0.474462	-1	0.67779	1
1416	A016-F9	DY577689	89132125	-1	1	-0.213211	0.51288	0.879411	0.964109	-0.871365	0.444457	0.753911	0.189374	-0.198933	-0.158014
1417	A016-G1	DY577690	89132126	0.498826	0.152762	-0.958542	-0.22864	0.250221	0.706462	1	-0.190956	-0.902194	-1	0.632822	0.451865
1418	A016-G10	DY577691	89132127	-0.266996	-1	-0.905735	0.169436	-0.0605308	1	0.514476	-0.579006	0.524784	0.437768	0.484044	-0.242116
1419	A016-G11	DY577692	89132128	-0.625414	-0.911619	-0.625659	-0.321777	-0.426436	-0.810537	-0.0663366	-0.141215	-0.416856	-1	1	-0.830367
1420	A016-G12	DY577693	89132129	-0.47168	0.0552175	1	-0.128191	0.212584	-0.0210505	-1	-0.897669	0.00368593	0.0198743	0.122419	0.346961
1421	A016-G2			0.0412518	-0.0941696	-1	0.0850221	-0.314479	-0.102713	-0.482594	-0.468106	-0.174032	-0.161498	1	0.251562
1422	A016-G3			0.0827175	0.822745	-1	1	0.159061	0.864933	0.0747238	-0.418622	-0.0434749	0.475763	0.187663	0.248753
1423	A016-G4	DY577694	89132130	0.821519	0.272782	-0.0210387	1	0.450797	-1	0.106285	-0.372176	-0.313988	-0.515778	-0.332956	0.0160282
1424	A016-G5			-1	-0.828447	0.654739	1	-0.6669	0.696117	0.449629	0.410096	0.636286	0.923738	-0.24617	-0.104596
1425	A016-G6	DY577695	89132131	0.353326	0.928682	-0.24338	1	0.31495	0.295569	0.780838	0.35498	0.760586	0.35356	-1	0.80477
1426	A016-G7			-0.383329	0.704526	0.353889	0.979605	0.0848319	-0.0551843	-0.121949	0.0171399	1	0.790318	-1	-0.107083
1427	A016-G8			-0.202262	-0.273277	0.638017	-0.16205	-0.436917	-0.0376413	-0.994548	0.0630815	0.00966382	-1	-0.0400563	1
1428	A016-G9	DY577696	89132132	0.679499	0.452665	0.64272	0.404899	0.242797	1	0.586848	0.69631	0.716799	-0.103301	0.687582	-1
1429	A016-H1	DY577697	89132133	0.829565	0.375955	-0.234243	-0.16232	-1	0.230744	1	-0.646094	0.58029	0.106721	-0.643139	-0.0553467
1430	A016-H10	DY577698	89132134	-0.532019	-0.957444	-0.0373343	0.0752096	0.055199	-0.711321	-0.384314	-1	-0.287413	-0.408807	1	-0.653322
1431	A016-H11	DY577699	89132135	-0.0751902	-0.00630943	-0.261234	-0.343321	0.0612667	-0.525081	-1	0.121137	-0.829516	-0.867633	1	0.771418
1432	A016-H12			-0.015785	-0.950565	1	0.358279	0.454274	-0.860423	-1	0.169262	0.00431215	0.288209	0.502532	0.384871
1433	A016-H2			0.218371	-1	-0.891578	-0.730038	1	-0.519831	0.74882	0.590388	-0.474737	-0.788735	-0.336344	0.661095
1434	A016-H3	DY577700	89132136	-1	-0.695	0.757204	-0.101448	-0.163904	0.729744	0.364099	0.752782	-0.3642	-0.0849077	0.827098	1
1435	A016-H4	DY577701	89132137	0.941394	0.722352	-1	0.474183	0.463042	0.186662	0.623418	0.571801	0.484064	-0.0693237	1	0.322978
1436	A016-H5	DY577702	89132138	1	0.273907	0.198014	0.235282	-0.279933	-0.816975	0.0941255	-1	-0.46181	-0.187185	-0.45651	-0.362027
1437	A016-H6	DY577703	89132139	0.758208	0.736412	-0.15353	0.38884	0.90469	0.886778	1	0.994662	-0.43375	-0.195242	-1	0.84185
1438	A016-H7			-0.139053	-0.423289	-1	-0.101538	-0.912226	-0.0854337	-0.439933	-0.648753	-0.700899	-0.349335	1	0.444044
1439	A016-H8	DY577704	89132140	0.20924	0.276069	-0.310774	0.68131	0.583097	1	0.864877	0.693697	-0.432632	-0.191804	-1	0.991088
1440	A016-H9			0.659054	-1	0.947937	1	0.794404	-0.25787	0.447424	0.0551556	0.766065	0.000106248	0.773497	-0.0671276
1441	A017-A1			-0.606169	-1	-0.0648925	0.310808	0.0833678	-0.19251	-0.465182	-0.239365	1	-0.404058	-0.0152227	0.110833
1442	A017-A10	DY577705	89132141	0.716183	0.798459	0.684469	0.662149	0.665929	0.508805	0.772565	0.763693	0.951939	0.555943	-1	1
1443	A017-A11	DY577706	89132142	0.91315	0.636827	1	-0.10704	0.0146068	-1	0.121106	-0.235464	-0.721709	-0.0499498	-0.187232	-0.73788
1444	A017-A12	DY577707	89132143	-0.741985	-0.290853	0.477868	-0.280506	-0.864891	-0.557113	-0.0892783	0.652112	-0.820298	1	-1	-0.42363
1445	A017-A2	DY577708	89132144	0.373663	0.323258	0.304142	0.037848	-0.469598	-0.179106	0.976453	-0.336237	-1	-0.947067	1	0.850657
1446	A017-A3	DY577709	89132145	0.630525	0.283624	0.955887	0.40471	-0.910203	0.669516	0.41894	0.606517	0.207994	-0.527205	1	-1
1447	A017-A4	DY577710	89132146	-0.959388	-0.509674	0.709726	-1	0.512124	0.548588	-0.206954	1	-0.00597936	-0.629396	-0.601798	-0.700075
1448	A017-A5			-0.0888582	-0.40204	-0.114448	-1	0.22427	0.233228	-0.349734	-0.0271259	0.0811147	-0.481593	-0.796696	1
1449	A017-A6	DY577711	89132147	-0.0236631	-0.37628	1	-0.569043	-0.0263644	-1	-0.245187	-0.258906	-0.313857	0.0433712	0.394279	0.715702
1450	A017-A7	DY577712	89132148	0.682838	0.665079	0.919869	0.837174	0.665964	1	0.898916	0.629056	0.661585	0.58265	-1	0.865068
1451	A017-A8			-1	0.0299095	0.702611	-0.65872	-0.070227	0.484336	0.0939405	0.94849	0.0630093	-0.606012	-0.683344	1
1452	A017-A9	DY577713	89132149	-0.904882	-0.861801	1	-1	-0.28521	-0.439577	-0.259698	-0.372654	-0.770216	-0.940351	0.0580896	0.090566
1453	A017-B1	DY577714	89132150	-0.0319432	-0.286928	-0.107034	0.061575	-1	-0.514132	-0.447718	0.319498	0.0881596	-0.497046	1	-0.4468
1454	A017-B10			-0.427968	-0.411964	-0.432738	0.0114625	0.0946896	-1	0.100667	0.552008	-0.267683	0.891747	1	-0.0248523
1455	A017-B11			-0.0786109	0.762596	-0.924288	0.406419	-1	-0.912495	0.637657	-0.674867	0.501538	-0.0103349	0.27192	1
1456	A017-B12	DY577715	89132151	-0.655333	-0.381686	-0.559927	-0.514943	-0.211872	-0.749932	-0.679634	-0.208284	-0.301409	-0.58856	1	-1
1457	A017-B2	DY577716	89132152	-0.339392	-0.513376	1	-0.571343	-1	-0.248048	-0.46855	0.845116	0.0170901	-0.754398	-0.0272711	0.150601
1458	A017-B3	DY577717	89132153	-0.62886	0.263518	0.628753	-1	0.813151	-0.553819	-0.438003	0.780006	0.188599	-0.54015	1	-0.525813
1459	A017-B4	DY577718	89132154	0.396696	0.702285	0.712099	-0.340315	0.111192	0.414331	1	0.737091	-0.0639774	0.476349	-1	0.258143
1460	A017-B5			0.0797656	-0.783612	0.397439	-0.137336	-0.503557	-0.356238	-0.429069	-0.0385462	-0.375123	0.110199	1	-1
1461	A017-B6	DY577719	89132155	0.508083	-1	0.287362	-0.238344	0.180619	-0.433088	0.619577	1	0.125703	0.0908247	0.908944	0.68234
1462	A017-B7	DY577720	89132156	0.415416	0.572901	-0.362241	-0.432712	0.914324	0.93791	0.768287	0.239842	1	-0.412365	-1	0.734158
1463	A017-B8	DY577721	89132157	0.453453	0.0421489	-0.655764	-0.489953	-0.153598	-0.959036	1	-0.126515	-0.301699	-1	-0.233286	-0.348908
1464	A017-B9	DY577722	89132158	0.660776	0.792179	0.824918	0.672832	1	0.644184	0.843404	0.623365	0.144348	0.603241	-1	0.687514
1465	A017-C1			0.546446	0.801708	0.456099	0.814944	0.919762	0.883951	0.959822	0.828714	0.62051	1	-1	0.559938
1466	A017-C10			0.416864	-0.219997	0.913362	0.58769	-0.737059	-0.669662	0.744888	0.34454	0.384606	-1	0.795769	1
1467	A017-C11	DY577723	89132159	0.58141	0.608343	1	0.688338	0.56504	0.387769	0.400771	0.6794	0.618167	0.654827	-1	0.45854
1468	A017-C12	DY577724	89132160	0.726685	0.775277	-1	0.451943	0.73491	0.440868	0.683908	0.65588	0.511023	0.826414	1	0.42436
1469	A017-C2	DY577725	89132161	0.304583	0.508281	-0.435083	-1	0.370622	0.151824	0.187909	0.120414	0.776262	-0.61781	1	0.164444
1470	A017-C3	DY577726	89132162	0.211282	1	-0.139223	-0.309082	-1	-0.0729205	0.00560161	-0.0432	-0.301427	-0.654261	0.322577	0.854225
1471	A017-C4	DY577727	89132163	-0.634513	-0.0849345	-0.659421	-0.0938711	-0.0576864	-1	-0.637441	1	0.309393	-0.334836	-0.7277	-0.906021
1472	A017-C5	DY577728	89132164	-0.827539	-1	0.275062	-0.383706	-0.159765	0.933473	-0.173624	0.536566	-0.0598381	0.617595	0.0175556	1
1473	A017-C6	DY577729	89132165	0.242095	-0.487659	-0.937937	-1	-0.730981	-0.801302	-0.154681	-0.826075	-0.179003	-0.76182	1	-0.312756
1474	A017-C7			-1	1	0.959781	-0.0458205	-0.115964	-0.768818	-0.281323	0.0940638	-0.0277925	0.327211	-0.956183	0.0935079
1475	A017-C8	DY577730	89132166	0.424115	0.790955	-1	0.799619	0.66957	0.988991	0.33149	0.80499	0.623907	0.666557	1	0.722555
1476	A017-C9			-1	1	0.112904	-0.00878932	-0.158569	-0.376304	-0.885947	-0.452899	-0.0482165	-0.0688522	-0.666722	-0.564363
1477	A017-D1	DY577731	89132167	-0.827778	-0.324793	0.130132	-0.122045	-0.272188	-0.679631	-1	1	-0.159797	-0.301428	0.206193	-0.728164
1478	A017-D10			0.218593	-0.358237	1	0.00275978	0.705407	0.383266	0.665564	0.454568	-1	-0.518978	0.0896942	0.472933
1479	A017-D11	DY577732	89132168	0.673696	0.722568	0.442686	0.792755	0.842087	0.819863	0.838795	0.946292	0.755008	1	-1	0.823616
1480	A017-D12			-0.127754	-0.161951	0.0371211	-1	1	0.173506	0.0846235	0.527153	0.367484	0.578893	0.183839	-0.178513
1481	A017-D2			0.0169807	-0.284895	-0.709499	-0.0642801	0.485668	-0.30336	0.110687	-1	-0.869401	0.22029	-0.151003	1
1482	A017-D3	DY577733	89132169	0.889634	0.462375	-1	0.270302	0.692539	0.183682	0.136177	1	0.311788	-0.0392452	0.559675	0.132028
1483	A017-D4	DY577734	89132170	0.128506	0.83729	-0.747004	-1	-0.718765	-0.661448	-0.00769959	1	0.0244752	-0.622397	0.398908	-0.0992381
1484	A017-D5			-0.827533	0.0852893	0.39506	0.270733	0.659012	0.652368	0.287266	-1	0.468183	1	-0.496239	0.578333
1485	A017-D6	DY577735	89132171	0.794501	1	0.211674	0.636435	0.662899	0.813007	0.980158	0.861145	0.627884	0.122126	-1	0.649863
1486	A017-D7	DY577736	89132172	-0.39065	-0.253509	0.725447	-0.198387	-1	0.559065	-0.488586	-0.480289	-0.0750204	-0.516202	1	0.00400436
1487	A017-D8	DY577737	89132173	0.43216	0.104972	-0.796588	-0.733303	-0.132352	-0.00773255	0.811352	1	-0.219724	-1	-0.224546	-0.70713
1488	A017-D9	DY577738	89132174	0.412067	-0.293096	0.484905	-0.592681	-0.464105	-0.0967387	1	-0.410915	-1	0.970288	0.351016	0.220423
1489	A017-E1	DY577739	89132175	0.845087	0.355834	-0.690825	-0.171064	-0.0106312	-0.421712	0.280985	-1	0.302434	-0.495622	1	0.502951
1490	A017-E10	DY577740	89132176	1	0.849883	-1	0.543354	0.664141	0.585395	0.398729	0.746362	0.537784	0.69596	0.845428	0.861032
1491	A017-E11	DY577741	89132177	-1	0.0411852	-0.804134	-0.324078	-0.776847	0.0942367	-0.839118	-0.923095	1	-0.0566947	-0.551891	-0.492466
1492	A017-E12	DY577742	89132178	0.847879	-0.754713	-0.0862404	-0.59114	-0.812226	1	-0.405662	-0.397587	0.322385	-0.42943	-1	-0.30015
1493	A017-E2	DY577743	89132179	0.777339	0.692574	-1	0.723176	0.405876	0.867422	0.982357	0.814653	0.605786	0.28577	0.779996	1
1494	A017-E3	DY577744	89132180	1	0.79238	0.682767	0.0277935	0.792615	0.238521	0.814104	0.622431	0.289094	-0.146054	-1	0.288113
1495	A017-E4	DY577745	89132181	0.935011	0.532796	-1	0.453333	0.901331	0.694699	0.820562	1	0.762534	0.433249	0.0511715	0.185549
1496	A017-E5	DY577746	89132182	0.859922	0.8246	0.741792	0.0468044	0.26299	0.674486	0.362042	1	0.412003	0.73631	-1	-0.899157
1497	A017-E6			0.0735043	-0.852731	1	-0.657739	-0.173744	-0.967436	0.191779	0.231637	-0.125868	-0.948537	-0.94789	-1
1498	A017-E7			0.899267	0.694603	-0.000214336	0.638995	0.749879	0.865557	0.764368	1	0.587929	0.39652	-1	0.967841
1499	A017-E8	DY577747	89132183	-0.614537	-0.952483	0.113552	-0.91368	-0.595326	-0.589058	-0.920648	1	-0.313057	-0.655872	-1	-0.819449
1500	A017-E9	DY577748	89132184	0.0463708	0.00108418	1	-0.12656	0.289486	0.278696	0.376986	0.382785	0.468893	0.512112	-0.325849	-1
1501	A017-F1	DY577749	89132185	0.206219	0.0435776	0.0938721	0.387777	0.125817	0.0027364	0.449973	1	0.0598335	0.226247	-1	0.309241
1502	A017-F10	DY577750	89132186	-0.82805	-1	1	0.14336	-0.559717	-0.900433	0.525375	0.244504	-0.31695	-0.416752	-0.740334	0.468351
1503	A017-F11	DY577751	89132187	0.630405	1	-1	0.728701	0.720901	0.940505	0.689836	0.480919	0.902033	0.0668574	0.634257	0.880415
1504	A017-F12	DY577752	89132188	-0.619578	-0.428173	-1	-0.395114	-0.291178	-0.20745	0.384961	0.166254	-0.586944	-0.708374	1	-0.247436
1505	A017-F2	DY577753	89132189	0.108871	-0.0406451	0.22755	0.751623	-0.514001	0.394864	0.0816652	0.181194	1	0.886539	-1	0.263968
1506	A017-F3	DY577754	89132190	0.720214	0.612849	0.220685	0.724176	1	0.433404	0.770991	0.809719	0.653863	0.907112	-1	0.601101
1507	A017-F4	DY577755	89132191	-0.779769	-0.605641	-0.245975	-0.444458	1	-0.829302	0.694254	0.428622	-0.61936	-1	0.975422	0.439962
1508	A017-F5	DY577756	89132192	1	0.711864	0.36725	-0.0420559	0.0959809	-0.697499	0.00470911	0.530628	-0.363279	-0.209595	0.227211	-1
1509	A017-F6	DY577757	89132193	-0.122208	-0.812274	-0.511071	-0.192349	-0.162345	-0.610619	1	0.223054	-0.364587	-1	0.232187	-0.320764
1510	A017-F7	DY577758	89132194	1	0.836085	0.23031	0.254264	0.273529	0.449214	-0.316853	0.0855184	-0.0599732	0.398367	-1	-0.112683
1511	A017-F8	DY577759	89132195	-0.289462	-0.213657	-1	-0.329413	-0.734908	0.282417	1	0.471192	0.556456	0.218101	-0.131965	-0.214857
1512	A017-F9	DY577760	89132196	-0.788813	-0.915853	-0.0791561	-0.803481	-1	-0.862821	-0.494347	-0.75499	-0.714757	-0.267809	1	0.00420161
1513	A017-G1	DY577761	89132197	-0.319281	-0.238703	-0.27257	-0.217728	-0.65483	0.4692	-0.0813569	-0.236257	-0.399066	-1	0.0253767	1
1514	A017-G10	DY577762	89132198	0.445145	0.440331	1	0.115175	0.116136	0.353378	0.164358	0.551347	0.140624	0.283785	-1	0.12471
1515	A017-G11	DY577763	89132199	-1	-0.559283	0.377496	-0.340763	0.193905	-0.413287	-0.929057	-0.229174	0.00426754	-0.298685	0.477908	1
1516	A017-G12	DY577764	89132200	0.262105	0.496323	0.941662	1	0.459727	0.788461	0.551146	0.127552	0.133582	-0.673756	-1	0.563361
1517	A017-G2	DY577765	89132201	0.952633	0.759237	-1	0.736905	0.6687	0.972087	0.873694	1	0.707836	0.642376	0.00818003	0.868805
1518	A017-G3	DY577766	89132202	0.841953	0.285524	0.582167	-0.0347749	1	0.579633	0.26526	0.631943	0.304424	-0.599664	-1	-0.432079
1519	A017-G4	DY577767	89132203	-0.231256	0.0750631	1	-0.321076	-0.108577	-0.0176992	-0.578106	-0.816937	-1	-0.406059	-0.000466544	-0.171554
1520	A017-G5	DY577768	89132204	-0.821112	-1	1	-0.273726	-0.506541	-0.191578	0.567255	0.137007	-0.985841	-0.489496	0.931106	0.864366
1521	A017-G6	DY577769	89132205	-0.145025	-0.321411	-0.433536	-0.119506	-0.10045	1	0.295055	0.117766	-1	-0.87403	-0.00963799	0.712797
1522	A017-G7	DY577770	89132206	0.16525	-0.720715	1	-0.949254	-0.276845	-0.667851	0.0920578	-0.380795	-0.209623	-0.808409	-1	-0.322403
1523	A017-G8	DY577771	89132207	0.792229	0.428244	0.0794358	-1	0.217981	0.693962	-0.820872	1	0.0806935	-0.0480308	-0.295848	0.209538
1524	A017-G9	DY577772	89132208	0.850079	0.666362	1	0.572871	0.726283	0.709024	0.960784	0.997583	0.781813	0.69051	-1	-0.418106
1525	A017-H1	DY577773	89132209	0.843539	0.742176	0.23498	0.459622	0.714739	-0.0485729	0.694553	1	-0.101456	-0.0116745	-1	0.265468
1526	A017-H10	DY577774	89132210	0.666831	0.577175	0.771698	-0.116794	0.0371663	-0.712915	0.478522	-0.619744	-0.902195	-1	1	0.444071
1527	A017-H11	DY577775	89132211	-1	-0.811199	0.370895	0.223331	-0.13776	1	0.691955	0.549924	0.9459	0.525705	-0.44429	0.272713
1528	A017-H12	DY577776	89132212	-1	0.588302	0.889234	0.810717	0.498971	0.578053	-0.533846	0.257405	1	-0.437825	-0.883924	-0.717776
1529	A017-H2	DY577777	89132213	0.497317	-0.187488	0.935804	-1	0.14289	-0.497346	0.151558	-0.834377	0.345526	-0.220502	0.24207	1
1530	A017-H3	DY577778	89132214	-0.751789	-0.0228277	-1	-0.469145	-0.593396	0.653217	0.189524	0.0620261	1	-0.064051	-0.549847	0.226651
1531	A017-H4			-0.535509	0.047035	-1	-0.511157	-0.114443	1	-0.43716	-0.940942	-0.108142	-0.559409	-0.495762	-0.783362
1532	A017-H5	DY577779	89132215	0.0369305	-0.360764	0.445466	-0.553653	0.469475	0.185975	1	0.298401	0.991204	-0.241927	-1	-0.769483
1533	A017-H6	DY577780	89132216	0.285919	0.0910208	1	-0.195263	0.796872	-1	0.00770949	-0.175783	-0.744871	-0.232167	-0.466059	0.356099
1534	A017-H7	DY577781	89132217	-1	-0.401295	0.295909	-0.881565	1	-0.872101	-0.212188	0.93484	-0.872129	-0.645551	0.25773	-0.672872
1535	A017-H8	DY577782	89132218	-1	1	-0.101659	-0.0642377	-0.334259	0.479374	-0.514329	0.826309	0.384162	0.0968993	0.351368	0.819723
1536	A017-H9	DY577783	89132219	-0.434545	-0.415395	-0.992493	-0.247482	-1	-0.118052	1	-0.0239432	0.0548124	-0.521186	-0.349626	0.231129
1537	A018-A1			-0.991111	-0.736901	-0.447712	0.581847	-1	0.0828031	-0.723212	-0.319055	-0.274058	-0.281259	1	0.283009
1538	A018-A10	DY577784	89132220	0.277386	0.448606	-0.0928129	1	0.879014	0.370406	0.245279	0.207239	0.0307291	-0.0834088	-1	0.353953
1539	A018-A11			-0.493758	0.0326664	-0.116014	-0.0957522	0.183609	-0.590723	0.272905	-0.209868	-1	-0.413802	1	-0.779831
1540	A018-A12	DY577785	89132221	0.383743	0.00270953	-1	0.745591	-0.246925	0.0983238	0.661969	0.115101	0.0914352	-0.0435634	1	0.0666228
1541	A018-A2	DY577786	89132222	0.189833	-0.351961	-0.248406	1	-0.660187	-0.474615	-0.23868	-0.101095	-0.709378	-1	0.240992	0.338447
1542	A018-A3	DY577787	89132223	0.36903	0.702415	-1	0.643406	0.523224	0.405473	0.913079	0.539493	0.2204	0.269161	1	0.286582
1543	A018-A4			-0.0488964	0.514433	-1	0.960287	0.149995	0.244632	0.642439	0.730435	0.427758	1	0.203643	-0.00125031
1544	A018-A5	DY577788	89132224	0.411327	-0.473159	0.44107	1	0.372395	-0.0687493	0.174207	-0.0860833	-0.900201	-0.115637	-1	0.639961
1545	A018-A6	DY577789	89132225	0.632476	0.619038	-0.569723	0.740238	0.842934	0.819917	0.796555	0.756817	0.346801	0.173471	-1	1
1546	A018-A7	DY577790	89132226	0.937852	0.465292	-0.145329	0.846122	-0.0878263	-1	1	-0.206637	0.0629927	0.395351	0.353237	-0.0671042
1547	A018-A8			-0.182976	-0.657192	-0.905121	1	-0.74486	0.454115	-1	-0.725395	-0.11435	-0.65607	-0.278841	-0.0582084
1548	A018-A9	DY577791	89132227	0.00862382	-0.154681	1	-0.245323	-0.378689	-0.240418	0.11096	-0.159786	0.642591	-1	-0.588071	-0.618046
1549	A018-B1	DY577792	89132228	0.946432	0.780151	0.362571	1	-0.197119	-0.219654	-0.162962	0.774297	0.503343	0.213085	-1	0.860693
1550	A018-B10			0.171126	0.0595305	0.45796	0.512605	0.200142	0.32517	0.092283	-0.122851	0.474851	0.114339	1	-1
1551	A018-B11			0.304991	0.506922	0.00510416	0.588007	0.555186	1	0.530251	0.314636	0.46213	0.0606036	-1	0.57419
1552	A018-B12			-0.00951207	0.265707	-0.00817807	0.530851	0.648694	0.829632	0.703918	0.355925	1	0.534131	-1	0.873878
1553	A018-B2	DY577793	89132229	0.815965	0.183829	0.323603	1	-0.485018	0.618201	0.222859	0.142786	0.304182	0.197361	-0.531457	-1
1554	A018-B3			-0.624954	-0.200601	-0.702422	0.23821	0.299817	-0.341298	-0.552611	-0.764197	-0.1343	0.203952	1	-1
1555	A018-B4			0.673732	0.749258	0.0562433	1	-0.0414602	0.400648	0.500501	0.273231	0.39724	0.107423	-1	0.155861
1556	A018-B5	DY577794	89132230	0.341427	0.301077	-0.0220837	-0.0534058	-0.35896	-0.498607	0.354663	1	-0.445639	-0.3876	-0.3541	-1
1557	A018-B6	DY577795	89132231	0.525064	0.629995	0.84199	0.665889	0.133001	0.279493	-1	0.216529	0.542389	0.295524	1	-0.0418209
1558	A018-B7	DY577796	89132232	0.147897	0.208205	-1	0.294074	0.0860773	0.72998	0.519723	0.166975	1	0.0267345	-0.000336218	-0.757772
1559	A018-B8			-0.533687	0.918715	-1	-0.0319228	1	-0.354216	-0.807527	-0.567461	0.478226	0.596591	0.34509	-0.379532
1560	A018-B9	DY577797	89132233	-0.69272	-0.110791	-0.329555	1	-1	-0.245729	0.566767	-0.451234	-0.371728	-0.505075	-0.555524	-0.630328
1561	A018-C1			-0.191866	-0.950302	1	-0.48033	-0.695324	-0.146259	-0.952472	-0.24803	-0.460218	-1	-0.542266	-0.0541169
1562	A018-C10	DY577798	89132234	0.691604	0.338946	0.261819	0.344456	-0.594993	-1	-0.205778	-0.873953	-0.382424	-0.0468137	1	-0.350736
1563	A018-C11			-0.274877	0.327999	1	0.311557	0.488043	-0.512989	0.171701	-0.0056312	0.245475	0.610619	-1	0.755578
1564	A018-C12	DY577799	89132235	0.485125	0.537176	1	0.538244	0.191036	0.536472	0.411642	0.534663	0.39418	0.53359	-1	0.45387
1565	A018-C2	DY577800	89132236	-0.668314	0.480331	-0.231903	-0.0742773	-0.174715	0.0413508	0.76993	0.843255	0.170227	-0.808311	-1	1
1566	A018-C3	DY577801	89132237	-0.330895	-0.0735603	-0.0335568	0.170447	-0.769393	-1	-0.00430453	-0.27734	-0.762354	-0.461766	1	0.0328192
1567	A018-C4			-0.623599	0.790794	-0.080623	0.795702	-0.00992903	0.771054	-0.596077	-0.610561	-0.403435	1	-1	0.0984059
1568	A018-C5	DY577802	89132238	-0.0878886	-0.83444	1	-0.044835	-0.15366	-0.0803263	-1	-0.17102	0.602032	-0.470479	-0.491286	-0.677584
1569	A018-C6	DY577803	89132239	0.546078	0.534997	0.147242	0.210653	0.500542	-1	-0.38824	0.748249	0.0925102	-0.0797718	1	-0.158671
1570	A018-C7	DY577804	89132240	-0.126368	0.245892	-1	-0.0917697	-0.616484	-0.717772	-0.107578	-0.34481	-0.648769	0.192236	1	-0.0683883
1571	A018-C8	DY577805	89132241	-0.778425	-0.768409	1	-0.0116065	-0.0987467	-0.0209733	-1	0.0585563	0.745599	0.145211	0.125887	0.149489
1572	A018-C9	DY577806	89132242	-0.361027	-0.782239	1	-0.541985	-0.687244	-0.411531	0.882845	0.207796	-0.312281	-1	-0.487499	0.380331
1573	A018-D1	DY577807	89132243	0.553424	0.581995	0.0901875	0.148616	0.149825	-0.0339819	-0.171084	0.461386	0.456442	0.253935	-1	1
1574	A018-D10	DY577808	89132244	0.557408	0.614028	-1	0.53674	0.285773	-0.128306	1	0.07871	0.705416	0.952688	-0.251553	-0.209417
1575	A018-D11	DY577809	89132245	0.0430556	0.361961	-0.685109	0.625955	0.287006	0.406668	0.0633163	-0.485739	1	-1	0.294826	0.48686
1576	A018-D12			0.398591	0.0333947	0.0485834	1	0.721988	-0.53908	-0.214771	-0.148	-0.148992	0.872591	-1	-0.388184
1577	A018-D2	DY577810	89132246	0.538698	1	0.749058	0.600563	0.57449	0.573284	0.493484	0.529399	0.769896	0.21854	-1	-0.357328
1578	A018-D3			0.405268	0.550124	-1	0.0326591	-0.31727	0.672685	0.189333	-0.14074	-0.12888	0.158042	-0.275914	1
1579	A018-D4	DY577811	89132247	0.664559	1	0.103841	0.579184	0.198071	0.190069	0.616616	0.681185	0.284936	0.62074	-1	0.331061
1580	A018-D5	DY577812	89132248	0.329621	0.210288	-1	-0.25935	-0.458303	-0.720059	0.489419	-0.00677693	-0.58982	0.267737	-0.787364	1
1581	A018-D6	DY577813	89132249	0.326369	0.314585	0.918192	0.250957	0.715795	0.5865	0.147144	0.698049	1	0.387814	0.561158	-1
1582	A018-D7			0.295534	0.260761	-0.910393	1	-0.344822	0.163934	0.631914	-0.169813	-1	-0.993099	-0.953825	0.417279
1583	A018-D8			0.468026	-0.322773	-0.879667	0.891388	0.320335	-0.473592	-0.179194	0.401716	-1	-0.232804	0.387459	1
1584	A018-D9	DY577814	89132250	0.0750211	0.570432	-0.554412	0.606197	-0.505069	-0.332623	0.176677	-0.112082	-0.0230628	1	-1	0.00282574
1585	A018-E1			-0.0123184	-0.0414691	1	0.123522	-0.139593	0.0744701	0.0149029	-0.61403	-0.882048	-0.772491	-1	0.0858071
1586	A018-E10	DY577815	89132251	-0.341438	-0.605834	-0.791575	1	0.687059	0.0449292	-1	-0.862252	-0.584264	0.280575	-0.609909	-0.151607
1587	A018-E11			0.551384	0.547089	0.474331	0.836679	0.623156	0.567256	1	0.797606	-0.20353	0.858022	-1	0.653643
1588	A018-E12			-0.624085	-0.754768	-0.566052	1	-0.244203	-0.566911	-0.831533	-0.3627	-0.969548	-0.71634	-1	-0.90929
1589	A018-E2			-0.28218	-0.23635	-0.127239	1	0.206531	-0.529191	-0.214017	0.198806	0.0493808	-0.172746	-1	-0.264517
1590	A018-E3			-0.161152	-0.791608	1	-0.197577	-0.435683	-1	-0.66801	-0.309648	0.660049	-0.300083	0.0842134	-0.264257
1591	A018-E4	DY577816	89132252	0.0217359	0.614542	1	0.0687813	0.828007	-1	0.599626	0.492712	-0.880768	-0.545234	0.693017	-0.221927
1592	A018-E5	DY577817	89132253	0.421196	0.37903	0.493135	0.816772	1	-0.290166	0.484188	0.69747	0.574893	0.722308	-1	-0.200214
1593	A018-E6	DY577818	89132254	-0.228677	-0.0310716	-0.197093	1	0.268996	-0.243238	-0.540503	0.658728	-0.0234853	-0.767329	0.0744005	-1
1594	A018-E7	DY577819	89132255	-0.421755	-0.30007	1	-0.373028	-0.856624	-1	-0.553661	-0.841988	-0.779993	-0.484233	-0.435833	-0.785397
1595	A018-E8	DY577820	89132256	-0.159345	-0.441765	0.566219	1	-0.0412754	0.690346	-0.824173	-0.511106	0.198029	0.0533148	-0.291688	-1
1596	A018-E9			0.322132	-0.834033	-1	1	-0.75045	-0.720955	-0.106829	-0.440713	0.345794	-0.51674	-0.289823	-0.459856
1597	A018-F1	DY577821	89132257	0.510777	0.455921	-0.3753	0.434295	0.801753	0.603666	1	0.537386	0.0915638	-0.259641	-1	0.734113
1598	A018-F10			-1	0.633807	-0.173494	1	0.164735	-0.127358	-0.679593	-0.169032	0.783935	-0.158787	-0.282792	-0.816241
1599	A018-F11			-0.551971	0.344349	-0.131326	1	-0.143359	-0.614169	-0.561046	-1	0.434824	0.0265447	0.207642	-0.771895
1600	A018-F12			-1	-0.502692	-0.715207	1	-0.308337	-0.970233	-0.428483	-0.572428	-0.326442	-0.0324213	0.0794771	-0.246191
1601	A018-F2	DY577822	89132258	-0.931974	-0.139156	0.0586726	-0.00245253	0.33708	0.0364652	-1	-0.601023	0.0317207	-0.668548	0.0541589	1
1602	A018-F3	DY577823	89132259	0.484136	0.622902	-1	1	0.729668	0.400078	0.655799	0.414986	0.295599	0.667884	0.739308	0.66905
1603	A018-F4	DY577824	89132260	-0.714537	-0.0919458	-1	-0.402751	-0.0846594	0.308401	-0.740804	0.801137	1	0.444713	0.599847	-0.163904
1604	A018-F5	DY577825	89132261	0.24571	0.0793639	-0.195678	1	-0.14348	-0.333276	-0.915728	0.373513	0.788665	0.186158	-1	-0.00459748
1605	A018-F6			-0.177167	1	0.162347	0.636435	-0.162973	0.278391	-0.155346	0.20367	-0.198979	0.795839	0.166136	-1
1606	A018-F7			0.443441	0.514048	-1	1	0.776864	-0.212215	-0.369478	0.818483	0.546209	0.0497946	0.439729	0.386771
1607	A018-F8			0.535004	0.426776	0.66437	0.389917	-0.14473	0.691288	0.314674	0.439696	1	0.987068	-1	0.615109
1608	A018-F9			-0.338862	-0.350289	-1	-0.52621	-0.164413	0.175729	-0.162714	-0.405536	1	0.085336	-0.131938	-0.131872
1609	A018-G1			0.243987	0.621589	0.516491	1	-0.151218	-0.538393	-0.340462	-0.0191224	0.608715	0.00838558	-1	0.0612591
1610	A018-G10			-0.542772	-0.576509	-0.275334	0.69245	-0.148946	-0.610254	-0.960707	-0.734159	-1	-0.732111	-0.607728	1
1611	A018-G11			-0.54004	0.115802	-0.0412989	0.034318	-0.307569	0.0239647	-1	-0.623045	-0.00724585	-0.0340725	1	-0.411946
1612	A018-G12			0.926266	0.40645	-1	1	-0.298421	0.767122	0.0118383	-0.344691	-0.0945987	0.869443	0.720809	0.311965
1613	A018-G2			0.520774	0.337235	0.764685	0.379364	0.0868867	0.385422	0.0866714	1	0.0228251	-0.97743	-1	0.989411
1614	A018-G3	DY577826	89132262	0.14346	-1	1	-0.0327648	-0.862108	-0.849276	-0.118117	0.0872201	-0.475387	-0.67591	0.396542	-0.125195
1615	A018-G4	DY577827	89132263	-0.15045	0.387137	0.663423	1	-0.367667	0.0797749	0.0158856	0.220266	0.741039	-1	-0.116855	0.0306023
1616	A018-G5			-0.684214	-0.455105	-0.697653	0.254722	-1	1	-0.527903	0.280053	-0.287507	0.302066	0.273276	0.366399
1617	A018-G6			-0.512673	-0.626139	-0.629511	1	-1	-0.874724	-0.680309	-0.470659	-0.272295	-0.393846	0.0493635	-0.390102
1618	A018-G7	DY577828	89132264	-0.894967	-0.695407	1	-0.0053518	-0.64104	-1	-0.41554	-0.805924	-0.104222	-0.312758	0.0120181	0.10279
1619	A018-G8			0.778941	0.775105	-1	0.718166	0.642555	0.880222	1	0.625703	0.441882	0.324513	0.891857	0.843968
1620	A018-G9	DY577829	89132265	0.0474257	0.370831	-1	0.526369	0.199684	1	0.709106	0.268642	0.985255	-0.609381	-0.621801	0.435382
1621	A018-H1	DY577830	89132266	0.478766	0.57553	-0.23597	1	0.306436	0.587653	0.576512	0.43875	0.201982	0.806508	-1	0.130093
1622	A018-H10			-0.308283	-0.158693	-0.919334	0.257316	-0.537161	-0.749323	-1	-0.785241	-0.869923	-0.596229	-0.0744123	1
1623	A018-H11			0.690918	0.835196	-0.53893	-0.206377	0.0986856	0.578735	-0.419201	1	0.389332	0.63601	-0.98963	-1
1624	A018-H12			1	0.511947	0.310352	0.803901	-0.21246	0.619902	-0.960702	-0.122796	0.570695	0.319265	-1	0.225763
1625	A018-H2	DY577831	89132267	0.0809415	0.399388	-1	0.698347	-0.83067	0.283832	0.0694398	-0.712766	-0.989012	-0.486221	1	-0.384067
1626	A018-H3	DY577832	89132268	-0.508393	0.158137	-0.971195	1	-0.495888	-0.0498897	-0.365476	-0.67955	-0.805879	-0.572452	-1	-0.386506
1627	A018-H4	DY577833	89132269	-1	0.340696	1	0.131931	0.0883725	0.901941	0.388876	-0.0253279	-0.124389	-0.188252	0.735703	0.324282
1628	A018-H5	DY577834	89132270	0.193543	1	-0.894199	0.619994	-0.387048	-0.239486	0.258499	-0.519093	-0.452847	0.46573	-1	0.638937
1629	A018-H6	DY577835	89132271	0.318037	0.881123	-1	0.422197	0.233162	1	0.771319	0.318708	0.324905	0.618021	-0.287255	0.143725
1630	A018-H7	DY577836	89132272	0.134756	-0.285126	-0.829685	0.201559	-0.529816	0.0153518	-0.574176	1	-0.889891	-0.148596	-0.0287812	-1
1631	A018-H8	DY577837	89132273	0.331077	0.286867	0.484573	1	-1	0.81332	0.73254	-0.345131	-0.104397	0.342373	0.212988	0.49429
1632	A018-H9	DY577838	89132274	0.0242817	0.637186	0.874621	1	-1	-0.574873	0.406942	0.341158	0.667669	-0.22598	-0.798586	-0.0301585
1633	A019-A1			0.0751912	1	0.651406	0.551286	-0.0866614	0.153694	0.0830873	-1	0.562366	0.349388	0.714993	0.660867
1634	A019-A10			-1	-0.792331	-0.434807	-0.854119	0.360618	-0.273718	-0.246346	-0.0532392	-0.287659	-0.819868	1	-0.0388046
1635	A019-A11	DY577839	89132275	-0.0680696	-1	1	0.0901492	-0.644077	-0.865918	-0.249188	-0.430489	-0.933623	-0.84379	-0.242412	-0.291776
1636	A019-A12			-0.763155	0.432374	-0.394116	-0.0220612	0.239929	-0.466954	-1	-0.680912	1	-0.147974	0.29982	-0.12307
1637	A019-A2	DY577840	89132276	0.47187	-0.137961	1	0.390921	-0.92199	-0.458698	-0.408599	-0.312825	-0.798516	-0.9318	0.486024	-1
1638	A019-A3	DY577841	89132277	-0.0932432	0.893589	0.697811	1	0.373802	-0.153243	-0.307981	-0.121015	0.00174219	0.0898994	0.147559	-1
1639	A019-A4			-0.530525	1	0.0186728	-1	0.622027	0.1921	-0.461625	-0.521029	0.335408	0.932027	0.130164	-0.252453
1640	A019-A5			-1	1	0.322478	0.162977	0.0100463	-0.378586	0.0658055	-0.765613	0.711594	-0.672961	-0.0173317	0.0625261
1641	A019-A6	DY577842	89132278	0.531332	1	0.767315	0.356957	-0.20459	-0.929803	0.133049	-0.125376	-0.16475	-1	-0.188683	-0.943392
1642	A019-A7			0.136269	0.538745	-0.423819	1	-0.51129	-1	0.362034	-0.22309	0.0558161	-0.92058	0.905644	0.176276
1643	A019-A8	DY577843	89132279	-0.980429	1	-0.937109	0.254159	0.0710327	0.0877923	-0.394904	0.74046	0.587194	-1	-0.392365	0.13093
1644	A019-A9			0.0671668	0.496349	0.598051	0.64262	1	0.0544312	0.374222	-1	0.156904	-0.0555071	0.799433	0.213581
1645	A019-B1	DY577844	89132280	0.0364777	-0.777445	-0.97543	-0.9614	-0.998363	0.156562	1	0.554901	-1	-0.163093	0.765274	-0.780141
1646	A019-B10	DY577845	89132281	0.115008	0.283671	1	0.413673	0.207399	0.374565	0.749993	0.210704	0.314274	-0.361573	-1	0.220332
1647	A019-B11	DY577846	89132282	-0.920283	-0.281087	-0.853108	0.29767	-1	-0.00742214	-0.773709	-0.582983	-0.568073	1	0.11697	-0.637269
1648	A019-B12	DY577847	89132283	-0.403776	-0.0327325	0.972176	0.370626	-0.41007	0.943898	1	-0.391415	0.473485	-1	0.0558395	-0.588021
1649	A019-B2	DY577848	89132284	-0.0731677	-0.101759	1	-0.227169	-0.550882	0.0520966	-0.413608	0.743648	0.336349	-0.135267	-0.00388821	-1
1650	A019-B3	DY577849	89132285	0.916759	1	-1	0.721591	0.69283	-0.198909	0.713945	0.700155	0.501444	0.53555	0.00538578	0.893405
1651	A019-B4	DY577850	89132286	-0.731268	1	-0.986995	0.053709	-0.626454	0.396096	0.679167	-0.87501	0.76625	-0.936206	0.627796	-1
1652	A019-B5	DY577851	89132287	0.446433	0.773397	-1	-0.00699368	-0.154193	-0.321141	-0.12301	0.105418	0.374894	0.575694	1	0.72527
1653	A019-B6	DY577852	89132288	0.0988928	0.731658	1	0.74596	0.55308	0.636512	0.733344	0.67017	0.48175	0.308446	-1	0.484429
1654	A019-B7	DY577853	89132289	0.352623	0.458206	-1	1	0.0377746	-0.0384747	0.418613	0.911011	0.727169	-0.191198	0.629753	0.735257
1655	A019-B8	DY577854	89132290	-0.982193	0.652475	-0.672926	1	0.0830424	-0.438345	-0.929036	-0.380148	0.601358	-0.504636	-0.728297	-1
1656	A019-B9	DY577855	89132291	0.377354	0.245183	-0.273853	0.570913	-0.977903	-0.63678	-0.329688	0.0439462	-0.118084	0.377059	1	-1
1657	A019-C1	DY577856	89132292	0.36686	0.138969	-0.595557	0.328676	0.334982	0.590376	0.534544	1	0.290376	0.172958	-1	0.758617
1658	A019-C10	DY577857	89132293	0.891931	-0.603174	1	0.613209	0.444652	-0.59954	0.361553	-0.151344	-0.545365	0.0479745	-1	-0.464285
1659	A019-C11	DY577858	89132294	-0.0297115	-0.190031	1	0.221696	-1	0.307445	-0.523577	-0.464526	-0.200568	-0.0771331	0.520725	-0.0673775
1660	A019-C12	DY577859	89132295	0.966896	-0.639723	1	-0.856436	0.221028	-0.53114	-1	0.645877	-0.945648	-0.049974	0.1631	-0.883205
1661	A019-C2	DY577860	89132296	0.157868	0.457418	1	0.493331	-0.763893	0.130368	-0.923071	-1	-0.171316	-0.434293	0.740648	-0.978277
1662	A019-C3	DY577861	89132297	-0.571982	-0.832486	1	-0.621971	-0.43583	-0.244643	-0.244872	-0.84819	-0.525022	-1	-0.221546	-0.0773563
1663	A019-C4	DY577862	89132298	0.153287	0.378057	0.422012	-0.658038	-0.206981	0.169614	-0.27382	-0.336802	1	-1	0.320628	0.419487
1664	A019-C5	DY577863	89132299	-0.0901176	-0.122034	-1	-0.225259	0.338101	0.576581	0.144428	0.468353	1	0.480626	-0.755758	0.561367
1665	A019-C6	DY577864	89132300	-0.930979	1	-0.586411	-0.302995	-0.703427	-0.516463	-0.44634	-0.461429	-0.517462	-1	-0.140622	0.635558
1666	A019-C7	DY577865	89132301	-0.115583	0.0395249	-1	1	-0.236645	-0.349132	0.277397	-0.417132	-0.0621159	0.0890345	0.926439	-0.301266
1667	A019-C8	DY577866	89132302	-0.299143	-0.00396316	-0.372357	-0.0489058	-0.22095	1	0.857174	0.0541873	0.611983	-1	0.161538	0.815433
1668	A019-C9	DY577867	89132303	0.284193	0.406974	-0.308687	0.712357	1	-0.35983	0.634729	0.194018	0.163617	0.163562	-1	0.692184
1669	A019-D1	DY577868	89132304	0.0776813	-0.0282787	-0.294849	-0.0616018	-0.564695	-0.409112	0.0103457	-0.665382	-1	-0.847837	0.314673	1
1670	A019-D10	DY577869	89132305	-0.510741	0.0534647	0.693695	-0.379697	-0.311661	-0.626315	0.348642	1	0.178696	-0.526785	-1	0.524759
1671	A019-D11	DY577870	89132306	-0.860201	0.485124	0.927635	-1	-0.440481	-0.184022	0.380997	-0.330487	1	-0.879036	0.214774	0.723202
1672	A019-D12	DY577871	89132307	0.101288	-0.0100091	-0.0506336	0.04967	0.231161	1	0.618971	0.0954977	0.315724	-0.461833	-1	0.299394
1673	A019-D2	DY577872	89132308	-0.537749	-0.607737	1	-0.638471	-0.584059	-0.713635	-0.144754	0.132959	0.00519806	-0.0050923	-0.710665	-1
1674	A019-D3	DY577873	89132309	1	0.267087	-1	-0.225715	0.680019	-0.970668	0.0908561	0.0504762	0.112371	-0.198198	0.745761	0.0633318
1675	A019-D4	DY577874	89132310	0.114226	0.354386	0.615495	0.679497	-0.0653787	-0.391645	0.312332	0.177623	-0.201898	-1	-0.5554	1
1676	A019-D5	DY577875	89132311	-0.0771875	0.848326	-0.0292392	1	-0.270846	-0.593724	-1	-0.010444	-0.434857	-0.729659	0.837427	-0.868075
1677	A019-D6	DY577876	89132312	-0.184707	-0.942508	1	-0.419618	-0.0763754	-1	0.144808	0.0838337	-0.259328	-0.174591	-0.942736	-0.759084
1678	A019-D7	DY577877	89132313	-0.458993	-0.572031	1	-0.269944	0.0918539	-0.582423	-0.157778	0.014612	0.0344046	0.225772	0.369047	-1
1679	A019-D8	DY577878	89132314	0.93024	0.507021	1	0.489031	0.074623	-0.807346	0.412102	-0.587337	-0.649617	0.0298995	-1	-0.571961
1680	A019-D9	DY577879	89132315	0.388819	-0.177626	-0.169106	0.0160498	-0.170632	-1	-0.00116098	-0.279004	-0.538589	-0.0768232	-0.20251	1
1681	A019-E1	DY577880	89132316	0.375476	-1	0.141299	0.791827	1	0.0693894	-0.171338	-0.307514	0.408737	-0.314064	0.507783	0.770186
1682	A019-E10	DY577881	89132317	0.238267	0.0965561	0.690503	1	0.171905	0.0676112	-0.581221	0.786991	0.134435	-1	-0.515193	0.291331
1683	A019-E11	DY577882	89132318	-1	-0.162554	-0.469697	0.195078	-0.899422	-0.366476	-0.474606	-0.771352	-0.876198	-0.308096	1	0.579839
1684	A019-E12	DY577883	89132319	0.134498	-0.791538	0.602474	-0.735384	0.832572	-1	1	0.123358	-0.0298106	-0.304484	0.809012	-0.28494
1685	A019-E2	DY577884	89132320	-0.7144	-1	0.751056	-0.473171	0.529948	-0.401012	-0.942417	0.600675	0.777562	1	-0.435737	-0.997099
1686	A019-E3	DY577885	89132321	0.509058	0.445482	1	0.608866	0.942337	0.1476	0.632176	0.769426	0.805444	0.806698	-1	0.623267
1687	A019-E4	DY577886	89132322	-0.159317	-0.242076	-0.0604072	-1	0.765672	-0.795716	1	0.299957	-0.221937	-0.549743	-0.182203	0.00215656
1688	A019-E5			0.0872635	0.246509	-1	0.645916	0.516208	0.271995	1	0.151306	0.251195	0.607906	0.355514	0.126707
1689	A019-E6	DY577887	89132323	-0.390963	-1	1	0.182423	-0.432458	-0.525995	-0.894102	-0.233914	0.107958	0.884456	0.684201	0.0818131
1690	A019-E7	DY577888	89132324	0.762807	0.686364	-1	0.791232	0.638687	0.694662	0.737342	0.742544	0.982132	0.858736	1	0.602535
1691	A019-E8	DY577889	89132325	0.973963	0.821947	0.858762	-0.215302	0.806306	0.820526	0.558368	0.858922	0.768336	0.144709	1	-1
1692	A019-E9	DY577890	89132326	0.570663	0.598121	0.0353669	1	0.285764	0.86159	0.44484	0.506531	0.468293	-0.158872	-1	0.935292
1693	A019-F1	DY577891	89132327	-0.0626085	-0.151451	-0.581179	-0.323447	-0.989675	-0.454603	-0.164338	-0.881458	-0.946344	-1	0.259812	1
1694	A019-F10	DY577892	89132328	0.977652	0.484613	1	0.510065	0.619592	-0.412773	0.389908	0.294718	0.152053	0.276387	-0.185469	-1
1695	A019-F11			-0.0845243	-0.225839	1	0.970691	0.320728	0.633745	0.194324	0.521127	0.573459	0.615647	-1	-0.489007
1696	A019-F12			1	-0.43774	-0.330544	-0.598056	0.545695	-0.285191	-0.30774	-0.704283	-0.190766	-0.968662	-1	-0.0210738
1697	A019-F2	DY577893	89132329	-0.906467	-0.335493	-1	1	0.245834	-0.216539	-0.356159	-0.0367863	-0.141294	-0.755757	0.547817	-0.708786
1698	A019-F3	DY577894	89132330	0.64395	0.740507	0.757568	1	0.844402	0.96566	0.86419	0.538763	0.672727	0.734028	0.898978	-1
1699	A019-F4	DY577895	89132331	0.917593	0.810411	0.662058	0.769033	0.226623	0.565146	0.901077	0.261944	0.388924	0.845992	-1	1
1700	A019-F5	DY577896	89132332	-0.316479	0.291885	-1	-0.458109	-0.236495	0.686218	1	0.776862	0.570399	0.178002	0.205244	-0.101445
1701	A019-F6	DY577897	89132333	1	-0.457373	0.962136	-0.311036	-1	-0.326407	-0.627367	-0.0697108	0.108078	-0.802961	-0.54722	-0.217171
1702	A019-F7			-0.722783	-0.128367	0.417345	0.217818	0.666888	-0.208427	-0.661897	0.305296	1	-1	0.228627	0.320345
1703	A019-F8			0.656521	0.820889	0.60768	0.576878	0.563956	1	0.418211	0.5949	0.747344	0.697957	-1	0.6575
1704	A019-F9			-1	-0.653208	-0.949171	-0.788268	-0.54976	-0.747519	-0.736766	-0.471952	-0.411635	-0.731074	-0.263847	1
1705	A019-G1	DY577898	89132334	0.0229431	-0.350996	-0.410832	0.389965	0.888877	-0.444514	0.722893	-0.572189	-0.726362	-1	1	-0.16802
1706	A019-G10	DY577899	89132335	-0.226983	-0.0614629	-0.643308	1	0.145169	-1	-0.67529	-0.774695	-0.333835	0.33727	0.930356	0.511779
1707	A019-G11	DY577900	89132336	0.43363	0.416423	0.557111	0.312714	-0.603237	-0.0746931	0.143836	-0.271626	-1	-0.49893	1	0.234321
1708	A019-G12	DY577901	89132337	0.159972	-0.265964	1	-1	-0.385125	0.118257	0.200847	-0.51448	0.630603	-0.519733	-0.331205	0.654798
1709	A019-G2	DY577903	89132339	0.144222	0.360269	-1	0.37143	-0.517465	-0.510085	-0.0237171	1	-0.214968	-0.463552	0.300647	-0.875366
1710	A019-G3	DY577904	89132340	1	-0.67797	0.195471	0.10488	-0.498441	-0.214409	-1	0.323266	0.0937709	0.0159674	-0.309278	-0.313484
1711	A019-G4	DY577906	89132342	-0.525734	-0.430533	-1	-0.945206	-0.966766	0.342684	1	0.309764	0.350933	-0.218307	0.231858	0.0276961
1712	A019-G5	DY577908	89132344	0.0826661	0.488056	-0.746126	0.717677	0.376028	-0.58208	0.218666	-0.340913	0.553524	-0.0791892	-1	1
1713	A019-G6	DY577910	89132346	0.0699175	0.602027	0.440016	0.980355	0.182667	0.40057	0.639476	-0.698938	-1	1	-0.0568584	-0.260114
1714	A019-G7	DY577911	89132347	-0.52901	1	-1	-0.352906	0.459855	-0.287035	-0.00749508	-0.0242456	0.762392	-0.116798	0.215471	0.244775
1715	A019-G8	DY577912	89132348	-0.870673	-0.468353	-0.160935	-0.771953	-0.412892	-0.0561482	-0.199308	-1	-0.542479	-0.41552	1	0.545341
1716	A019-G9	DY577914	89132350	0.748921	0.748429	-0.817575	0.632568	-0.943276	-0.0173485	-1	-0.347671	-0.390161	1	-0.784049	-0.310494
1717	A019-H1			-1	-0.513492	1	-0.313329	-0.352824	-0.197707	-0.111735	-0.431098	-0.135818	-0.632301	-0.21337	0.50192
1718	A019-H10	DY577916	89132352	-0.439474	-0.0129057	1	-0.373322	-0.254334	0.269769	0.462316	0.167802	-0.180512	-0.529417	-0.145011	-1
1719	A019-H11	DY577918	89132354	-0.512758	-0.630535	1	-0.717981	-0.75402	-0.936966	-1	-0.546931	-0.771659	-0.686978	-0.591992	-0.779397
1720	A019-H12	DY577920	89132356	0.544889	1	0.681845	0.539689	-0.969303	0.445163	0.674556	-0.0445256	-0.583016	-0.366339	-1	0.188895
1721	A019-H2			-0.94422	0.446162	0.103049	-0.299427	-0.29336	0.671035	-0.910909	-1	0.261083	1	-0.655555	-0.939677
1722	A019-H3	DY577921	89132357	0.363115	0.255139	-1	0.574056	0.440218	1	0.942469	0.679336	0.452864	0.246473	0.737783	0.706003
1723	A019-H4	DY577923	89132359	0.529332	0.338206	1	0.2179	0.400439	0.158936	-0.0470008	0.395117	0.222747	0.458381	-1	0.204035
1724	A019-H5	DY577925	89132361	0.143499	0.829981	-0.742199	1	-0.887399	0.397051	-0.23744	0.0218363	0.343821	-0.091581	0.963076	-1
1725	A019-H6			1	0.991554	0.614501	0.798952	-0.0537095	0.342905	0.708269	0.329864	-0.521989	0.111619	-1	0.72977
1726	A019-H7			-0.962512	1	-0.773575	0.533777	0.508649	0.47024	-0.58506	-0.232424	-0.634681	0.17444	-0.814298	-1
1727	A019-H8	DY577927	89132363	0.0282767	0.856097	1	0.430246	0.394624	0.291627	0.211371	0.716103	0.412808	0.415649	-1	0.567591
1728	A019-H9	DY577929	89132365	-0.176517	-0.186465	-0.565067	-0.525036	-0.522449	-1	-0.667704	-0.584273	-0.829668	-0.600645	0.327309	1
1729	A020-A1	DY577931	89132367	-0.646739	-0.525671	-0.917359	-0.297568	-0.524931	-0.428705	1	-1	-0.791129	-0.972859	0.409504	-0.314032
1730	A020-A10	DY577934	89132370	-0.109102	0.0819641	0.503578	0.0310219	0.129134	-0.602108	0.592208	1	0.0880205	-0.732554	-1	0.190949
1731	A020-A11	DY577936	89132372	0.382932	0.490982	0.914744	-0.655365	0.104025	0.639955	0.820133	1	0.673128	0.562465	-1	0.256658
1732	A020-A12	DY577937	89132373	-0.985789	-0.89067	0.122194	-0.91283	-1	-0.899875	-0.64531	-0.685874	-0.976057	-0.736731	1	-0.823771
1733	A020-A2	DY577939	89132375	0.697893	-0.20636	1	-1	-0.133451	-0.540405	-0.820759	-0.210066	0.134066	-0.120934	-0.293763	-0.418061
1734	A020-A3	DY577941	89132377	0.405012	-0.0942569	-0.774662	-0.319638	-0.142909	-1	0.222835	0.30585	-0.524728	0.432214	1	-0.00911979
1735	A020-A4	DY577944	89132380	0.661714	0.600835	0.856351	0.278019	1	0.232585	0.554005	0.921368	0.597846	0.935649	-1	0.455714
1736	A020-A5	DY577946	89132382	0.116332	0.162192	-1	-0.378065	0.837947	-0.522061	0.085721	0.107655	0.174093	0.419452	1	0.423797
1737	A020-A6			-0.689077	0.553806	-0.502128	0.275645	0.116555	-0.240057	-0.85819	-1	-0.371949	-0.760503	1	-0.37639
1738	A020-A7	DY577949	89132385	-0.397877	-0.190089	1	-0.634054	-0.491539	-0.83728	-0.00400331	-0.13501	-0.673899	-1	-0.0832729	-0.633476
1739	A020-A8			-0.285967	-0.28625	0.623644	1	-0.00660041	-0.461404	0.0242246	-0.887278	0.663739	-0.26771	-0.101573	-1
1740	A020-A9	DY577952	89132388	0.854236	0.672394	-0.406072	0.819382	0.907256	1	0.686074	0.607765	0.341294	0.963206	0.735087	-1
1741	A020-B1	DY577953	89132389	0.0628992	-0.170216	-0.833986	0.276318	0.184581	-0.238016	-0.143047	0.824257	0.758066	1	-0.285014	-1
1742	A020-B10	DY577954	89132390	0.217009	0.0370257	1	0.142282	-0.106343	-1	-0.74817	-0.276004	0.0388515	0.105058	0.0367333	0.00636868
1743	A020-B11	DY577956	89132392	0.605315	0.590724	-0.0473455	0.837567	0.703825	0.773305	0.795398	0.676568	0.601719	1	-1	0.772939
1744	A020-B12	DY577957	89132393	-0.233484	0.537001	-1	0.677167	0.138339	0.14994	0.425773	-0.0669951	-0.275496	-0.483526	0.530384	1
1745	A020-B2	DY577958	89132394	-0.815644	0.0379795	0.125934	-0.772592	0.204761	-0.111608	-0.346137	1	-0.978198	-0.339561	-1	0.713503
1746	A020-B3	DY577960	89132396	-0.412772	-0.73659	-0.850604	0.703938	-0.228777	-0.182484	-0.181773	1	0.581707	0.0417832	0.0900811	-1
1747	A020-B4	DY577961	89132397	0.15853	-0.569385	-0.107296	-0.507982	0.117844	0.0662217	1	0.429771	-0.0978415	-0.542609	-1	0.114163
1748	A020-B5	DY577962	89132398	1	0.378097	-0.44987	0.234426	-0.400928	-0.275462	0.489479	0.441143	0.00811857	-0.000143002	-0.604845	-1
1749	A020-B6			-0.00898929	0.8013	0.74165	0.504872	0.191686	0.977839	-0.180751	-0.665013	0.531191	-0.0855738	1	-1
1750	A020-B7	DY577964	89132400	0.41886	0.232811	-1	0.734498	-0.606416	0.386375	1	-0.100518	-0.350249	0.0940305	0.896194	-0.235608
1751	A020-B8	DY577965	89132401	-0.153326	-0.369396	0.713137	1	0.305679	-0.571359	0.0599383	-1	-0.53297	0.378182	-0.253308	0.367217
1752	A020-B9	DY577966	89132402	1	0.75985	-1	0.680602	0.417462	-0.369237	0.385834	0.216006	-0.28169	-0.675279	0.0913587	0.014371
1753	A020-C1	DY577967	89132403	0.750378	1	0.890399	0.716213	0.746066	0.717179	0.645587	0.510626	0.894541	0.626976	0.7981	-1
1754	A020-C10	DY577969	89132405	0.209261	-0.0508102	1	0.480303	0.371108	0.337905	0.204905	-0.211798	0.111049	0.0136563	-1	-0.0649117
1755	A020-C11			-0.951312	-1	1	-0.521794	-0.625573	-0.918797	-0.913664	-0.816125	-0.946664	-0.675027	-0.94461	-0.648907
1756	A020-C12	DY577971	89132407	0.208761	-0.599134	1	-0.141456	-0.00722223	-0.239842	0.675733	0.599766	-0.400422	0.10734	-1	-0.427433
1757	A020-C2	DY577972	89132408	0.110714	0.271235	0.992881	-0.0425916	0.234624	0.454987	0.824082	0.654452	1	-0.109521	-1	0.79033
1758	A020-C3	DY577975	89132411	0.129946	0.0508749	1	-0.268357	-0.60099	-0.220709	0.119612	-0.630238	-1	-0.680102	0.542933	0.0368702
1759	A020-C4	DY577977	89132413	0.663437	-0.328451	-0.290832	-0.528071	0.268992	-1	1	0.379949	-0.404827	-0.892091	0.698919	0.0174369
1760	A020-C5	DY577979	89132415	0.22985	-0.000949161	-1	0.635527	-0.559048	0.22407	0.982806	0.109986	0.421242	1	-0.0145649	0.231568
1761	A020-C6	DY577981	89132417	0.887958	0.766088	0.767919	0.649426	0.781364	0.570997	0.859923	0.946031	0.799773	1	-0.554527	-1
1762	A020-C7	DY577983	89132419	-0.686356	-0.604345	1	-0.796792	-0.941333	-0.636225	-0.869975	0.324166	-0.24596	-0.767367	-1	-0.86944
1763	A020-C8	DY577984	89132420	0.799105	-0.00855598	0.601342	-0.30243	-0.00167566	0.58948	0.958053	1	0.675265	-0.279395	-1	-0.0556964
1764	A020-C9	DY577986	89132422	0.678125	1	-1	0.684681	0.0572105	-0.248595	-0.804684	0.0323779	0.590194	0.235118	0.578475	0.606636
1765	A020-D1	DY577988	89132424	-0.2183	-0.279375	-1	1	0.113978	0.607736	-0.0188167	-0.311749	-0.239341	-0.459881	-0.869675	-0.399408
1766	A020-D10	DY577990	89132426	-0.0957817	0.0773163	-1	0.366428	-0.462562	0.749558	-0.398419	-0.245619	0.0740446	1	-0.52605	0.763305
1767	A020-D11	DY577993	89132429	0.376846	0.526925	1	0.234255	0.0887812	-0.442451	0.0783713	0.591321	-0.571165	-1	0.678752	-0.502404
1768	A020-D12	DY577995	89132431	0.298459	0.333417	-1	0.597486	0.601327	0.296586	0.565033	1	0.641241	0.822517	-0.352838	0.368571
1769	A020-D2	DY577996	89132432	0.290602	0.36683	0.00754557	0.00771997	-0.50628	-0.505027	0.330033	-0.0801315	-1	-0.391201	1	0.494795
1770	A020-D3	DY577999	89132435	-0.0189528	-0.175775	-1	-0.366391	0.610459	-0.747382	-0.68635	0.304959	-0.786882	0.217776	1	-0.39794
1771	A020-D4			-0.0531198	0.113663	-0.897212	0.400135	-0.399299	1	-1	0.540112	0.77067	-0.609146	0.95157	0.173946
1772	A020-D5	DY578002	89132438	1	0.663094	0.534698	0.527951	0.547634	0.514957	0.320012	0.61708	-1	-0.106145	0.393097	-0.552216
1773	A020-D6			0.439894	-0.530901	-1	-0.233261	0.226659	0.260055	-0.0408451	0.0997312	-0.328935	-0.14411	1	0.766221
1774	A020-D7	DY578005	89132441	0.0150592	-0.464583	1	-0.119754	-0.976324	-0.423027	0.132411	-0.43156	-0.718928	-0.414427	-1	-0.429438
1775	A020-D8	DY578008	89132444	-0.286964	0.662	0.642781	-0.593672	0.358686	0.387826	0.115264	1	-0.17809	0.202128	-1	0.45945
1776	A020-D9			-0.538777	-0.308856	0.150854	-0.176667	1	-0.200335	-0.306762	0.468028	0.665277	0.404484	-1	-0.732607
1777	A020-E1	DY578011	89132447	0.526234	0.36348	-1	0.231041	-0.14331	-0.177179	0.269406	0.160634	-0.375195	0.0636857	1	0.385046
1778	A020-E10	DY578015	89132451	-0.507927	-0.0707061	-0.78342	0.696744	0.555955	-0.666185	-0.671344	-1	1	-0.430276	-0.65875	-0.125051
1779	A020-E11	DY578018	89132454	0.668983	0.445314	-0.621643	0.412391	-1	0.0761599	0.486358	-0.252233	0.105933	-0.388382	0.120799	1
1780	A020-E12	DY578020	89132456	0.944471	0.247507	-1	0.858407	0.807317	0.358946	0.271408	-0.240826	0.367984	0.386079	1	0.502952
1781	A020-E2	DY578021	89132457	-0.959182	-0.0687719	1	-0.983507	-0.621814	-0.83628	-1	-0.537987	-0.468503	-0.64347	-0.4772	-0.656546
1782	A020-E3			-0.620394	0.367229	1	0.728091	-0.0784091	-0.664394	-0.776498	-1	0.0287294	-0.0881022	0.683917	0.689672
1783	A020-E4	DY578024	89132460	1	0.333944	-0.77615	0.161059	-0.0190479	0.115864	0.132221	0.843069	0.421056	0.452493	-1	-0.190558
1784	A020-E5	DY578025	89132461	1	-0.543098	-0.125117	0.44115	-0.144897	-0.158661	-0.0726288	-0.730445	-1	-0.172625	0.178871	-0.43382
1785	A020-E6	DY578027	89132463	0.580688	1	-1	0.672767	0.0605419	0.412245	0.20902	0.323566	0.639535	0.246938	0.0434735	0.0454889
1786	A020-E7	DY578029	89132465	0.357093	0.580022	-1	0.112062	0.843004	0.726628	0.442375	0.947743	0.846794	0.751319	1	0.781611
1787	A020-E8	DY578031	89132467	-0.0375496	0.135076	-0.861395	0.228719	1	0.867847	-0.448163	0.744225	-0.246592	-0.562423	0.942083	-1
1788	A020-E9			-1	0.0529065	-0.982311	0.358226	0.141287	-0.781586	-0.405864	-0.127308	1	-0.000667211	-0.200676	-0.391797
1789	A020-F1	DY578032	89132468	0.62606	-0.209902	0.611749	0.334251	0.332396	-1	0.940513	1	-0.017357	-0.647115	0.00658327	0.412093
1790	A020-F10	DY578033	89132469	-0.935874	-0.396637	-1	-0.312559	-0.953211	1	-0.622814	-0.110801	-0.487636	-0.247779	0.730541	0.583422
1791	A020-F11	DY578034	89132470	1	0.305709	0.372179	0.160481	-0.449055	-1	0.478006	-0.955663	-0.643278	0.193335	-0.334194	-0.599723
1792	A020-F12	DY578035	89132471	0.781783	0.69672	-1	0.779309	0.297534	0.504116	0.670496	0.293886	0.514827	0.708347	1	0.752347
1793	A020-F2	DY578036	89132472	0.0276867	0.418583	-0.0469885	-0.334227	-0.483132	-0.720919	1	0.0540015	-0.369184	-1	-0.832376	0.132027
1794	A020-F3			0.24994	-0.481899	0.257157	0.248948	-0.552302	-0.164355	0.297042	-0.522107	-0.2834	-0.204775	-1	1
1795	A020-F4			1	0.670202	-1	0.282964	0.000616784	0.217234	0.113695	0.29699	-0.14785	-0.649305	-0.459745	0.550582
1796	A020-F5	DY578040	89132476	0.665532	0.288996	-0.765438	-0.429586	1	0.261085	-0.0888335	0.240434	-0.145423	-0.64537	-1	0.548673
1797	A020-F6	DY578041	89132477	-0.284207	-0.537951	-0.488176	-0.637117	0.336163	-0.308341	0.0951426	-0.557965	1	-0.168307	-1	-0.522378
1798	A020-F7	DY578043	89132479	0.798179	0.0581608	0.840947	-0.09421	0.523412	-0.331688	-0.00917903	-0.0498536	-0.226752	-1	-0.238468	1
1799	A020-F8	DY578045	89132481	0.322321	0.370036	-1	0.0802357	0.574761	0.47884	0.417927	1	0.0179028	0.614299	-0.768996	-0.46043
1800	A020-F9			0.516715	0.286542	-0.531254	0.0303726	0.543762	0.847576	0.0846654	-0.0922761	0.270192	1	-0.0987921	-1
1801	A020-G1			0.221346	0.572043	-0.0673136	0.265635	0.433839	0.167987	0.493329	0.566708	0.314699	0.0446045	1	-1
1802	A020-G10	DY578047	89132483	-0.546677	-0.272627	1	0.669024	-0.317527	-0.257441	-0.522466	-0.413055	-0.198721	-0.347159	-1	0.848386
1803	A020-G11	DY578049	89132485	0.209205	0.645496	0.536969	0.961475	-0.104231	0.934544	1	0.750687	0.952348	0.801317	-1	0.590804
1804	A020-G12	DY578051	89132487	-0.036642	0.865986	-0.070466	1	0.283938	0.489235	0.187289	0.0633366	0.698857	0.470596	-1	0.404152
1805	A020-G2	DY578052	89132488	0.489709	0.484453	-0.63548	0.66394	0.809753	0.470418	0.775766	0.50245	0.506543	0.620984	-1	1
1806	A020-G3	DY578054	89132490	0.530873	0.51379	-1	0.127088	1	0.407539	0.647611	0.725994	0.643492	0.700019	0.724864	0.618213
1807	A020-G4	DY578055	89132491	0.868473	0.914347	0.688113	1	0.565102	0.753425	0.930383	0.641073	0.691158	0.785917	-1	0.416702
1808	A020-G5	DY578058	89132494	0.483295	-0.166911	0.372479	-0.0728909	0.627889	-1	1	0.0755962	-0.243447	-0.778931	0.0325992	0.0280391
1809	A020-G6	DY578060	89132496	0.529129	0.503312	0.381725	0.635039	0.704027	0.573994	0.704149	0.713111	0.838767	0.679921	-1	1
1810	A020-G7	DY578061	89132497	0.281484	1	0.123755	0.608219	0.0784541	-0.0425275	0.107946	0.229081	0.319166	0.178015	-1	0.163548
1811	A020-G8	DY578063	89132499	0.448668	0.690618	0.45442	0.456259	0.526706	1	0.849742	0.932729	0.729328	0.734263	-1	0.607223
1812	A020-G9	DY578064	89132500	-0.315903	0.271895	0.930628	-1	-0.837255	0.00980054	-0.345239	-0.795875	1	-0.741994	-0.187429	-0.427882
1813	A020-H1	DY578066	89132502	0.0867839	0.753002	-1	-0.0356274	-0.287345	-0.178446	1	-0.0202929	0.225862	-0.810844	0.309588	0.786133
1814	A020-H10	DY578067	89132503	0.63553	0.886861	1	0.70607	0.795761	0.842364	0.854304	0.770234	0.829767	0.0125382	-1	0.224382
1815	A020-H11	DY578068	89132504	-0.126271	0.634433	0.860262	1	0.365754	0.540321	0.012139	0.562236	0.579756	-0.14951	0.742706	-1
1816	A020-H12			-0.198186	1	0.305948	0.0578281	0.594686	0.621928	-1	-0.273275	0.887321	0.478753	0.058511	-0.774631
1817	A020-H2	DY578070	89132506	0.228234	0.319582	-1	0.108403	0.913338	0.927879	0.343128	-0.0867996	0.23828	1	0.60716	0.48234
1818	A020-H3	DY578071	89132507	0.0426413	-0.755991	0.598302	-0.481048	0.126445	-1	1	-0.117566	-0.876274	-0.524553	0.341028	-0.162687
1819	A020-H4	DY578073	89132509	1	0.165986	-0.772615	0.710664	-0.0266247	0.818692	0.833971	0.549751	0.523549	0.106825	-1	0.0494225
1820	A020-H5	DY578074	89132510	-0.268274	0.780274	-1	0.818853	0.645456	1	0.331273	0.89163	0.752006	-0.025446	0.515729	0.497408
1821	A020-H6	DY578076	89132512	-0.244282	1	-0.85632	0.723522	-0.114437	-0.983735	-1	0.30444	-0.384257	0.519304	-0.112769	-0.438528
1822	A020-H7	DY578077	89132513	-0.159106	-0.166083	-0.626923	0.155894	0.653885	-0.696415	1	0.880546	-1	0.0584728	0.900223	0.0881996
1823	A020-H8			-0.493653	0.362227	-1	0.331177	-0.322308	0.619058	0.40749	-0.623339	0.530356	1	-0.52023	-0.0254398
1824	A020-H9	DY578079	89132515	0.317868	-0.427339	1	-0.822	-0.874022	-0.962159	-0.930786	-0.671279	-0.835375	-0.884739	-1	-0.258169
1825	A021-A1	DY578080	89132516	0.692196	0.593763	0.641974	0.650578	1	0.462679	0.594229	0.622218	0.36532	0.527109	0.575038	-1
1826	A021-A10	DY578081	89132517	0.176267	1	-0.776571	0.627712	0.752438	0.39314	-0.0204953	-0.652302	-1	-0.148129	0.151255	-0.576081
1827	A021-A11	DY578082	89132518	-0.607231	-1	-0.9923	-0.551847	-0.907206	-0.500903	-0.32101	0.0456323	-0.279695	-0.368331	1	-0.728484
1828	A021-A12	DY578083	89132519	0.0753566	0.155987	0.370177	-0.267196	0.864293	0.0914005	-0.588854	0.167632	-0.290338	0.923069	1	-1
1829	A021-A2	DY578084	89132520	-0.0311421	-0.0638804	-1	-0.0742138	-0.151997	0.142528	-0.387495	-0.337414	1	-0.255776	0.677972	0.286805
1830	A021-A3	DY578085	89132521	-0.121704	-0.599123	-0.758887	-0.119355	-1	1	-0.201174	-0.324	-0.0295695	-0.524144	-0.315421	0.392657
1831	A021-A4	DY578087	89132523	0.605368	0.724541	0.267088	0.764841	0.987715	0.816315	0.638019	1	0.789794	0.7449	-1	0.678713
1832	A021-A5	DY578088	89132524	0.525428	-1	-0.0926533	0.125777	0.234026	-0.354353	-0.0706662	0.237327	0.257838	1	-0.586629	0.630976
1833	A021-A6	DY578090	89132526	0.927059	0.545245	1	0.0855345	-0.433559	-0.778601	0.234738	-0.815973	-1	0.48372	-0.206094	-0.999473
1834	A021-A7			0.144643	0.209875	0.587622	0.270336	0.422043	0.0226187	-0.276479	-0.542041	1	0.235827	-1	0.414572
1835	A021-A8	DY578091	89132527	0.899865	0.239966	-1	0.113584	0.0203765	-0.0225765	0.385249	0.252418	0.334163	1	0.0446185	0.327193
1836	A021-A9			-0.461683	0.813575	-0.0384298	0.783437	0.294051	0.625462	0.0389895	-1	1	0.838868	-0.00978623	0.521332
1837	A021-B1	DY578092	89132528	0.485154	0.144258	-0.81706	0.396772	1	0.422529	0.773205	0.952765	0.711049	0.77215	-1	0.415615
1838	A021-B10	DY578094	89132530	1	0.676795	0.52877	0.571142	-0.36842	0.554581	0.663732	0.452025	0.509999	0.243116	0.366923	-1
1839	A021-B11	DY578096	89132532	-0.564474	0.833903	-0.496516	0.780086	1	0.600803	-0.412608	-1	0.022831	0.567616	0.122813	0.0757835
1840	A021-B12	DY578098	89132534	0.1805	0.28859	-0.000582549	0.527588	-0.312449	1	0.510818	0.0225525	-0.0204976	0.017581	-1	0.839435
1841	A021-B2	DY578099	89132535	0.516258	-0.759886	-0.812959	-0.19864	-1	-0.43255	-0.304656	-0.227108	0.824879	0.101787	-0.249173	1
1842	A021-B3	DY578100	89132536	-0.208051	1	-0.870787	-0.131025	-0.0233514	-1	-0.137213	0.456199	0.238549	-0.0723349	0.0603585	0.285828
1843	A021-B4	DY578101	89132537	0.650624	0.437126	-1	0.552119	1	0.668631	0.490511	0.862996	0.726581	0.443595	-0.902256	0.597403
1844	A021-B5			0.171162	-0.319747	-0.276103	-0.332791	-0.461559	-1	-0.411274	-0.387975	1	-0.0392446	-0.646807	-0.733602
1845	A021-B6			0.149774	-0.253869	0.266324	0.608159	-1	-0.632929	0.966404	1	0.209059	-0.539765	-0.459039	0.424734
1846	A021-B7	DY578104	89132540	-1	0.0978978	-0.223513	0.950148	0.745249	0.177368	-0.492379	0.00603909	0.678626	0.530626	-0.860749	1
1847	A021-B8	DY578105	89132541	0.886359	0.811439	0.994446	0.962911	0.504452	0.865659	1	0.675243	0.584167	0.653069	-1	0.807324
1848	A021-B9	DY578107	89132543	-0.666871	-0.18514	-0.838845	-0.596716	-0.995645	-0.730332	0.281922	1	-0.0869101	-1	0.194151	-0.608467
1849	A021-C1	DY578108	89132544	-0.643347	-0.342495	-0.338062	0.308248	-0.595427	-0.550431	-0.0382947	-1	-0.0141365	-0.675458	1	-0.00495042
1850	A021-C10	DY578109	89132545	-0.0384482	-0.207446	0.530217	-1	0.0634646	-0.474975	0.226557	-0.686826	-0.745591	-0.932898	1	0.878866
1851	A021-C11	DY578111	89132547	-0.129054	0.335142	-1	0.0971292	0.555914	0.579666	-0.35761	0.290459	-0.26229	0.629049	1	-0.767576
1852	A021-C12			-0.176009	1	-0.57474	-0.783266	-0.170557	-0.979211	-0.544841	-1	-0.896641	0.18328	-0.300599	-0.51713
1853	A021-C2	DY578116	89132552	-1	0.215945	-0.120253	-0.548425	0.188381	0.150993	-0.193407	-0.278828	1	-0.211256	0.00997555	-0.16342
1854	A021-C3			0.231232	1	0.113076	0.817741	-1	0.667327	-0.606324	-0.780959	-0.743685	0.393872	0.531717	-0.589272
1855	A021-C4			0.793475	0.584295	-1	0.760865	0.360038	0.489735	1	0.255693	-0.367168	0.947795	0.4353	0.112198
1856	A021-C5			0.118625	0.405043	0.386847	0.173492	1	-0.0578079	0.264285	0.120022	0.134173	-0.00148794	0.673286	-1
1857	A021-C6	DY578121	89132557	1	0.702866	-1	-0.184895	-0.199458	-0.238672	-0.205075	-0.920107	-0.337685	0.314739	-0.425501	0.439472
1858	A021-C7	DY578122	89132558	-0.608765	-1	1	-0.540853	0.244336	0.161046	0.636432	0.296374	0.602717	0.193058	0.541612	-0.0346921
1859	A021-C8	DY578124	89132560	0.545126	0.369599	1	-1	-0.470304	-0.231179	-0.208112	0.325418	-0.352252	-0.55908	0.422424	0.744845
1860	A021-C9	DY578126	89132562	0.574853	-0.0966762	1	-0.371086	0.420374	0.396877	-0.0382352	-0.00117195	0.652175	0.175602	-0.00789579	-1
1861	A021-D1	DY578127	89132563	-0.100095	0.862748	-1	0.231506	0.48468	0.546093	1	-0.133425	0.0165963	-0.0415957	-0.665036	-0.548904
1862	A021-D10			0.371982	0.352819	0.76085	0.536922	0.639949	0.126717	-0.506816	1	-0.558129	0.4111	-1	-0.751869
1863	A021-D11	DY578129	89132565	0.494516	0.475987	-1	0.279935	1	0.279496	0.461963	0.741278	0.527762	0.795834	0.952541	0.397533
1864	A021-D12	DY578130	89132566	-1	-0.226353	1	-0.048171	-0.258307	-0.394276	-0.236291	0.0850561	-0.285255	0.148732	-0.772262	-0.197393
1865	A021-D2			-0.79201	-1	-0.220356	-0.107941	-0.13229	0.735758	-0.196668	0.415573	0.267028	-0.702954	-0.686447	1
1866	A021-D3	DY578133	89132569	0.454664	0.388292	-0.342306	1	-0.339844	-0.604502	-0.16432	-0.767839	-0.44503	0.505389	0.0109835	-1
1867	A021-D4	DY578135	89132571	-0.0123265	0.731863	0.185234	0.331007	-0.136249	0.533438	-1	-0.305707	0.211053	0.659513	1	0.0689531
1868	A021-D5	DY578137	89132573	0.291674	0.563953	-0.769538	1	-0.528363	0.754941	0.457706	-1	-0.331811	-0.10354	-0.0991699	0.527351
1869	A021-D6	DY578138	89132574	-0.858474	-0.93269	-0.456389	0.118171	-1	0.0987428	-0.698882	0.0698312	1	0.0173055	0.19498	-0.539324
1870	A021-D7	DY578140	89132576	0.364285	0.373663	-0.00639678	0.521525	0.7063	0.492298	0.588488	0.694273	0.648798	1	-1	0.686914
1871	A021-D8	DY578141	89132577	-0.419913	-0.501491	-0.10491	-0.248522	1	-0.435707	-0.364595	0.764803	0.53577	0.756438	-0.416713	-1
1872	A021-D9	DY578142	89132578	0.23761	0.293128	-1	0.480314	1	0.627412	0.445917	0.478834	0.156206	0.384991	-0.700237	0.598093
1873	A021-E1			0.274202	0.368145	0.401685	0.678419	0.749603	0.443256	0.640864	0.69605	1	0.757901	-1	0.405736
1874	A021-E10	DY578144	89132580	-0.150808	1	-1	0.210324	0.0100089	0.431055	0.373605	-0.0571688	-0.242358	-0.719373	0.515074	0.924122
1875	A021-E11	DY578146	89132582	-0.233686	-0.166425	-0.333624	0.500415	-0.375848	-0.151996	0.569527	-0.353401	1	-1	0.403289	-0.8701
1876	A021-E12	DY578148	89132584	0.918907	0.524962	-0.268846	0.21993	0.234597	0.494547	-1	-0.493401	0.100117	0.657594	1	0.21021
1877	A021-E2	DY578149	89132585	1	0.410687	-0.247394	0.406145	-1	0.150039	-0.0755284	0.909268	-0.15726	-0.604887	-0.790772	0.528641
1878	A021-E3	DY578153	89132589	0.691788	1	0.270624	0.712393	0.803754	0.887728	0.709664	0.903958	0.840902	0.682832	-1	0.86976
1879	A021-E4	DY578155	89132591	0.642003	0.0571163	-0.205958	-0.844674	0.836985	-0.654656	-1	0.736496	0.135856	0.25032	1	-0.85072
1880	A021-E5	DY578158	89132594	-0.437194	0.355449	1	-0.0772208	0.906503	0.593043	0.431056	-1	0.39209	0.319625	0.274332	0.613948
1881	A021-E6	DY578161	89132597	-0.586078	1	-0.657922	0.127431	-1	-0.273356	0.763967	-0.857906	-0.377896	-0.728312	-0.698723	-0.331263
1882	A021-E7	DY578164	89132600	0.389299	0.828008	0.19756	0.98463	-1	0.276546	1	0.0846686	0.265519	-0.0635302	0.657334	0.80378
1883	A021-E8	DY578166	89132602	-0.244856	0.522607	-1	0.144863	0.462496	0.412729	0.294635	0.583015	1	0.39737	0.597875	0.266185
1884	A021-E9	DY578167	89132603	-0.357844	0.297396	0.72284	-0.0250113	0.388909	0.330748	0.520107	0.280486	1	0.187142	0.209816	-1
1885	A021-F1	DY578168	89132604	-0.445475	-0.302683	-0.196379	-0.436779	0.768762	-1	-0.60006	0.627663	0.409086	-0.984241	0.449427	1
1886	A021-F10			-0.41572	0.412389	-1	0.0391382	1	0.994338	-0.982331	-0.424971	0.263527	0.938624	0.247942	-0.393257
1887	A021-F11	DY578171	89132607	0.680723	0.333248	0.0561061	-0.0570876	-0.360394	-1	0.628179	-0.0357474	-0.0571157	0.265201	1	-0.424968
1888	A021-F12	DY578173	89132609	-0.163794	1	-0.135276	0.503351	-0.389533	-1	-0.556241	-0.503473	0.25607	-0.0626682	-0.0889165	0.164832
1889	A021-F2	DY578174	89132610	-0.808371	-0.879559	-0.0335233	-0.109937	1	-0.481222	-0.53853	0.0781654	0.380247	0.0315815	-1	-0.67656
1890	A021-F3	DY578176	89132612	0.67842	1	-1	0.510195	0.62033	0.765252	0.882764	0.813757	0.452436	0.894247	0.574194	0.828519
1891	A021-F4	DY578178	89132614	-0.316352	0.968897	0.532872	-1	-0.564417	0.124552	0.47815	-0.0170998	0.612593	0.595351	1	0.15173
1892	A021-F5	DY578179	89132615	-0.00801172	0.86417	-0.569216	1	-0.679909	-0.306614	0.628757	0.860915	-1	-0.70539	0.436135	-0.331425
1893	A021-F6	DY578180	89132616	-0.650383	0.17842	-0.488817	-0.160822	-0.0848278	-0.622034	-0.554457	0.312291	0.32719	1	-0.504058	-1
1894	A021-F7	DY578182	89132618	0.501392	0.719857	-0.289344	0.312549	0.464595	0.177665	0.6657	0.775307	0.523411	1	-1	0.725356
1895	A021-F8	DY578183	89132619	0.516913	-0.980656	-0.69415	-0.0654573	0.527743	0.640481	-0.447296	0.709856	1	0.65481	0.326736	-1
1896	A021-F9	DY578184	89132620	0.536997	-0.0189899	0.927652	0.631391	0.565294	-0.15442	0.961424	0.483383	0.0945206	0.0189734	-1	1
1897	A021-G1	DY578185	89132621	-0.55067	-0.258741	-0.440007	0.520244	-0.337609	-1	0.264165	-0.454507	-0.0387245	-0.120171	-0.268635	1
1898	A021-G10	DY578187	89132623	-0.240559	0.0754384	-0.176777	1	-0.194192	0.217036	0.185039	-0.286114	-0.0278202	-0.265875	-0.03123	-1
1899	A021-G11	DY578189	89132625	0.44078	0.412745	-1	0.314068	-0.0083119	1	0.492404	0.154539	0.0451386	-0.210194	-0.0295805	0.330881
1900	A021-G12			-0.697591	0.426518	-0.190978	1	0.271419	-0.280245	-0.619888	-1	-0.791236	0.244982	0.940524	-0.812936
1901	A021-G2	DY578191	89132627	0.662377	0.7835	0.47034	0.504094	0.999045	0.564455	0.623	0.839314	0.655192	0.769329	1	-1
1902	A021-G3	DY578192	89132628	0.0805385	0.0712579	-1	-0.151577	0.580967	0.42789	0.244389	0.0749976	0.0333133	0.698753	1	0.209966
1903	A021-G4	DY578193	89132629	-0.057025	0.203553	0.217259	-1	-0.356153	-0.299409	1	0.358968	-0.139348	0.137096	-0.661469	-0.185014
1904	A021-G5	DY578194	89132630	1	0.651061	0.799093	0.436483	0.541065	0.443749	0.648656	0.239111	0.24895	0.754557	0.463555	-1
1905	A021-G6	DY578195	89132631	0.45941	0.271102	-0.24258	0.586107	-1	-0.108376	0.461153	0.121043	-0.462295	-0.501321	1	0.399647
1906	A021-G7	DY578196	89132632	-0.838161	-0.644234	1	-0.492706	-0.0732665	-0.412188	-0.335707	-0.925601	-1	-0.506425	-0.326413	-0.614203
1907	A021-G8	DY578198	89132634	0.595323	0.0873603	0.109198	-0.685724	-1	0.326528	-0.955201	1	-0.373439	0.225172	-0.273831	0.0541284
1908	A021-G9	DY578199	89132635	-0.117865	-0.178108	1	-0.428713	0.451759	-1	-0.490889	0.313295	0.329766	0.476285	0.3562	0.322707
1909	A021-H1	DY578200	89132636	0.885344	-0.0707786	0.295643	0.615295	0.379505	-0.143937	0.221974	-0.246703	1	0.111983	-1	-0.614305
1910	A021-H10			-0.705625	-0.625424	-0.559095	-0.210962	-0.444498	-0.304099	-0.352973	1	0.436093	-0.455815	-1	-0.517469
1911	A021-H11	DY578202	89132638	-0.483648	1	-0.131215	0.222797	-0.603819	-0.249488	-0.463585	0.69212	-1	0.411052	-0.112852	-0.387547
1912	A021-H12			-0.398595	1	-0.619419	0.229075	0.318572	0.327603	-0.000734532	-0.169123	0.670809	-0.0527418	-0.469783	-1
1913	A021-H2	DY578203	89132639	-1	0.43057	-0.161144	1	-0.573559	-0.264543	-0.496026	-0.707007	0.176234	0.181802	-0.39001	-0.75273
1914	A021-H3	DY578204	89132640	0.12203	0.719792	-0.705767	0.265123	0.346779	-0.600765	0.790651	0.942981	-0.229351	1	0.272035	-1
1915	A021-H4	DY578205	89132641	0.293768	1	-0.278993	-0.0752753	-0.579152	-0.994392	0.335903	0.362859	-0.384588	-0.935646	0.997814	-1
1916	A021-H5			-0.342677	0.230824	1	0.081301	-0.124068	0.29873	0.333942	0.374485	-0.299633	-0.745226	-1	-0.637775
1917	A021-H6	DY578206	89132642	0.378159	-0.169109	-1	0.0727549	1	-0.0182363	0.369691	0.542139	0.437139	0.446249	0.677869	0.576709
1918	A021-H7	DY578207	89132643	1	0.643751	-0.362048	0.581223	-0.0925182	-0.833752	-0.111737	-1	-0.63876	0.683306	0.0883509	-0.014387
1919	A021-H8	DY578208	89132644	-0.534808	-0.439116	-0.791621	-0.149532	-0.595147	-0.707853	-0.348312	-0.560922	-0.462489	-0.194458	-1	1
1920	A021-H9			-1	0.731258	0.31518	1	-0.502938	-0.176414	-0.872733	-0.391679	0.790629	0.309655	-0.787835	-0.291744
1921	A022-A1	DY578209	89132645	-1	1	-0.476632	0.629195	-0.105761	0.109694	-0.403265	-0.0314862	-0.27651	0.314737	0.789898	0.346799
1922	A022-A10	DY578210	89132646	-1	-0.350429	-0.781589	0.32491	0.330573	-0.352166	-0.342099	-0.205876	1	-0.878423	0.0582633	-0.0712519
1923	A022-A11			-0.0819324	0.646988	-1	-0.266888	0.806417	-0.0128113	0.511683	0.881076	0.193117	1	0.512775	-0.21045
1924	A022-A12	DY578212	89132648	0.358891	-0.532835	-0.516762	0.168633	-0.438839	0.356523	-0.313947	-0.0886944	1	-1	0.616286	0.0925718
1925	A022-A2	DY578213	89132649	0.456155	0.526358	-0.403222	0.574682	-0.201423	-0.230416	-1	-0.781799	0.470139	1	0.564026	0.0444284
1926	A022-A3	DY578214	89132650	-1	-0.939938	-0.773107	0.713794	0.237127	-0.697425	1	-0.379768	-0.199726	-0.459972	-0.784662	-0.448446
1927	A022-A4	DY578215	89132651	0.80263	0.751777	-1	0.730955	0.760374	0.944048	0.456344	0.595419	1	0.575753	0.415845	0.787462
1928	A022-A5			-0.644591	0.202705	-0.954224	-0.0798546	0.217412	0.190198	1	-0.385407	-0.0348377	0.592086	-0.372963	-1
1929	A022-A6			-0.861376	-0.264235	-1	1	-0.715585	-0.537605	0.345558	-0.446529	0.436559	-0.345318	0.549164	0.228475
1930	A022-A7	DY578216	89132652	0.648946	0.787653	0.431178	0.330692	0.245953	0.409448	1	0.426369	0.571732	0.958986	-1	0.169002
1931	A022-A8			-0.34844	0.499955	0.730179	0.849956	1	0.698379	-0.333953	-1	0.614143	0.657081	-0.370926	-0.0375031
1932	A022-A9	DY578217	89132653	-1	0.346981	-0.0237552	-0.930311	1	-0.387265	-0.0947808	0.185148	0.142006	0.238242	0.0226478	0.443709
1933	A022-B1	DY578218	89132654	-0.702511	-0.73365	-1	-0.260057	-0.707065	0.21145	-0.717558	-0.559265	-0.55432	-0.745579	1	-0.776218
1934	A022-B10	DY578221	89132657	-0.519503	1	-0.732151	0.106269	-0.000424568	-1	-0.121181	-0.429372	0.715055	0.825151	-0.548668	-0.489897
1935	A022-B11	DY578222	89132658	-0.171621	1	-0.514787	0.536331	0.100272	0.766082	-0.30587	-1	0.0430392	0.459307	0.200402	-0.176496
1936	A022-B12	DY578223	89132659	0.699212	0.987867	-1	0.183688	0.431402	1	0.545645	0.796192	0.80724	0.483223	0.915347	0.588155
1937	A022-B2	DY578224	89132660	0.853666	0.66746	0.325503	0.39394	0.373637	0.500957	0.520431	0.284448	0.616019	1	0.166201	-1
1938	A022-B3	DY578225	89132661	-0.399054	1	0.935556	0.756616	-0.914066	-0.139244	0.0578772	0.269961	-1	0.820909	0.897881	-0.814434
1939	A022-B4	DY578226	89132662	-0.0189988	0.338009	0.836183	0.404097	0.335365	0.538167	1	-0.893079	-1	0.821195	0.0131985	0.0698105
1940	A022-B5	DY578227	89132663	1	0.199524	0.112991	0.172101	-0.323931	0.242968	0.0823374	-1	-0.0711857	0.33784	-0.135102	-0.609043
1941	A022-B6	DY578228	89132664	-0.190258	-0.125323	0.0323981	0.1849	0.256128	-0.744201	-0.384442	0.0691469	0.444749	1	0.336788	-1
1942	A022-B7			0.175247	-0.328581	-0.624191	-0.710476	-0.942882	1	-0.528504	-1	0.0183356	-0.729856	-0.636168	-0.587252
1943	A022-B8			0.303607	-0.304903	-1	0.83201	1	0.446607	-0.823319	0.195166	0.996158	0.294981	-0.889413	0.223214
1944	A022-B9			0.304404	-0.432464	0.733961	-1	0.574407	-0.0782921	1	-0.524846	0.622852	0.259253	0.0902962	-0.860239
1945	A022-C1	DY578229	89132665	-0.825595	-0.607013	-0.547934	1	0.778804	-0.14365	-0.434156	-0.520436	0.663833	-0.119324	-1	-0.352486
1946	A022-C10	DY578230	89132666	0.343455	0.0725638	-0.0319026	1	-0.296597	-1	-0.114359	-0.344705	0.308279	0.596982	0.413492	-0.134901
1947	A022-C11	DY578231	89132667	-0.16769	-0.473949	-0.726692	1	-0.498778	-0.772609	-0.809213	-0.683133	-0.530756	-0.501736	-1	-0.738123
1948	A022-C12			-0.493078	0.116182	-0.271588	-0.104484	0.329956	-0.0776237	0.613916	-1	1	-0.180869	0.0218325	-0.915774
1949	A022-C2	DY578233	89132669	0.310057	0.423034	-0.174068	0.721952	-0.329896	0.0301041	-0.399178	0.827228	1	0.783554	-0.511991	-1
1950	A022-C3	DY578234	89132670	-0.427748	0.0574741	-0.859027	1	-0.875574	-0.358592	-0.308253	-0.367429	-0.607622	-0.613909	-1	-0.526121
1951	A022-C4	DY578236	89132672	0.745797	0.128904	0.172296	1	0.506237	-0.00796308	0.372109	-0.207461	0.950328	-0.197812	-1	0.113071
1952	A022-C5	DY578237	89132673	0.401841	0.639275	0.131026	1	0.604499	-0.277128	-0.443367	0.0332148	0.483912	0.213458	-1	-0.847478
1953	A022-C6	DY578238	89132674	-0.591649	-1	-0.875362	0.739415	0.387939	0.10865	-0.0796408	-0.196249	-0.541469	1	-0.742898	-0.563291
1954	A022-C7			0.0261097	0.60823	-1	0.555217	0.372455	0.684358	0.339443	0.566291	0.429981	0.0759015	1	0.204312
1955	A022-C8	DY578239	89132675	-0.242052	0.714208	-0.38334	1	-0.365829	-0.276035	-0.342558	-0.0398411	-1	0.425919	0.899993	-0.205785
1956	A022-C9			-0.599857	0.0407789	0.289098	0.627514	0.441143	0.492934	-1	-0.371598	1	0.971852	0.277415	0.113616
1957	A022-D1	DY578240	89132676	0.842963	0.617183	-1	0.874681	-0.292847	0.380511	1	-0.106757	0.652994	0.717302	0.739202	-0.155647
1958	A022-D10	DY578241	89132677	0.0843894	0.652341	-0.358775	0.423522	-0.102088	0.279829	-0.26417	-0.0865182	0.570097	1	-1	-0.118961
1959	A022-D11	DY578242	89132678	-0.15738	0.164062	-1	0.0315827	0.999116	0.078549	0.42072	0.636229	0.587948	1	-0.616003	0.0804103
1960	A022-D12	DY578243	89132679	-0.0955465	0.0437816	-0.471873	1	0.175804	0.714391	0.361744	-1	0.0521705	-0.0209519	0.127854	0.818836
1961	A022-D2	DY578244	89132680	0.296331	0.463328	-0.557955	-0.143848	1	0.520553	0.600163	-0.930237	-0.660116	0.321217	-0.22494	-1
1962	A022-D3	DY578245	89132681	0.64103	0.838018	-0.5697	0.803951	0.297307	0.685629	-0.30579	-0.162107	0.0807699	1	0.103169	-1
1963	A022-D4	DY578247	89132683	-0.306942	0.298001	-0.772227	0.686394	-0.60011	-0.185432	-0.590155	-0.499805	-0.891986	1	-0.51468	-1
1964	A022-D5	DY578248	89132684	0.373994	0.691972	0.648317	0.159205	-0.747693	0.220065	0.827258	-1	1	0.766654	-0.0858577	-0.401627
1965	A022-D6			-0.459633	-0.0210217	0.262718	1	-0.285708	0.26227	0.332389	-0.653798	0.729731	-0.0697892	0.143856	-1
1966	A022-D7			-0.580053	-0.611976	-0.412342	-0.211882	0.992362	-0.73427	-0.588647	-0.34693	1	-0.910608	-0.0457248	-1
1967	A022-D8	DY578250	89132686	-0.33427	0.228869	-0.103639	0.232301	0.407251	0.28634	1	-0.583019	-0.148233	0.0908278	-1	0.026807
1968	A022-D9	DY578251	89132687	0.0524144	1	0.263173	0.81736	0.676777	0.202797	-0.0422518	-0.13936	0.460988	0.125216	0.853222	-1
1969	A022-E1	DY578253	89132689	0.256157	-0.937972	-0.845166	0.448078	0.00248616	-1	-0.284034	-0.588257	1	0.564985	-0.507743	-0.61761
1970	A022-E10	DY578255	89132691	0.218116	-0.228572	-1	0.865016	0.864855	0.419401	1	-0.0941628	0.204334	0.23547	-0.177522	-0.344378
1971	A022-E11	DY578256	89132692	-0.121547	0.116953	-0.509475	1	-0.967585	0.225441	0.489229	-0.284433	-0.0811167	0.369882	0.575942	-1
1972	A022-E12	DY578257	89132693	0.753946	0.774049	-1	0.983509	0.0637342	0.782023	0.933863	0.627103	0.334904	0.263004	1	0.720725
1973	A022-E2	DY578258	89132694	0.291003	0.13163	-0.631128	0.49247	-0.304906	-0.448389	-0.256046	0.0923079	0.407764	0.0179566	1	-1
1974	A022-E3			-0.188619	0.446967	-1	-0.501078	1	-0.533113	-0.312173	-0.496783	-0.129518	-0.310245	0.527657	0.39115
1975	A022-E4	DY578259	89132695	1	-0.754828	0.480462	-0.462815	-1	-0.723423	0.0351397	-0.811733	-0.813298	-0.903513	-0.475105	0.0602646
1976	A022-E5	DY578260	89132696	0.409008	0.0663871	-1	0.612563	0.320649	0.596375	0.549279	0.157437	1	0.243535	-0.401731	0.19465
1977	A022-E6	DY578261	89132697	-0.746038	-0.949339	-0.692994	1	0.019426	-0.486254	-0.86102	-0.402855	0.839796	-0.329557	-0.282145	-1
1978	A022-E7	DY578262	89132698	0.282537	-0.419099	-0.55694	-0.179684	-0.20826	-0.0866962	1	-1	-0.328152	-0.822847	-0.576215	-0.57279
1979	A022-E8			-0.877075	-0.22076	-0.137406	0.212029	-0.0477879	-1	-0.997975	-0.464539	-0.348011	1	0.821002	0.212226
1980	A022-E9	DY578264	89132700	-0.894092	0.171625	-0.419174	-0.601449	-0.128264	-0.0596924	-0.930625	-1	-0.06588	1	0.739151	-0.10247
1981	A022-F1	DY578266	89132702	0.502272	0.0103319	0.180754	-0.0570479	0.215631	0.0451615	0.257626	1	0.025083	0.425536	-0.404576	-1
1982	A022-F10			-0.129726	-0.0236537	-0.92869	-0.350185	-1	-0.0667768	-0.560107	-0.882514	-0.941285	1	-0.499866	-0.959701
1983	A022-F11	DY578267	89132703	-0.78354	0.563422	-0.606884	1	0.611826	0.357391	-1	0.158952	0.250592	0.910839	-0.585903	-0.112665
1984	A022-F12	DY578268	89132704	-0.553382	-0.732015	-0.587144	-0.786308	-1	0.00335302	-0.760428	1	0.394167	-0.232878	-0.908945	-0.270808
1985	A022-F2			0.570449	-0.0327441	0.38662	-0.0773742	0.401578	0.101506	0.453658	1	0.211123	0.865272	-1	0.685065
1986	A022-F3	DY578269	89132705	0.966329	1	-0.115739	-0.135072	-0.157291	-0.907026	-0.326861	-0.412954	-0.170677	-0.100167	-0.337533	-1
1987	A022-F4	DY578270	89132706	-1	-0.346266	-0.834037	-0.252362	1	0.579849	-0.133709	-0.754364	0.211364	0.243518	-0.568776	-0.481594
1988	A022-F5	DY578271	89132707	1	-0.461087	-0.616689	-0.253214	-1	-0.253072	0.129141	0.0996438	-0.795216	-0.317309	0.998704	-0.658859
1989	A022-F6			-1	1	-0.929608	-0.594466	-0.0851156	-0.101119	-0.680459	-0.374846	-0.0268264	-0.0560785	0.0189708	-0.455307
1990	A022-F7	DY578272	89132708	0.216655	0.398113	0.125861	-0.629046	0.607529	0.967166	-0.502021	-0.289135	-1	1	-0.0032137	0.300396
1991	A022-F8	DY578274	89132710	0.921514	0.940136	-0.570916	1	-0.311341	-0.17001	-1	0.970271	-0.226569	0.638907	-0.701512	-0.474017
1992	A022-F9	DY578276	89132712	0.46682	0.353224	0.336814	1	0.391802	0.0558301	0.0952524	0.351002	0.491366	0.388596	0.265976	-1
1993	A022-G1	DY578278	89132714	-0.952844	-1	-0.782486	1	-0.697467	-0.307013	-0.890632	-0.636671	0.285225	-0.0149066	-0.0715597	-0.185838
1994	A022-G10	DY578280	89132716	-0.855953	0.623029	-0.777199	-0.336305	0.480942	-0.747707	0.0705291	-1	0.600274	1	0.650484	-0.515241
1995	A022-G11			-0.789021	0.559498	-1	0.102869	0.302322	0.0353919	-0.900941	0.519357	0.148406	1	-0.31357	-0.804617
1996	A022-G12	DY578281	89132717	0.515914	-0.174036	-0.815987	0.153354	0.391692	-0.277085	-0.288845	0.0254877	1	0.496404	0.139917	-1
1997	A022-G2			-0.838919	-0.31425	-0.88254	0.397126	-0.411172	-0.166285	-0.925568	-0.420516	-0.337012	0.169617	1	-1
1998	A022-G3	DY578282	89132718	0.0832656	0.609004	-1	0.84536	0.346002	0.511973	0.438558	0.0205778	0.234603	1	0.192607	-0.176751
1999	A022-G4	DY578284	89132720	0.00184723	-0.0561886	-1	0.550001	0.210944	-0.0285569	-0.284104	-0.0853625	0.269883	1	-0.681622	-0.465325
[truncated: 15,199 more rows]

## Sheet: Sheet2
ID	Clone Name	GB_ACC	GI	1LD08	1LD12	1LD16	1LD20	1LD24	2LD04	2LD08	2LD12	2LD16	2LD20	2LD24	3LD04
1	A001-A1			-0.539035	-0.0791188	0.310865	-0.0345675	-1	1	0.460226	-0.1262	-0.0419043	0.483753	0.0903798	0.073509
2	A001-A10	DY579655	89134110	0.331146	0.461533	0.181073	0.114358	-0.138107	0.21784	-0.37429	-0.16285	-0.099647	-1	0.15582	1
3	A001-A11	DY579658	89134113	-0.998875	-0.31683	-0.343014	-0.98878	-1	0.347625	-0.958903	-0.337881	1	-0.983163	-0.208854	-0.0807603
4	A001-A12	DY579659	89134114	1	-0.616248	-0.425236	-0.597442	-0.583034	0.515559	-1	-0.0820544	-0.104685	-0.714271	-0.553558	0.203233
5	A001-A2			-0.0306551	-1	-0.0441429	0.697479	0.616428	1	0.844407	0.495964	0.0857346	0.556268	0.637591	-0.150961
6	A001-A3	DY579662	89134117	-0.39805	0.0821578	0.0540916	-0.188505	0.549319	0.787259	-0.745167	-1	-0.450051	-0.750258	-0.357825	1
7	A001-A4			-0.127802	-0.680658	-0.663619	-0.589912	-0.313343	0.416971	-0.827641	-1	1	-0.965255	-0.559272	-0.0632608
8	A001-A5	DY579665	89134120	-0.310572	-0.381598	1	-1	-0.145632	0.489891	-0.657138	-0.623105	0.342731	-0.705246	-0.785127	-0.396368
9	A001-A6			0.178938	0.684925	1	0.378703	0.432688	0.871188	-0.28854	-0.0318576	-0.115825	-1	-0.503803	-0.329025
10	A001-A7	DY579668	89134123	-1	1	0.337547	0.119047	-0.62296	-0.128182	0.164172	0.277615	0.884442	0.647751	0.0419801	-0.235456
11	A001-A8	DY579670	89134125	-0.377622	0.794234	-0.194701	-0.518927	-0.563603	-0.452149	-0.259978	-1	0.35973	0.00731251	1	0.373588
12	A001-A9			-0.216807	-0.110802	0.0940164	-0.667784	-0.252638	0.0883521	-0.961166	-1	1	-0.518968	-0.480601	-0.574589
13	A001-B1	DY579672	89134127	0.565141	0.974001	-0.811072	-0.332667	0.913246	0.183796	-1	0.530598	0.0403915	1	0.849106	0.855934
14	A001-B10			-0.685503	-0.549318	-0.770964	0.62705	-0.205457	-0.151673	0.115585	-0.930965	-0.238954	-0.218637	-1	1
15	A001-B11			-0.659057	0.935683	-0.294712	-1	-0.699688	-0.0391621	-0.277884	0.63847	0.359467	1	-0.121763	0.194426
16	A001-B12			-0.21081	1	0.512596	0.450073	-0.664615	0.725132	-1	-0.167212	0.188138	-0.223856	0.44006	0.589004
17	A001-B2			-0.589834	1	0.121142	-0.240519	-0.344401	0.00524146	-1	0.376164	0.225011	-0.566867	0.426212	0.339156
18	A001-B3			-0.980622	0.531362	-1	-0.00348661	-0.303116	0.542019	0.00191399	1	-0.237569	0.00884713	0.0831639	0.0786582
19	A001-B4			-1	0.305782	-0.22525	-0.188906	1	0.715768	-0.141735	-0.318612	-0.684662	0.816192	0.14593	-0.3052
20	A001-B5	DY579681	89134136	-0.0249589	-1	-0.933	0.482255	0.134489	0.93456	-0.644987	0.067077	-0.0776842	-0.44998	1	0.363146
21	A001-B6			0.698461	-0.860792	0.0455123	0.622651	0.681813	0.974822	-1	0.349871	0.676165	-0.761688	1	0.808697
22	A001-B7	DY579684	89134139	-0.970021	-0.385148	-0.478854	-0.757183	-0.164131	1	-1	-0.499503	-0.0686711	-0.639647	0.161492	0.484793
23	A001-B8	DY579685	89134140	-1	1	0.730147	-0.550356	0.271634	0.344385	-0.568869	0.307542	-0.104378	0.646049	-0.436089	0.337821
24	A001-B9	DY579687	89134142	-0.80385	0.54672	-1	-0.223429	-0.340289	1	-0.38089	-0.652958	0.14776	-0.707016	0.694469	-0.137331
25	A001-C1			0.174691	-0.106151	1	-0.462791	-0.33939	0.328621	-1	0.526491	-0.460222	-0.28005	-0.882416	-0.0307279
26	A001-C10	DY579689	89134144	-0.0427027	0.996688	1	0.452489	-0.930594	0.219183	0.431927	0.0340402	0.528364	-1	-0.348514	-0.173545
27	A001-C11	DY579691	89134146	-0.382401	1	0.384703	-0.124433	-0.200792	-0.162331	-0.579054	-0.528719	0.105971	-1	-0.209461	-0.250124
28	A001-C12			-0.393944	-1	-0.667968	-0.288749	0.151063	1	-0.308929	-0.442129	0.704699	-0.372563	-0.466185	-0.034666
29	A001-C2	DY579694	89134149	-0.0772011	-0.897977	0.229436	-0.776883	-0.895271	1	-1	-0.335828	0.332938	-0.168822	-0.856266	0.618776
30	A001-C3	DY579696	89134151	-1	0.759829	0.0644934	-0.388038	-0.761252	-0.0916774	-0.042238	-0.514647	1	-0.922802	-0.680681	-0.960617
31	A001-C4			0.65673	-0.688806	-0.759095	-1	0.85931	1	-0.59323	-0.636521	0.299589	-0.630657	-0.261798	-0.461268
32	A001-C5	DY579699	89134154	0.528956	-0.000271092	0.560169	0.0803192	-0.0780538	-0.491807	-0.0744581	1	-0.147117	0.415428	0.121714	-1
33	A001-C6	DY579701	89134156	1	0.845699	0.915113	0.202603	-0.904214	0.13913	0.295265	-0.894785	0.187754	-0.375214	-1	0.307393
34	A001-C7	DY579703	89134158	-0.659707	1	-0.0331494	0.0885798	-0.108811	0.864937	-0.153261	0.0124977	-0.0098938	-1	-0.605473	0.312487
35	A001-C8	DY579705	89134160	0.486896	0.49966	-0.0350895	0.200588	-0.768918	0.230549	-0.869097	-0.310821	-0.0675382	-0.350204	-1	1
36	A001-C9			0.0067148	0.364286	-0.475743	0.502754	0.177079	0.513516	-1	-0.465376	-0.476289	-0.0980839	-0.06082	1
37	A001-D1	DY579707	89134162	-0.182707	0.166279	0.00210318	0.333235	-0.218491	0.386794	-0.365739	-0.112416	-1	1	0.440812	0.28283
38	A001-D10	DY579709	89134164	-0.216749	-0.60547	-1	0.349564	0.416587	0.643193	0.292463	1	0.469301	0.335318	0.43938	0.389137
39	A001-D11	DY579711	89134166	0.790584	0.897019	1	-1	0.662468	0.872169	0.911411	0.325456	0.920626	0.948597	0.936877	0.933562
40	A001-D12	DY579713	89134168	-0.248912	-0.183438	0.0739964	-0.0254303	-0.127878	1	0.692769	0.797289	0.237578	-0.909944	-0.108737	-1
41	A001-D2			-0.0154743	-0.650591	-0.024339	-0.0876683	0.823832	1	-1	-0.217263	-0.153683	-0.129947	-0.0527433	0.496405
42	A001-D3	DY579716	89134171	-0.545167	0.451914	-0.302136	0.0225076	0.261925	0.947347	0.618304	0.0759022	1	-1	-0.419861	-0.5459
43	A001-D4	DY579718	89134173	-0.365214	0.824577	-0.484061	-0.38922	-0.551013	1	-0.825739	-0.317452	0.467841	-1	-0.668393	-0.625508
44	A001-D5	DY579720	89134175	-0.699038	-0.112206	-0.163219	0.739924	0.130343	1	-0.806768	-0.250635	0.0354584	-1	0.0195385	-0.366432
45	A001-D6			-0.324616	0.888643	-0.271672	0.411383	0.565348	1	-0.784115	0.56849	-1	-0.601358	0.330386	-0.937036
46	A001-D7	DY579723	89134178	-1	1	-0.230548	0.768604	-0.675094	0.332607	-0.380672	0.353053	0.606178	-0.610248	-0.0555866	-0.628994
47	A001-D8	DY579725	89134180	0.430954	1	0.772362	0.334261	-0.227621	0.946979	-0.573404	0.369006	0.497836	-0.318466	0.521793	-1
48	A001-D9	DY579728	89134183	-0.399871	-0.332019	-0.203032	0.1239	0.383098	-0.0355514	0.252768	0.368545	-0.231585	-0.00203976	1	-1
49	A001-E1	DY579730	89134185	-0.318212	1	0.152864	-0.134911	-0.0610325	-0.430094	-0.44605	-1	-0.177742	-0.710002	-0.399637	0.0581684
50	A001-E10	DY579732	89134187	-0.877395	0.0125277	0.147774	-1	1	-0.0100748	-0.759937	-0.574914	0.690692	-0.814636	-0.864873	-0.624442
51	A001-E11	DY579734	89134189	-0.0401962	0.574053	0.0167672	0.3203	0.724531	0.426968	-1	-0.366663	1	-0.718138	-0.231925	0.543462
52	A001-E12			-0.226545	0.400524	-0.482773	-1	-0.458077	0.338177	-0.485029	-0.766416	1	-0.634028	-0.24387	0.665779
53	A001-E2			0.152652	-0.359694	1	-0.0685598	-0.282073	0.466118	0.558829	-0.581244	0.711943	-1	0.176126	-0.0973934
54	A001-E3			-0.565199	-1	-0.221281	0.766178	-0.446693	-0.704192	-0.361488	-0.24317	1	-0.708517	-0.0413481	-0.127915
55	A001-E4	DY579738	89134193	-0.372737	0.124902	0.317746	-0.502693	-0.478253	-0.735832	-0.838801	-0.756122	1	-0.774375	-1	-0.333612
56	A001-E5			-0.333768	0.801818	0.119034	-0.694816	-0.205523	0.233794	-0.827818	0.0638583	1	-1	0.434712	-0.0587606
57	A001-E6	DY579740	89134195	-0.0838036	1	0.12222	-0.0615856	-0.509749	-0.264733	0.234427	0.764332	0.818567	-1	0.308227	-0.0613703
58	A001-E7	DY579742	89134197	-0.288917	1	-0.40634	-0.663374	-0.132924	-0.165779	-0.757458	-0.27472	0.0596025	-0.528047	-1	0.930551
59	A001-E8	DY579744	89134199	0.135703	-1	0.163787	0.166136	0.859398	0.894405	-0.292603	0.0159264	0.83931	-0.275244	0.0837339	1
60	A001-E9	DY579746	89134201	-0.282269	1	-0.257096	-1	-0.57693	0.407591	-0.718415	-0.603612	0.990223	-0.78553	-0.763951	-0.361286
61	A001-F1	DY579749	89134204	0.390163	-1	-0.564318	0.263918	0.273682	0.339416	0.15042	0.322017	0.367779	0.390136	1	0.038952
62	A001-F10	DY579751	89134206	-0.331393	-0.804838	0.00804617	-1	0.0120155	0.639673	-0.810407	0.399109	0.813162	-0.467274	0.219532	1
63	A001-F11	DY579752	89134207	-0.581981	-0.227124	-0.511791	0.0606089	-0.729066	1	0.630591	-0.201867	0.154235	-0.928038	-0.788865	-1
64	A001-F12	DY579754	89134209	-1	-0.329872	-0.609686	0.8103	-0.250381	0.0375869	-0.413805	0.271524	0.897164	0.049962	1	-0.256718
65	A001-F2			-0.119817	-1	-0.141506	-0.20717	0.143275	0.524981	-0.332085	-0.24238	-0.455642	-0.852385	0.250275	1
66	A001-F3	DY579758	89134213	-1	1	0.0414425	-0.955663	-0.448599	0.673554	0.183613	-0.237989	-0.49004	-0.384758	0.42565	-0.696692
67	A001-F4			-0.910383	1	-0.156793	-0.348054	-0.0858973	-1	-0.853665	0.111352	0.901085	-0.990397	-0.326942	-0.836656
68	A001-F5	DY579760	89134215	-0.124412	1	-0.355504	-1	-0.480872	0.333382	-0.540802	-0.381937	0.0238484	-0.722769	-0.788444	-0.589771
69	A001-F6			-0.160241	1	0.826137	0.136841	-0.0978391	-0.686425	-1	0.325782	0.105168	0.58126	0.056858	0.371694
70	A001-F7	DY579764	89134219	-1	-0.939889	-0.850215	-0.935728	-0.859605	-0.184854	-0.377929	-0.945358	0.499392	-0.838947	-0.502327	1
71	A001-F8	DY579765	89134220	0.0206455	-0.154449	-1	0.648691	-0.125637	1	-0.5302	-0.0950014	0.998401	-0.66058	0.3867	-0.536767
72	A001-F9	DY579767	89134222	-0.833076	0.414663	-0.62055	1	-0.27136	-0.035384	-0.873539	-0.0845645	-0.452545	-0.388554	-0.298702	-1
73	A001-G1	DY579770	89134225	-0.525771	0.950086	0.426684	0.125575	0.060184	0.0620071	0.0232831	-1	0.668998	0.226814	-0.791074	1
74	A001-G10	DY579771	89134226	-0.122065	-0.0445526	0.239226	-0.2433	1	0.530683	-0.119128	-0.558936	0.276287	-1	0.377872	-0.864216
75	A001-G11			-0.517862	0.62315	-0.163859	-1	-0.419228	1	-0.342402	-0.160227	-0.906471	-0.307909	-0.286367	-0.23216
76	A001-G12	DY579774	89134229	-0.739951	-0.414241	-0.11584	-0.124178	0.612058	0.357933	-0.336354	1	0.317554	-1	-0.0432676	-0.0296528
77	A001-G2	DY579776	89134231	-0.283273	-0.291553	-0.463714	-0.3091	-0.282696	0.0240595	-0.295486	0.0592796	1	-0.29971	-0.165024	-1
78	A001-G3	DY579779	89134234	-0.58465	-0.965428	0.47415	-1	-0.35292	1	-0.289813	-0.808035	0.941126	-0.282437	-0.687087	-0.256227
79	A001-G4			-0.330157	1	0.224427	-0.472447	-0.97702	0.522623	-1	-0.206317	0.827755	-0.45595	-0.421558	0.0231818
80	A001-G5	DY579782	89134237	0.266833	-0.205736	-0.306861	0.00837139	-0.320436	-0.0833847	-0.90324	0.632776	1	0.442876	-1	-0.178629
81	A001-G6			-0.565175	0.160618	-0.378362	-0.418654	-1	0.418592	0.292701	-0.356148	1	0.43048	0.163301	0.0729819
82	A001-G7	DY579785	89134240	-0.545734	0.640291	-0.166222	-0.112376	1	-0.190148	-0.804051	-0.790113	0.107418	-1	-0.809088	-0.865766
83	A001-G8			-0.113868	1	0.109798	-1	-0.341101	0.277048	-0.108483	-0.434356	-0.506692	-0.337065	-0.171629	-0.0973912
84	A001-G9			-0.894611	0.299552	0.783282	-1	-0.984488	1	-0.58163	-0.780989	0.203045	0.271694	-0.188912	-0.0447386
85	A001-H1	DY579788	89134243	-0.526274	-0.26952	-0.904761	0.2538	-1	-0.264512	-0.661296	-0.447258	-0.255953	0.876662	1	-0.79548
86	A001-H10	DY579790	89134245	-0.541574	1	-0.159737	-0.638531	-0.0333843	0.277505	-0.7231	0.269083	-0.0157378	0.0480422	0.189883	-1
87	A001-H11			-0.250858	0.783074	0.30129	0.267392	1	0.120617	-0.673042	-0.5439	-1	-0.089324	0.643202	-0.233162
88	A001-H12	DY579795	89134250	-0.326817	0.405473	-0.598677	0.830476	-0.0588074	1	-1	-0.524317	0.333222	-0.720687	0.490615	-0.81951
89	A001-H2	DY579797	89134252	-0.300065	0.667385	-0.045858	0.168593	-1	0.867448	-0.198678	0.144731	0.438199	-0.745288	0.458946	1
90	A001-H3			-0.0364624	-0.00908773	-0.565934	0.156853	0.0976368	0.0531935	-0.774043	1	0.110442	-1	0.144346	-0.771397
91	A001-H4			-0.513395	0.678328	1	0.0838623	0.196845	0.271148	0.102103	-1	-0.0590475	0.923217	0.238554	-0.616633
92	A001-H5	DY579801	89134256	1	0.373607	-0.362144	0.452729	0.0992802	-0.14911	-1	-0.300962	-0.200503	-0.150323	0.303756	0.269304
93	A001-H6	DY579793	89134248	-0.801632	-1	0.328937	0.057767	-0.0699643	1	0.0424596	-0.818056	0.407286	0.708497	0.152602	-0.531995
94	A001-H7	DY579803	89134258	-0.410331	-0.293292	1	0.0488667	0.0306582	0.832164	0.0954884	-0.309089	-0.0312382	-0.152159	0.915055	-1
95	A001-H8	DY579805	89134260	-0.326371	0.0782093	0.285656	-0.0132951	-0.113848	0.816396	1	-0.579929	0.853237	0.124026	0.867387	-1
96	A001-H9	DY579807	89134262	-0.82424	-0.910342	-0.104224	0.27337	-1	-0.979523	-0.500082	0.239766	-0.0612245	-0.734734	0.412572	1
97	A003-A1			-0.28122	0.354533	1	-0.199057	0.604495	0.270218	-0.308139	0.264595	0.84371	-1	-0.203043	0.246823
98	A003-A10	DY579811	89134266	-0.187758	0.324165	1	-0.39585	0.0931143	-0.00981789	-1	0.0363406	-0.249854	0.434202	-0.544848	0.0349764
99	A003-A11	DY579813	89134268	-0.0935817	-0.153549	0.412987	-0.77377	0.424863	-0.123144	-0.480188	-0.348842	-1	0.350398	-0.392763	1
100	A003-A12			0.366681	0.375612	0.573308	-0.234462	0.29328	1	-1	0.0368029	0.335755	0.350095	-0.425982	0.0927159
101	A003-A2	DY579815	89134270	0.329321	0.318356	0.919104	0.296237	1	0.707649	0.100279	0.635238	0.928794	-1	-0.0519622	0.626817
102	A003-A3	DY579817	89134272	0.14648	0.0903358	0.911325	0.257122	1	-0.0587857	-1	-0.246665	-0.0990546	0.225908	-0.825031	-0.496737
103	A003-A4	DY579819	89134274	-0.109387	0.848993	0.510024	-0.754837	-0.122633	0.955955	-0.48774	1	-0.285828	0.032788	-1	0.465005
104	A003-A5			-0.112391	-0.429356	0.0429359	0.0067571	1	-0.722138	-1	-0.213884	-0.548578	-0.589776	-0.973977	0.886093
105	A003-A6	DY579823	89134278	-0.694701	-0.38401	0.633216	-0.268886	-0.0933797	0.415606	-0.547251	-0.432303	-0.108233	1	-1	-0.158512
106	A003-A7	DY579824	89134279	-0.41104	0.462183	0.481338	0.364162	-1	-0.715134	0.429304	0.245001	0.10266	1	-0.437789	0.724285
107	A003-A8	DY579826	89134281	0.272308	0.167621	-0.308211	-1	0.883368	-0.421019	-0.295164	-0.434431	-0.471616	0.556025	-0.764246	1
108	A003-A9			0.32274	0.491087	0.61526	0.832897	1	-0.720528	-1	0.0572489	0.196078	0.176881	-0.0931233	-0.254446
109	A003-B1	DY579829	89134284	0.132065	1	-0.209841	-1	0.0420656	0.958383	0.722664	-0.946956	0.65727	0.832289	-0.771405	-0.934491
110	A003-B10			0.408088	-0.0935728	0.855869	1	0.395154	0.92791	-0.136458	0.914603	0.996708	0.234913	-0.196879	-1
111	A003-B11			-0.0306583	-0.0347217	-0.389612	0.279148	1	-0.811424	0.122953	-0.615963	-0.156746	-1	0.318201	0.154361
112	A003-B12	DY579833	89134288	0.486064	0.202607	-0.25464	-1	0.233117	-0.0267673	0.327192	-0.540308	0.026538	1	-0.0718465	-0.782756
113	A003-B2	DY579836	89134291	-0.407723	-0.133002	-0.54028	1	-1	0.181219	-0.945224	-0.422756	0.227712	-0.875028	-0.440941	-0.40821
114	A003-B3	DY579838	89134293	-0.560826	-0.503203	0.219322	-0.152439	0.780344	-0.225599	-0.764979	-0.160326	-0.506577	-1	0.828313	1
115	A003-B4			0.110496	1	-0.087455	0.500271	0.209948	-1	-0.109947	-0.618099	-0.198137	0.274965	-0.577142	0.0590893
116	A003-B5	DY579840	89134295	-0.326352	-0.173547	-0.150902	0.306317	1	-0.497361	-0.245974	0.229054	-1	-0.612992	-0.225487	-0.383084
117	A003-B6	DY579842	89134297	0.480523	0.641854	0.253653	1	-0.853938	0.357786	0.724507	0.296797	0.546868	0.0802169	-0.0590323	-1
118	A003-B7			-0.461462	-0.401767	-0.875528	-0.768702	-0.547534	-0.282502	-0.597787	-1	-0.469268	-0.819625	0.0325088	1
119	A003-B8			-0.237997	0.773777	-0.071924	-1	-0.383548	1	0.274955	-0.351019	0.394029	-0.432934	-0.58689	-0.995993
120	A003-B9	DY579847	89134302	-0.50053	0.769663	0.0935395	0.771447	-0.342232	0.842924	1	0.199338	0.244695	-0.630869	-1	-0.0753882
121	A003-C1	DY579849	89134304	0.639056	0.194487	0.975794	0.0580729	1	-0.108458	0.609538	0.310381	0.425411	0.56466	-1	0.0499384
122	A003-C10	DY579851	89134306	-0.290694	1	0.695289	-1	0.338895	0.818278	-0.659845	0.319911	-0.115866	-0.471664	-0.83515	0.0948234
123	A003-C11			-0.549242	0.966219	0.138896	-1	-0.549185	1	-0.24684	0.0999384	0.566368	-0.153864	-0.0701015	-0.743072
124	A003-C12			-0.22636	-0.245289	-0.721588	5.5589e-05	1	-0.0462653	-0.28819	-0.343433	-0.550813	-1	-0.659949	-0.180254
125	A003-C2	DY579855	89134310	-1	0.556116	0.354539	-0.51032	0.254288	0.765688	0.394817	0.886344	-0.0136365	1	0.617542	0.698282
126	A003-C3	DY579857	89134312	0.485446	-0.383144	-0.057219	-0.677086	0.287885	0.490904	-0.219364	-0.100981	-0.742066	-0.138579	-1	1
127	A003-C4			-0.0279026	0.0345385	0.746988	0.0390387	-1	-0.392406	-0.78524	0.269498	-0.11008	1	0.368813	-0.676861
128	A003-C5	DY579860	89134315	0.587646	0.380742	1	-0.843514	-0.0823677	0.176099	0.372216	-0.991656	0.177382	-0.398254	-1	-0.232286
129	A003-C6	DY579862	89134317	-0.498734	0.423159	0.580206	-0.192177	1	0.290571	0.397944	-0.301297	-0.312288	-1	-0.232891	0.222829
130	A003-C7	DY579864	89134319	-0.069244	-0.677017	0.357252	-0.826513	1	-0.436718	-0.763593	-0.930417	-1	-0.0384565	-0.0745215	-0.0611404
131	A003-C8			0.115884	0.246113	0.951091	0.599175	-0.48469	1	0.101759	0.130931	-0.465981	-1	-0.038007	-0.00118392
132	A003-C9	DY579867	89134322	0.365491	0.365651	1	0.201921	0.812528	0.253201	0.01262	0.489404	0.423116	-1	-0.221265	0.590577
133	A003-D1	DY579869	89134324	0.102684	0.395678	0.750075	1	0.902738	0.72419	0.474135	0.977752	0.555502	-1	0.589101	0.498963
134	A003-D10	DY579870	89134325	0.00532843	-0.177843	-0.0399368	-0.319869	-0.0603182	-0.0542859	-0.276628	-1	0.258162	1	-0.409799	0.487603
135	A003-D11			-0.519066	-0.189824	0.387256	0.660044	0.359613	0.0250026	-1	-0.504697	-0.000969283	0.84802	-0.35207	1
136	A003-D12	DY579873	89134328	0.185103	0.363361	0.399762	-0.177102	-0.290141	-0.539596	-0.0612917	0.529421	0.587506	0.542384	1	-1
137	A003-D2			0.59732	1	0.248358	-1	0.333729	0.367573	0.293298	0.499903	0.989471	0.242321	0.776691	0.161089
138	A003-D3	DY579876	89134331	-0.875585	-0.102003	0.518075	-0.532436	1	-1	-0.31967	-0.979195	-0.305457	-0.127755	-0.747558	0.79673
139	A003-D4	DY579879	89134334	0.122586	0.466596	0.0444781	-1	0.157966	-0.0889106	0.348276	0.267292	0.290777	1	-0.725198	-0.16953
140	A003-D5	DY579881	89134336	-0.170761	-1	0.499696	0.804065	0.846439	0.381597	1	-0.680904	-0.484817	-0.461051	0.398504	-0.508136
141	A003-D6	DY579882	89134337	0.246217	0.512922	0.445213	0.517507	1	-0.160434	0.483879	0.48272	0.829424	0.733869	0.357632	-1
142	A003-D7	DY579885	89134340	-0.0628464	0.168238	0.475425	1	-0.307512	-1	-0.0847129	-0.29119	0.341337	0.0683721	0.346588	-0.561749
143	A003-D8			-0.41943	0.463592	0.319827	-0.0541492	1	0.285964	-0.610224	-0.0718458	0.0386317	0.50993	0.58277	-1
144	A003-D9			-0.0560951	-1	0.575679	0.501442	0.0754316	0.223831	1	0.399106	0.247314	0.360627	0.299704	-0.189403
145	A003-E1	DY579889	89134344	0.0878072	0.537795	1	0.627225	0.338347	0.52418	0.288002	0.484048	0.534045	-0.388563	-0.83113	-1
146	A003-E10	DY579891	89134346	-1	0.483777	0.94358	0.648581	1	0.406954	-0.272136	0.184534	0.236507	0.470844	0.207402	0.148216
147	A003-E11	DY579893	89134348	1	0.575021	0.648002	-1	0.962812	0.895816	0.59577	0.899097	0.403292	0.508314	0.746014	0.396166
148	A003-E12	DY579895	89134350	0.686293	-0.352273	0.0867672	0.468722	1	0.334153	-0.349402	0.933342	0.349577	-1	-0.131074	0.377317
149	A003-E2	DY579897	89134352	-0.481391	-0.218934	-0.403517	0.245283	-0.321307	0.0869064	-0.206692	-0.242814	-0.4329	1	-0.233939	-1
150	A003-E3			-0.652199	-0.22999	-0.589636	-0.373152	0.165874	1	0.666562	-0.507101	-1	-0.0908172	-0.0302711	0.110977
151	A003-E4			0.305491	-0.283127	-1	-0.0418284	-0.481062	-0.164761	-0.333405	1	0.91161	-0.208716	0.207804	-0.513282
152	A003-E5			0.439199	-0.289255	0.745751	0.416149	0.419052	0.439717	0.350889	0.557823	1	0.630111	-1	0.920834
153	A003-E6	DY579901	89134356	-0.632685	0.0889884	-0.055506	-0.106776	-1	-0.58342	-0.624027	-0.232203	-0.402579	1	-0.674258	-0.44675
154	A003-E7	DY579903	89134358	-0.754185	0.417826	1	-1	-0.0962444	0.552681	-0.0352314	0.503787	-0.211006	0.44242	-0.893589	-0.453798
155	A003-E8	DY579905	89134360	0.327851	-0.283132	1	0.251911	0.134138	-0.107171	0.405614	0.554805	-0.160966	-1	0.394973	0.253116
156	A003-E9	DY579907	89134362	0.183586	-0.123142	-0.186912	-0.724354	0.814713	0.331862	1	-0.184851	0.00763997	-1	-0.231507	-0.24288
157	A003-F1			0.552164	0.266499	-0.597791	1	-0.559113	-0.107267	-1	-0.119476	0.267326	0.928277	0.0471881	-0.326207
158	A003-F10	DY579910	89134365	-0.536557	-0.43582	0.721529	1	-1	-0.277106	-0.697415	-0.286806	0.732335	-0.996212	-0.0509538	-0.99074
159	A003-F11			-0.35323	0.130938	-0.170841	-0.0582125	-0.0399691	-0.0383823	-0.49544	-1	-0.0820153	1	0.129156	0.712915
160	A003-F12			-0.235527	1	-0.237994	0.0798219	-0.673956	0.63413	-1	0.44944	0.721022	0.272215	0.443694	-0.731824
161	A003-F2	DY579914	89134369	-0.0972191	-0.147553	0.0326325	1	0.239514	-0.32765	-1	-0.5926	-0.0230927	-0.259465	0.0818489	-0.441179
162	A003-F3	DY579916	89134371	-0.0731449	-0.326705	-0.386408	0.106606	1	0.00803215	-0.631575	-0.491216	-0.199244	-1	-0.0995628	0.620708
163	A003-F4	DY579917	89134372	0.162936	0.94704	0.494242	0.359789	0.408678	0.671933	0.077576	0.729711	1	0.680441	-1	0.260699
164	A003-F5	DY579919	89134374	-1	0.789925	-0.14535	1	-0.280018	0.0699996	-0.472698	0.229041	-0.268067	0.489703	0.504512	0.00961834
165	A003-F6	DY579921	89134376	-0.464616	-0.0198036	-0.302583	-1	-0.183118	-0.228161	1	-0.191799	-0.203586	-0.0933809	0.0256502	-0.173776
166	A003-F7	DY579923	89134378	0.0796363	0.0971253	-0.400829	1	0.598203	-0.806233	-1	-0.0396936	-0.0771839	0.721843	-0.159815	-0.658383
167	A003-F8			-0.11447	1	0.623606	-0.204123	0.187245	0.517284	-0.474257	0.659279	-1	0.298589	-0.00650196	-0.177248
168	A003-F9	DY579926	89134381	-0.639048	-0.634023	-0.546872	-0.541137	-0.572186	-0.599555	-0.58687	-0.700916	-0.761493	1	-0.706308	-1
169	A003-G1			-0.0135176	0.390066	0.536852	-0.488771	-1	-0.0945325	0.0356743	0.292357	0.0961822	1	-0.600072	-0.435253
170	A003-G10			-0.488946	-0.156081	-1	-0.283174	1	-0.133519	-0.0789389	-0.177994	-0.141737	-0.162076	0.208465	0.70034
171	A003-G11	DY579931	89134386	-0.971202	-0.721527	-0.0808284	1	0.589912	-0.344794	-0.00432185	-1	-0.933686	-0.16535	0.20472	0.111051
172	A003-G12			-0.811478	-0.624551	-0.461387	-0.553631	-0.70011	1	-0.437305	-0.406624	0.443588	0.102796	-1	-0.211715
173	A003-G2	DY579934	89134389	-0.926479	-0.861065	-1	1	-0.753005	-0.503552	-0.640494	-0.683767	-0.53635	-0.294886	-0.553034	-0.794429
174	A003-G3			-0.490017	-1	1	-0.754021	-0.248291	-0.240936	-0.793569	-0.413351	-0.952593	-0.668781	-0.647423	-0.971978
175	A003-G4			-1	0.737213	-0.227771	-0.453502	-0.206792	0.396659	-0.119813	-0.704531	0.658918	0.164493	1	0.0559033
176	A003-G5			-0.280684	-0.148625	0.331406	-0.11214	1	0.0327154	-0.610223	-0.438256	0.023951	-1	0.366562	-0.033563
177	A003-G6	DY579940	89134395	-0.72187	-0.120476	0.935223	-0.0282129	1	-0.378114	-0.574478	-0.480805	-0.465168	-1	-0.626651	0.516739
178	A003-G7	DY579942	89134397	-1	0.942525	0.940202	0.278818	0.126755	0.869431	1	0.845949	0.234252	0.155771	0.73598	0.8677
179	A003-G8	DY579943	89134398	0.801443	0.618781	1	0.0386134	0.202405	-0.359965	-0.85633	-0.734849	-0.790816	-0.996297	-1	-0.308264
180	A003-G9			0.487792	0.781999	0.995959	0.919026	0.757187	0.410044	1	0.798331	0.509619	0.981066	-1	0.604113
181	A003-H1	DY579946	89134401	-0.963417	-1	-0.818345	-0.16057	0.686876	-0.712501	-0.99655	-0.338505	-0.717527	1	-0.206913	-0.807317
182	A003-H10	DY579947	89134402	-0.357399	-0.353107	-0.212544	-1	1	-0.585404	-0.353096	-0.399828	-0.685076	0.15824	-0.186611	-0.418027
183	A003-H11	DY579948	89134403	0.106528	-0.494734	-0.869322	0.470087	1	0.252407	-0.791425	-0.807141	-0.403978	-1	-0.522903	0.252904
184	A003-H12			0.304158	0.604759	-0.581599	0.096792	-0.48059	0.899599	0.349279	0.551186	0.248013	-1	1	0.650131
185	A003-H2	DY579951	89134406	-0.227714	-0.982868	0.266629	0.0597086	1	-0.00338469	-0.73427	-0.337108	0.377071	-0.805684	-0.900216	-1
186	A003-H3	DY579953	89134408	-0.684745	0.0323955	0.05592	-0.89053	-0.225998	0.147518	1	-0.478506	-0.221655	-1	-0.352969	-0.708652
187	A003-H4	DY579955	89134410	-0.681972	-0.548693	-0.769929	-0.855678	0.0417483	-0.20252	-0.0178162	-0.635843	-0.481953	-1	1	0.609774
188	A003-H5	DY579958	89134413	0.446041	0.255248	-0.312104	0.942645	-0.559545	0.184069	0.251678	1	-0.0710329	0.204488	0.27667	-1
189	A003-H6	DY579960	89134415	-0.371053	0.0414134	-0.291417	1	0.818607	-0.112063	-0.0694891	-1	-0.295013	0.516594	-0.635635	0.640308
190	A003-H7	DY579962	89134417	0.0124448	0.0377448	-0.888789	-1	-0.83298	0.141691	1	0.0564079	0.0634677	0.082453	0.527841	0.394133
191	A003-H8	DY579964	89134419	0.100195	0.551223	0.295581	0.509765	0.0597097	0.0772517	-1	0.381022	0.65987	1	0.385215	0.872786
192	A003-H9			-0.375172	-0.363162	-0.923176	-0.296726	1	-0.541032	-0.696207	-0.152652	-1	-0.0411099	-0.650272	-0.271318
193	A004-A1	DY579967	89134422	-0.238613	1	-0.298601	-0.562402	-0.482933	-0.0113905	-0.0571796	-0.696576	-1	0.712901	0.154695	0.127906
194	A004-A10	DY579970	89134425	0.345235	0.0306425	0.102649	-1	0.268499	-0.405628	1	0.159418	-0.21035	-0.153852	0.366475	0.64529
195	A004-A11			0.613444	0.093421	0.808273	-1	0.830964	0.721321	1	0.0492292	0.201992	0.922722	0.630747	0.438346
196	A004-A12	DY579972	89134427	0.15953	0.321104	-0.520877	0.657483	0.205848	0.149991	-0.636948	-1	0.385627	1	-0.167746	0.709539
197	A004-A2			-1	1	-0.374881	-0.199138	-0.586795	-0.985447	0.452811	-0.334451	0.467083	-0.233099	0.866601	-0.189481
198	A004-A3	DY579974	89134429	0.0951007	-0.759132	-0.286476	-0.246326	0.689629	1	0.879316	-1	-0.665521	0.286756	0.303257	0.269223
199	A004-A4			0.0612275	-0.345134	0.307188	-0.60302	-0.483247	0.143373	-1	-0.219748	1	-0.10343	0.738338	-0.262375
200	A004-A5			0.659159	0.102181	0.805355	-1	0.999618	1	0.547544	0.461096	0.542946	0.956874	0.908863	0.370149
201	A004-A6			-1	0.223067	-0.826657	0.0800261	-0.393874	0.760059	-0.913871	0.380582	1	-0.422936	0.567732	-0.742969
202	A004-A7			0.96884	0.41045	0.597268	-1	0.276035	0.262702	-0.0385569	0.0460926	-0.488014	1	-0.0146658	0.96925
203	A004-A8	DY579979	89134434	1	-0.238936	-1	0.59856	-0.485746	-0.340172	0.0460762	-0.0529992	0.00360658	0.535803	0.597117	0.39589
204	A004-A9			-0.358094	-0.716548	-0.0347873	-1	-0.495776	-0.214621	1	-0.248653	-0.15245	-0.134916	-0.34746	-0.227253
205	A004-B1	DY579982	89134437	0.191156	0.323313	0.595503	0.335145	0.792753	0.312421	0.303562	1	-1	0.201248	0.350023	0.695244
206	A004-B10			0.780941	0.262258	0.728645	0.864928	-1	0.131336	0.119544	0.822097	0.405767	0.168312	0.0202745	1
207	A004-B11			0.369397	0.0492533	-0.0477262	0.257671	1	0.0964943	0.398135	-0.813674	0.0495739	-1	0.359116	-0.127012
208	A004-B12	DY579986	89134441	0.354538	0.0743782	0.505127	0.668121	-1	0.0902059	0.238148	-0.0919009	0.122306	1	0.413352	0.253778
209	A004-B2	DY579988	89134443	-0.864048	0.174557	0.11775	0.277861	0.181598	-0.334065	1	0.172802	-0.965978	-1	-0.898232	-0.74021
210	A004-B3	DY579990	89134445	-0.175175	-0.235181	0.646244	-0.0273411	0.87136	-1	0.469761	1	-0.656457	0.2432	-0.180126	-0.756995
211	A004-B4			0.149752	0.525337	0.730725	1	-0.416043	0.530303	-0.973179	-1	0.512851	0.126606	-0.207079	0.129382
212	A004-B5			-0.118006	0.19081	0.3744	0.129845	0.198258	0.244006	-1	-0.359376	-0.295555	-0.252197	-0.647173	1
213	A004-B6	DY579994	89134449	-0.59017	-0.729505	-0.465696	0.442507	1	-0.567002	-0.34529	-0.774516	-0.817038	-1	-0.54424	-0.315448
214	A004-B7	DY579996	89134451	0.619298	0.251951	-0.644528	-0.407631	1	0.289105	0.862905	0.545843	-0.0103344	-0.429171	0.329954	-1
215	A004-B8			-0.132402	-0.890546	-0.263456	0.872466	0.493783	0.140967	-1	0.139027	0.385435	1	-0.00428771	0.431533
216	A004-B9			-0.0901609	0.324865	-1	-0.286031	-0.308034	0.423535	-0.572296	-0.505797	0.0911999	-0.0509431	-0.13798	1
217	A004-C1			0.468787	-0.126799	0.552725	1	0.437767	0.375433	0.621064	0.310116	-1	-0.420072	0.375117	0.633313
218	A004-C10			-0.340999	-0.134964	-0.288129	-1	0.472369	0.424852	-0.264998	-0.0140724	-0.189506	-0.16592	1	0.801611
219	A004-C11			-1	1	-0.571602	-0.623049	0.0533039	-0.255126	-0.898306	-0.192761	0.606755	-0.758836	0.225959	0.23941
220	A004-C12			-0.0795764	-0.16791	-0.656178	0.303486	0.422021	-0.147948	-1	0.450518	-0.410105	0.151098	0.448361	1
221	A004-C2			-1	0.284386	0.0434498	0.327921	0.714272	0.408461	0.266148	1	0.777888	0.321268	0.464455	0.423622
222	A004-C3			-1	-0.437132	-0.944725	0.530046	-0.624482	-0.256916	1	-0.250553	-0.367914	-0.737238	0.904294	0.554344
223	A004-C4			-0.0376384	-0.128579	-0.997108	-0.445125	1	-1	0.643191	0.806718	0.124422	-0.522163	0.488199	0.0213308
224	A004-C5			0.110211	0.0985156	1	0.504703	-1	-0.657942	-0.958561	-0.629793	-0.842232	-0.135817	0.0362492	0.673039
225	A004-C6	DY580009	89134464	0.548774	-0.107994	0.861793	-0.155147	0.909743	0.868878	-1	0.413897	0.705968	0.328553	0.919304	1
226	A004-C7			-0.839373	-1	-0.944707	-0.754663	1	-0.71685	-0.834833	-0.767244	-0.638624	-0.0159568	-0.87574	-0.24134
227	A004-C8	DY580013	89134468	-0.319203	-0.753334	-0.373106	0.183723	1	-1	0.737606	-0.757554	0.177281	0.331917	0.882549	-0.205782
228	A004-C9			0.176366	0.284089	0.5404	1	-1	-0.152625	-0.67498	0.369448	-0.806048	-0.463271	0.948272	0.616579
229	A004-D1			0.34827	0.972814	0.738173	0.368687	0.693755	0.68801	-0.00278985	-0.12679	0.560853	0.294105	-1	1
230	A004-D10			-0.618578	-0.11861	0.0797104	-1	-0.174996	0.0544887	0.383329	1	0.31586	0.981805	0.612374	0.119107
231	A004-D11			0.630129	0.746691	0.451416	-0.333568	0.181989	0.23587	-1	0.479978	0.369266	1	0.957894	-0.838681
232	A004-D12			-0.784626	-0.550908	-0.15015	0.339747	-1	-0.183467	-0.705355	-0.353777	0.0573655	-0.10659	1	-0.891984
233	A004-D2			0.0378532	-0.451979	-0.0864461	-0.68488	1	-0.37232	-0.381296	-0.201563	-0.411063	-1	-0.735307	-0.285481
234	A004-D3			-0.441525	0.294701	-0.408125	-0.452212	-0.554543	-0.485542	-0.658434	1	-1	-0.634632	-0.165992	0.137134
235	A004-D4			-1	0.077791	-0.111804	-0.632249	-0.569296	-0.334948	-0.786126	0.898013	1	-0.570968	-0.465361	0.0176829
236	A004-D5			-1	-0.0104988	0.42809	0.540328	0.918836	-0.0435531	0.125352	1	-0.0405188	0.543121	0.580708	0.7006
237	A004-D6	DY580026	89134481	-0.720868	0.162523	-0.719465	0.929227	1	-1	-0.392103	-0.187085	0.121786	-0.923307	-0.719248	0.152023
238	A004-D7			-0.355151	-0.0472419	1	-0.620419	-0.0428206	-0.361692	-0.186072	-0.50335	-0.231321	-0.626389	-0.241205	-1
239	A004-D8			-0.238549	0.22617	-0.501131	0.377418	-1	0.316215	-0.0254768	0.1697	0.202324	1	0.49627	0.185652
240	A004-D9	DY580030	89134485	0.356909	-0.177548	-0.639034	-0.15301	0.366363	0.956019	-0.26214	-0.823399	-1	0.0666851	0.415078	1
241	A004-E1	DY580032	89134487	-0.649176	-1	-0.357902	-0.496792	1	-0.212339	-0.168846	-0.940922	-0.84833	0.128352	-0.0144586	-0.0256869
242	A004-E10			0.276203	-0.385115	-0.114096	-1	0.171054	-0.474535	0.16123	-0.0554586	0.229322	0.481135	0.423669	1
243	A004-E11			-0.572716	-1	-0.151516	-0.302887	1	-0.322227	-0.89356	-0.771659	-0.056039	-0.128824	-0.298686	0.334144
244	A004-E12	DY580037	89134492	0.31722	-0.0247256	0.295392	0.242022	-1	0.614789	0.505442	-0.203612	0.101976	-0.55053	-0.597757	1
245	A004-E2	DY580039	89134494	-0.45001	-0.705548	-0.407278	-0.207897	1	0.0914257	-0.000381498	0.555358	-1	-0.258522	-0.250861	-0.00312874
246	A004-E3	DY580041	89134496	-0.153424	-0.77192	0.242436	-0.818607	1	-0.0538529	0.0133279	-1	0.108174	-0.067773	-0.456888	0.267671
247	A004-E4	DY580043	89134498	-0.696548	-0.541987	-0.696974	1	0.106645	-0.449921	-1	-0.533152	-0.787458	-0.1691	0.674626	-0.566486
248	A004-E5			-0.0350601	-0.0748256	-0.636943	-0.380209	1	0.244651	0.278826	0.922054	0.355612	-1	0.955592	0.794187
249	A004-E6			-1	0.186778	-0.168523	-0.139397	0.0281959	-0.129113	-0.422663	1	0.241672	-0.706493	-0.324121	0.00133326
250	A004-E7			-0.53027	0.793268	0.0149015	-0.849913	1	0.2719	-1	0.148523	0.583395	0.147283	0.486318	0.0219277
251	A004-E8	DY580046	89134501	0.755136	1	0.502118	0.435713	0.709677	0.853472	0.577128	0.787167	0.423492	-1	0.406488	0.392308
252	A004-E9			0.258921	0.648686	0.255153	0.17468	0.744411	0.114986	-1	1	0.0467793	0.788965	0.444592	0.420131
253	A004-F1			0.556988	0.876806	-0.241671	0.807907	1	-0.0325226	-0.501064	-1	-0.583497	0.0343519	-0.0368991	-0.353191
254	A004-F10			0.895054	-0.212529	-0.238769	0.0425707	0.330463	0.271703	-0.805531	-1	0.533559	0.466272	-0.346672	1
255	A004-F11			-0.197183	0.294309	-0.297499	0.193343	1	0.626288	-0.772193	-0.628545	0.452979	-1	-0.0316131	-0.407491
256	A004-F12			-0.599922	-0.864105	-0.62065	-0.946167	1	-0.377446	-0.83688	-1	-0.694145	-0.33125	-0.863445	-0.926671
257	A004-F2	DY580057	89134512	-0.861646	-0.268964	0.466381	1	-0.0176811	-0.538637	0.129967	-0.211457	0.194886	-1	-0.552007	-0.160088
258	A004-F3	DY580058	89134513	0.118027	0.594633	1	-0.189201	-0.114156	0.609363	-0.868717	0.0508191	-0.994445	-0.230892	-0.316733	-1
259	A004-F4	DY580060	89134515	0.511959	-0.116176	0.248388	0.0020756	-0.31689	1	-0.491628	-0.512609	0.0776696	-1	0.0162623	0.794276
260	A004-F5			-1	-0.566951	0.110225	-0.359211	0.113728	0.185268	0.141766	1	0.419758	0.873392	0.89337	0.218017
261	A004-F6			-0.0810713	-0.11747	-0.0216527	0.525213	-1	-0.092728	-0.699445	0.468365	-0.133577	-0.207097	0.102876	1
262	A004-F7			0.550853	0.426975	0.591114	0.0784514	0.4664	0.28059	1	0.506411	0.0245727	-1	0.309619	-0.453416
263	A004-F8			-0.240081	-1	-0.536286	-0.245394	-0.593963	-0.0198596	-0.970581	-0.311074	-0.441643	-0.160259	0.0468686	1
264	A004-F9			-0.761655	0.149552	0.570102	-0.616648	1	-0.585432	-0.41738	0.548668	-1	-0.65525	0.60704	0.0520063
265	A004-G1	DY580067	89134522	-0.39362	-0.607057	0.0398782	-1	-0.356802	-0.1388	-0.207313	-0.502523	-0.368008	1	0.246751	-0.792231
266	A004-G10			0.149603	0.173177	1	-1	0.579812	0.628932	0.951946	0.028705	0.507475	0.127329	0.461052	0.719748
267	A004-G11			-0.82677	0.0989184	-0.013136	-1	1	-0.123625	-0.0398952	0.0619606	-0.135081	0.209715	0.292305	0.451056
268	A004-G12	DY580070	89134525	0.521555	0.112057	-1	0.438563	-0.0789786	0.0714698	-0.647431	0.353317	-0.015967	1	-0.472802	0.678086
269	A004-G2			0.273858	-0.18502	-0.478089	-1	1	0.163555	-0.657404	0.0587872	-0.504957	-0.267222	-0.819466	-0.130968
270	A004-G3	DY580074	89134529	0.32921	-0.54857	-0.488894	-0.779245	0.107934	-0.623813	-1	-0.433716	-0.819931	0.0271507	-0.498964	1
271	A004-G4			0.595547	0.799528	-0.0563773	0.321586	-1	0.330424	-0.714228	0.639467	0.348306	-0.192007	1	0.125043
272	A004-G5	DY580076	89134531	0.361214	-0.0115991	0.438548	0.463593	0.333666	0.169911	-1	0.506816	0.476086	1	0.113865	0.139248
273	A004-G6	DY580079	89134534	0.722332	-0.0381016	0.389742	-1	0.351069	0.597988	1	0.690438	-0.254457	0.564203	-0.221165	0.0118669
274	A004-G7			-0.424901	-0.101943	1	0.205159	-0.217527	-0.000988642	0.511651	-0.921408	-0.619504	0.488654	-0.295625	-1
275	A004-G8			0.768915	-1	-0.463771	-0.925208	-0.112285	-0.690212	-0.847017	-0.727014	-0.769065	0.175809	-0.682016	1
276	A004-G9			-0.461922	-0.7722	-0.606078	0.131116	1	-0.362329	-1	-0.317666	0.409967	0.244588	0.0275876	0.110088
277	A004-H1			0.375161	0.0571582	-0.228342	0.00718634	0.807913	0.672854	0.368313	0.358675	-1	0.556548	0.581593	1
278	A004-H10	DY580087	89134542	-0.451685	-0.0627357	-0.921753	0.794165	-0.156846	-0.558128	-0.602066	-0.184003	-0.350047	-1	1	0.131061
279	A004-H11			-0.318236	-0.925162	-0.435043	-1	-0.00598118	-0.470916	-0.271356	-0.699972	-0.941617	-0.719921	-0.495981	1
280	A004-H12			0.147239	-0.815014	-0.422695	-1	0.367613	1	-0.236728	0.147703	-0.0154701	-0.202072	0.705714	-0.240216
281	A004-H2	DY580092	89134547	-0.764207	-0.633321	-0.687156	-0.32475	1	-0.819045	-0.935992	-1	-0.622717	-0.784944	-0.841114	-0.472384
282	A004-H3	DY580094	89134549	-0.369327	0.400721	0.509564	1	0.258005	0.401213	0.275983	-0.211294	0.0572839	-1	-0.792761	-0.0476151
283	A004-H4	DY580096	89134551	0.140694	-1	-0.402409	-0.902634	1	0.336752	-0.645409	-0.546378	-0.579998	-0.0219281	-0.578072	-0.103759
284	A004-H5	DY580098	89134553	0.419525	-0.422063	0.54053	-1	0.823688	0.701206	0.246441	-0.625951	-0.448381	1	0.216902	0.613955
285	A004-H6	DY580100	89134555	0.513339	0.377549	0.474223	1	-0.928174	0.163561	-0.353646	0.440449	0.72795	-1	0.951027	0.936856
286	A004-H7			0.398434	0.910251	0.349411	0.0291654	-1	0.244699	0.0210167	1	0.762407	0.23642	-0.158012	-0.239827
287	A004-H8			-0.705903	-0.891483	-0.329232	0.46141	-0.710585	-0.436912	-1	-0.626614	-0.764181	-0.830873	-0.369091	1
288	A004-H9	DY580104	89134559	-0.06803	-0.319372	0.00186565	-0.581304	0.908723	0.0349371	0.104321	-0.145586	-0.815263	0.0604329	-1	1
289	A005-A1			0.274184	0.0670915	-0.881483	0.775053	1	-0.491641	-0.396039	-1	0.13525	-0.229794	0.750221	0.0504993
290	A005-A10	DY580107	89134562	0.495305	-0.438484	-1	0.797936	0.220981	0.826612	-0.261449	-0.475675	0.61144	1	-0.820518	0.00298325
291	A005-A11	DY580109	89134564	-0.497095	0.270958	-0.663094	-0.601337	-0.206031	0.199003	-0.818085	-1	0.322085	-0.688096	-0.699601	1
292	A005-A12			0.127095	0.482819	0.286866	-0.426006	1	0.654852	-1	0.821029	0.840459	-0.364828	0.110817	0.713524
293	A005-A2	DY580113	89134568	0.114964	0.278953	0.941239	-0.0451654	0.430197	0.51942	1	0.407922	0.407001	-1	0.480226	0.207751
294	A005-A3			-0.153959	0.226032	-0.450986	-0.0255397	0.444538	0.329505	-0.708335	0.137701	-0.11335	0.173318	1	-1
295	A005-A4	DY580116	89134571	-0.633198	0.706977	-0.834186	-0.167798	0.421535	-0.977262	0.349511	-0.777371	-1	-0.736914	1	0.352482
296	A005-A5	DY580118	89134573	-0.701123	-0.413082	-0.371238	-0.877854	-0.0478563	0.0345761	-1	0.823235	-0.568016	0.110279	0.556489	1
297	A005-A6			-0.856543	-0.422212	-0.572869	-0.604562	1	-0.771192	0.253961	-0.77808	-0.595224	-1	-0.128781	0.312329
298	A005-A7	DY580121	89134576	-0.270701	-0.0799582	-0.401863	0.361174	1	-0.366257	-0.443421	-1	-0.0125373	-0.546887	0.314831	-0.102171
299	A005-A8	DY580123	89134578	-0.122216	0.311394	-0.16186	-1	-0.0127411	-0.0172491	-0.207603	1	-0.00355651	-0.35239	-0.100835	-0.18611
300	A005-A9	DY580125	89134580	-0.027632	-0.11097	-0.522586	-1	0.302457	1	0.250057	-0.502926	0.131758	0.375327	-0.643659	0.897466
301	A005-B1	DY580127	89134582	-0.570165	-0.81384	-0.551883	1	-1	-0.47262	0.446905	-0.351952	-0.415056	-0.22316	0.0453426	0.176824
302	A005-B10			-1	-0.715329	-0.379009	-0.454507	-0.931436	-0.244129	-0.588958	-0.435943	-0.436064	1	-0.228666	-0.826972
303	A005-B11			-0.948187	-0.186578	-0.477093	1	0.196185	0.0626448	-1	-0.579869	0.149773	-0.45158	-0.651039	0.461026
304	A005-B12	DY580130	89134585	0.353242	-0.0637713	0.117808	0.703603	0.696124	0.572052	-1	-0.536446	-0.514315	-0.78391	0.558611	1
305	A005-B2	DY580132	89134587	-0.137613	-0.347324	0.0351643	0.335754	0.360062	-0.434149	0.340224	0.727663	-1	0.686216	0.572931	1
306	A005-B3	DY580134	89134589	0.519947	0.639195	0.108646	0.112203	-0.192385	-0.313743	-0.224467	0.342887	-0.167119	-0.373697	-1	1
307	A005-B4	DY580136	89134591	1	0.667779	0.456136	-1	0.0975532	0.698539	0.597587	0.837247	0.597397	0.586369	0.996853	0.228835
308	A005-B5	DY580139	89134594	-0.266598	-0.567438	0.289854	-1	-0.175368	0.0709672	0.471595	-0.501119	0.0480933	-0.864843	0.0286608	1
309	A005-B6	DY580141	89134596	-0.442756	-0.731446	-0.0692431	-0.397499	-0.364949	-0.50481	-1	-0.667621	-0.542357	0.77695	-0.0703464	1
310	A005-B7			-0.483131	0.296413	0.421537	0.093427	1	0.307658	0.460525	0.193034	0.566479	0.0807472	-1	-0.100202
311	A005-B8	DY580145	89134600	-0.189756	-1	-0.428221	-0.732435	-0.0168768	-0.48942	-0.622492	-0.602759	-0.360242	-0.821952	-0.0694437	1
312	A005-B9			-0.54848	0.0331949	0.328824	-0.0679569	0.194411	1	-1	0.0883938	-0.437252	-0.698116	0.151584	0.177079
313	A005-C1	DY580147	89134602	0.245794	-0.974794	-0.487948	1	-0.511756	0.32	-1	-0.265373	-0.262619	-0.477817	-0.290889	-0.291324
314	A005-C10	DY580149	89134604	-0.0127426	0.286012	-0.538702	1	0.708789	-0.000169506	-0.784362	0.172725	-0.0604053	-1	0.979834	0.685133
315	A005-C11	DY580151	89134606	-0.0621486	0.683713	-0.382599	1	-0.0522739	-1	0.181238	0.401544	0.084543	-0.961609	-0.936418	-0.67368
316	A005-C12	DY580153	89134608	-0.0739599	1	0.138741	0.421068	0.408278	0.996413	-1	-0.336547	0.687176	0.448683	0.446049	0.435686
317	A005-C2	DY580154	89134609	0.138754	-0.957048	0.146129	0.284096	-1	-0.523919	0.824633	0.554895	0.113641	0.650872	0.45475	1
318	A005-C3			-0.425691	-0.268187	0.680001	-0.0458218	-0.0475358	-0.0954415	1	0.180258	-0.136568	-0.420267	0.0181919	-1
319	A005-C4	DY580157	89134612	0.192656	-0.717761	-0.310435	-1	0.227494	0.0105776	0.25507	-0.742732	-0.0951053	0.377349	1	0.32935
320	A005-C5	DY580159	89134614	-0.593913	-0.764964	-0.52519	-0.690285	-0.223614	-0.91085	-1	-0.803896	-0.702593	1	-0.412203	-0.874318
321	A005-C6	DY580161	89134616	-0.666738	-1	-0.24477	-0.109149	-0.270941	-0.454898	-0.810496	-0.44211	-0.504129	1	0.396965	-0.066151
322	A005-C7	DY580163	89134618	-0.77926	-0.575541	-0.15102	0.492411	0.56674	-0.189029	-0.513055	-0.340889	0.072499	1	-0.91942	-1
323	A005-C8	DY580165	89134620	0.359882	0.428882	0.767915	0.605963	0.69372	-0.132244	-1	0.667368	0.605199	0.525045	1	0.280208
324	A005-C9			-0.542092	1	-0.357157	-0.255436	-0.279768	0.666034	-1	-0.654936	0.159781	-0.0951777	-0.772916	-0.0918511
325	A005-D1			0.188316	1	0.261304	-0.252728	0.669943	0.729523	0.287815	0.87963	0.483185	-1	-0.257794	0.544728
326	A005-D10	DY580169	89134624	0.115323	-0.0757949	-0.572287	1	-0.109578	-0.405596	-0.027058	-1	-0.2396	-0.242505	-0.679927	0.91738
327	A005-D11			-1	-0.426256	-0.381419	-0.189509	-0.574507	-0.258237	-0.723095	-0.180533	1	-0.569554	-0.160105	-0.571398
328	A005-D12	DY580172	89134627	0.203932	0.15884	0.304389	-1	1	0.503673	0.242988	0.173956	-0.253343	0.751671	0.167486	0.737915
329	A005-D2			0.0189245	0.521163	0.333281	0.748408	-0.0847649	-0.389617	-1	0.608681	1	-0.637672	0.465767	-0.947968
330	A005-D3	DY580175	89134630	-0.126813	0.343874	-0.211941	0.3435	-0.730762	-0.0659877	-0.860104	-1	-0.444846	-0.740331	1	0.651364
331	A005-D4	DY580178	89134633	0.166386	0.404513	1	0.923169	0.126147	0.0250991	0.778159	-0.0493637	0.340064	0.624821	0.30987	-1
332	A005-D5	DY580180	89134635	-0.729702	-1	-0.047348	1	0.414677	-0.529774	0.0860242	-0.00591114	0.0359997	0.831271	-0.26359	0.381752
333	A005-D6	DY580182	89134637	0.863947	-0.520798	-0.288144	0.784167	0.944142	0.063835	-0.732959	-1	0.707885	0.978139	0.310023	1
334	A005-D7	DY580185	89134640	-0.407586	0.847645	0.608069	0.548658	0.421937	0.85914	0.229913	0.260138	1	-0.0322265	0.134305	-1
335	A005-D8			-1	1	-0.789949	-0.35623	-0.534118	-0.255254	0.0863381	-0.418453	-0.52288	-0.539153	-0.164514	-0.276614
336	A005-D9			-0.345821	1	0.14515	0.253015	-0.467099	0.00576647	-1	-0.29643	0.8631	-0.410582	0.136123	0.156804
337	A005-E1	DY580190	89134645	-0.214575	0.726412	0.0939228	-0.982014	-1	-0.327804	0.119709	0.0736069	0.175511	0.160802	1	0.463272
338	A005-E10			-0.242638	0.30669	0.595968	-0.572498	0.889751	1	-0.717045	-0.304869	-0.394304	-0.360502	-0.539469	-1
339	A005-E11	DY580194	89134649	0.718178	0.692604	0.632323	-1	0.544462	1	0.411842	0.543962	0.475195	0.690818	0.738057	0.285473
340	A005-E12	DY580196	89134651	-0.374406	0.994935	1	-0.992956	0.685931	0.347339	0.128472	-0.528997	0.560183	0.340894	-1	-0.448101
341	A005-E2	DY580198	89134653	-0.308971	-0.104077	-0.0560802	0.208815	-1	-0.163049	-0.62322	-0.585753	-0.074437	-0.0637174	0.0737315	1
342	A005-E3	DY580201	89134656	0.383393	0.124998	-0.152548	1	-1	0.223386	0.341464	0.292312	0.0390404	0.813909	0.354211	0.275555
343	A005-E4	DY580203	89134658	-0.241264	-0.2808	0.285768	-0.731863	0.890602	0.629117	-0.0711302	-0.273111	-1	0.673446	-0.244552	1
344	A005-E5	DY580205	89134660	0.853163	0.467509	0.390019	0.924212	1	0.179936	0.0835196	-0.500506	0.0333051	0.948026	0.299024	-1
345	A005-E6	DY580207	89134662	-0.327207	0.221741	-1	-0.275721	1	-0.397966	-0.700469	-0.44235	-0.964215	-0.0260117	0.709579	-0.0956914
346	A005-E7	DY580209	89134664	0.236786	-0.0136639	0.559383	-0.231485	1	0.527215	-1	0.0209765	0.33794	-0.514054	0.683789	0.0273737
347	A005-E8	DY580211	89134666	-0.303304	-0.892622	-0.513839	-0.519593	1	-0.127508	-0.777064	-0.918357	-0.19501	-1	0.430149	-0.907981
348	A005-E9	DY580213	89134668	0.285716	0.622041	-0.410129	-1	0.015143	-0.457461	-0.14587	0.398737	0.245296	-0.0178161	-0.443511	1
349	A005-F1			0.21866	-0.574955	-1	-0.100402	-0.727165	0.0116406	1	-0.663432	0.0687169	-0.401868	-0.408704	-0.563859
350	A005-F10			-1	1	0.12316	0.0242437	-0.0712105	-0.460144	-0.50544	-0.438516	0.166468	-0.365088	-0.466539	0.0471501
351	A005-F11			0.225797	1	0.0832779	-0.463713	0.211558	0.94312	-1	0.619344	0.861536	-0.62232	-0.216542	-0.0609076
352	A005-F12			0.403097	1	-0.756658	-0.335755	-0.952887	-0.510277	-0.460219	-0.44097	0.721798	-1	-0.28808	-0.288567
353	A005-F2			0.15228	-0.104813	-0.0170889	-0.0901632	-0.313833	0.21592	0.0514867	-0.262541	0.151255	-1	-0.0138411	1
354	A005-F3	DY580220	89134675	1	-0.275415	0.0570015	0.0417918	0.958436	0.650341	0.168065	0.359735	0.809886	-1	0.00622625	-0.706994
355	A005-F4	DY580223	89134678	-0.274471	-0.642983	-0.459676	-0.596998	1	-1	-0.478833	-0.281398	-0.498777	-0.669475	0.122334	0.0674509
356	A005-F5	DY580225	89134680	0.961131	0.160615	-0.457851	0.352436	-0.0802665	0.42043	1	0.531292	0.178766	-1	0.311295	0.600858
357	A005-F6	DY580227	89134682	0.153509	-0.479229	0.650329	0.74035	-1	-0.23652	-0.342747	-0.321656	-0.360369	0.945387	-0.250286	1
358	A005-F7	DY580230	89134685	-0.631935	-0.265646	-0.780854	1	-1	-0.412889	-0.0218423	-0.887712	-0.521022	-0.917654	0.226882	0.103412
359	A005-F8	DY580232	89134687	0.34633	0.0563889	0.634037	1	0.209888	0.12351	0.247612	0.134799	0.195463	-0.43856	0.582351	-1
360	A005-F9	DY580234	89134689	-0.645681	-0.214801	-0.0498139	-0.0474783	1	-0.194664	-0.543303	-0.985494	-0.541946	-1	-0.325502	-0.537645
361	A005-G1	DY580236	89134691	-0.299622	-0.851643	-0.67564	-0.18853	-0.595808	-0.707095	-0.6598	-0.22698	-1	1	-0.250344	-0.275195
362	A005-G10	DY580238	89134693	-1	0.990394	-0.0966167	0.556728	-0.0950973	0.740317	-0.468775	-0.595699	1	0.0227945	0.23921	0.30034
363	A005-G11	DY580240	89134695	-0.318305	-0.151183	0.24028	0.137836	-0.203772	-0.319379	0.121397	-0.164251	-0.11956	1	-0.450381	-1
364	A005-G12			-0.149226	-0.207032	0.857564	-0.619688	0.0133862	1	-1	0.341291	-0.668829	0.0607174	0.0746595	-0.961762
365	A005-G2	DY580241	89134696	0.543714	0.20248	1	-0.0485624	0.431465	0.872097	0.393218	0.152884	-0.319627	-0.0403736	0.204937	-1
366	A005-G3	DY580242	89134697	0.997948	0.0546074	-0.235221	0.452605	-0.491758	0.0960838	-1	0.27632	1	0.812236	0.854515	0.739719
367	A005-G4			0.320164	0.330679	0.732844	-0.514027	-1	1	-0.26377	-0.112906	0.0788675	-0.218873	0.0649166	-0.38979
368	A005-G5	DY580243	89134698	1	-1	0.404009	0.110102	0.4492	-0.0557402	0.358526	0.147594	0.422608	0.914667	0.822141	0.103373
369	A005-G6	DY580244	89134699	-0.224466	0.0965078	-0.17968	-0.0685824	1	-1	-0.738106	-0.12226	-0.959032	-0.686436	-0.0422314	0.308067
370	A005-G7	DY580245	89134700	0.111056	-0.649634	-0.243146	0.255833	1	-0.430541	-0.199642	-0.498078	-0.0128635	-0.305492	-0.60354	-1
371	A005-G8			0.0391813	0.551268	0.80805	-0.300167	0.162518	1	-0.514395	-0.116588	0.30416	-0.589585	-1	0.0929879
372	A005-G9	DY580246	89134701	0.301402	-0.529117	-1	0.41769	0.548903	-0.725187	-0.785414	-0.294383	0.216365	0.234928	1	-0.0890509
373	A005-H1			-1	-0.773103	-0.900064	-0.413323	-0.478048	-0.9903	1	-0.427388	-0.734591	-0.737361	-0.0692117	-0.982219
374	A005-H10	DY580247	89134702	-0.339969	-0.789771	-0.640133	0.206918	1	-0.250619	-0.24916	-0.0572903	-0.0953521	-0.315958	-1	-0.819522
375	A005-H11	DY580248	89134703	-0.50518	-0.153143	-0.496701	0.0628047	-0.722289	-0.478755	0.770752	-0.538218	-1	-0.787254	-0.317888	1
376	A005-H12	DY580249	89134704	-0.447229	-1	-0.325783	0.264489	-0.518365	0.195761	0.0571088	0.479965	0.102698	-0.170385	0.613973	1
377	A005-H2	DY580250	89134705	0.101354	-0.248904	-0.165632	0.453073	0.941098	-0.103603	-1	-0.379096	-0.432842	1	-0.501715	-0.268058
378	A005-H3	DY580239	89134694	0.469798	1	0.0847741	0.221481	-0.367251	-0.0189744	-0.142806	0.0550511	-0.240064	0.118196	-1	-0.507127
379	A005-H4	DY580251	89134706	-0.245026	-0.659544	0.152323	-0.129428	-0.277402	-0.365351	-0.268487	-0.273375	-1	-0.736915	0.648453	1
380	A005-H5	DY580252	89134707	-0.293927	0.279198	-0.416909	0.75743	-1	0.123293	-0.608491	1	0.592826	0.20131	0.475235	-0.623518
381	A005-H6	DY580253	89134708	0.191739	-0.637975	-0.519866	1	-0.166145	-0.854401	-0.317711	-0.354919	-0.234118	-1	-0.0635097	0.675816
382	A005-H7	DY580254	89134709	1	0.466029	0.97555	0.822345	0.646383	0.478697	-1	0.633001	-0.451033	-0.255396	0.543085	0.858408
383	A005-H8	DY580255	89134710	-0.412949	-0.26218	-0.289134	0.698555	0.901686	-0.108856	-1	0.527002	-0.201066	-0.0421585	0.849343	1
384	A005-H9	DY580256	89134711	0.257307	-0.28919	0.204442	0.00140581	0.303043	-1	0.0818568	0.290247	0.367676	1	0.128867	-0.0733173
385	A006-A1	DY580257	89134712	0.250948	0.12074	-0.793913	-0.832264	-0.262144	0.680994	0.0911522	-1	0.541101	0.573469	1	0.895889
386	A006-A10	DY580258	89134713	-0.56725	-0.407717	-0.789806	-1	-0.683209	-0.776209	-0.405695	-0.333364	-0.720301	0.172167	0.903526	1
387	A006-A11	DY580259	89134714	-0.691683	-0.0786354	-0.570034	-0.390656	1	0.0817972	-0.265829	-1	-0.63837	-0.217861	-0.790184	-0.616246
388	A006-A12	DY580260	89134715	0.0565198	-0.297903	-0.428031	-0.101226	0.168752	-0.311134	-1	0.148618	-0.640908	0.00337127	-0.0187625	1
389	A006-A2	DY580261	89134716	-0.17508	-0.215865	-0.238412	-1	-0.114013	0.326291	1	0.536364	0.273352	-0.753064	-0.877952	-0.9926
390	A006-A3	DY580262	89134717	0.4764	0.703731	0.969061	0.438927	-1	1	0.404163	-0.0344311	0.188534	0.781372	0.25436	0.643261
391	A006-A4	DY580263	89134718	-0.301893	-0.097316	0.292034	-0.078522	1	-0.135066	-0.104981	-0.24671	-0.10621	-0.222406	-0.251364	-1
392	A006-A5	DY580264	89134719	-0.528917	-0.9338	-0.771325	0.00216183	1	0.905754	-1	-0.711932	-0.889986	-0.525325	-0.546576	-0.217005
393	A006-A6	DY580265	89134720	-0.205684	0.264331	-0.289739	-0.556892	0.0310043	0.129068	1	-0.514442	-0.00249034	-1	-0.0347275	-0.485003
394	A006-A7	DY580266	89134721	0.433115	0.252409	0.497418	0.240088	-0.652706	0.667302	-1	0.378656	0.0798131	-0.658977	1	0.750605
395	A006-A8	DY580267	89134722	-0.157183	-0.0707086	0.177089	-0.939301	0.950057	1	0.531792	-1	-0.267021	0.316193	0.05681	-0.627457
396	A006-A9	DY580268	89134723	-0.645009	-1	-0.691884	1	0.0529099	-0.70263	-0.59837	-0.560692	-0.581354	-0.608706	-0.492384	0.0625533
397	A006-B1	DY580269	89134724	-0.667682	-0.0592265	1	-1	-0.851857	-0.184027	-0.916956	0.138114	0.918987	0.0655892	-0.707209	-0.688723
398	A006-B10	DY580270	89134725	-0.503308	0.144883	0.0746962	1	-0.276445	0.31838	0.684619	0.764599	0.27972	-1	0.969548	-0.295321
399	A006-B11	DY580271	89134726	0.952891	0.745904	0.376573	-0.477807	-1	1	0.434987	0.164246	0.76825	-0.114173	0.801301	0.00547114
400	A006-B12	DY580272	89134727	0.994169	0.221774	0.578554	-1	0.310909	1	0.589352	0.733288	0.763678	0.836189	0.610621	0.243802
401	A006-B2			-0.676466	1	0.160282	-0.697626	-0.300722	-0.614235	-0.434787	-1	0.532594	-0.891338	-0.677791	-0.535085
402	A006-B3			0.514195	0.93374	0.373381	0.582225	1	0.0655493	0.393016	0.726054	0.192301	0.432918	0.396967	-1
403	A006-B4	DY580273	89134728	-0.781357	-0.402169	-0.773718	1	-0.895241	-0.565228	-1	-0.363264	-0.601623	-0.812393	-0.519586	0.159342
404	A006-B5	DY580274	89134729	0.155935	-0.993995	0.308283	-0.425153	-0.0122533	-0.025149	-0.451686	-0.205094	-0.707864	-0.670085	1	-1
405	A006-B6	DY580275	89134730	-0.518212	-0.181138	-0.0679146	-1	-0.669789	-0.444323	-0.800294	-0.127661	-0.0157704	-0.598754	0.0201803	1
406	A006-B7	DY580276	89134731	-0.55821	-0.375362	-0.59659	0.0206047	0.55605	-0.108862	-0.847188	0.00442594	-0.41703	-0.842515	1	-1
407	A006-B8			0.268437	0.614921	0.602791	0.836647	-0.167035	0.500507	-0.547294	1	-0.388789	-1	-0.110725	-0.0782411
408	A006-B9	DY580277	89134732	-0.223339	-1	0.618604	-0.070922	0.291349	0.242715	0.869109	1	-0.620305	0.17483	0.660725	-0.57182
409	A006-C1			-0.147079	1	0.403057	0.355816	0.454975	0.0674968	-0.336385	0.0430464	0.251896	-0.49093	-1	-0.174249
410	A006-C10	DY580278	89134733	0.424567	0.941811	0.419576	1	0.668198	0.770126	0.901518	0.917044	0.471927	-1	0.412844	0.523785
411	A006-C11	DY580279	89134734	-0.663877	0.112305	0.627333	0.0523059	1	0.112256	-0.064759	-0.545929	-0.959615	-1	0.700002	0.29051
412	A006-C12	DY580280	89134735	-0.872946	-0.670763	-0.645472	-0.769051	1	-0.506458	-0.343556	-0.582966	-1	-0.541968	-0.465863	-0.396023
413	A006-C2	DY580281	89134736	0.347613	0.605016	-0.646128	-1	0.123989	0.479859	0.900258	-0.280495	1	-0.966189	-0.660145	-0.712908
414	A006-C3	DY580282	89134737	-0.946712	-0.488292	-0.079909	-0.25604	1	-0.531199	-0.431742	-0.633441	-1	-0.552814	-0.594775	-0.638494
415	A006-C4	DY580283	89134738	-1	-0.719939	-0.925158	-0.379154	-0.467727	-0.235052	-0.439862	-0.80637	-0.148113	0.105972	-0.483654	1
416	A006-C5	DY580284	89134739	-0.0322268	1	0.387771	0.000998527	-1	0.754799	-0.739695	-0.0112446	0.958527	0.0322466	-0.996653	-0.277944
417	A006-C6	DY580285	89134740	-0.0430681	-0.00802579	0.0117977	-0.94219	-0.456891	0.256873	-0.610656	-1	-0.824896	1	-0.208766	-0.0346776
418	A006-C7	DY580286	89134741	0.201476	0.435511	0.902102	-1	1	0.595136	0.562059	0.412786	0.262215	0.453266	0.891626	0.891184
419	A006-C8	DY580287	89134742	-0.363682	-0.542985	0.110307	-0.843958	0.40647	0.392374	-0.494557	-1	-0.167777	-0.244151	-0.0574126	1
420	A006-C9	DY580288	89134743	0.797561	0.312316	0.373468	-1	0.734563	0.334742	0.134823	0.0363394	-0.319337	0.433858	0.304076	1
421	A006-D1			-0.533971	-1	1	-0.556429	-0.193512	0.053898	-0.783867	-0.160784	-0.777454	-0.939466	-0.683927	0.383383
422	A006-D10	DY580289	89134744	0.00315734	0.619986	0.4436	1	0.372939	0.160164	0.725185	0.33637	0.700283	0.3436	0.638822	-1
423	A006-D11	DY580290	89134745	0.487174	-0.450748	-1	0.623875	1	0.00602292	-0.131067	0.267892	-0.390757	0.208362	0.190924	-0.175717
424	A006-D12	DY580291	89134746	0.264448	-0.340473	-0.302372	-1	0.173626	-0.0506066	-0.465689	-0.312687	-0.289502	0.143685	-0.0982939	1
425	A006-D2	DY580292	89134747	-0.604575	-0.239821	-0.89458	1	-0.763614	-0.642715	0.159885	-0.304998	-0.465049	-0.238707	-0.0381268	-1
426	A006-D3	DY580293	89134748	-0.527427	-0.646991	-0.414982	1	0.855767	-0.575301	-1	0.199021	-0.851845	-0.458927	-0.687174	-0.875107
427	A006-D4	DY580294	89134749	-0.432139	-0.348041	-0.472008	-0.735827	1	-0.421207	-0.5099	-0.678807	-0.404463	-1	0.226625	-0.694059
428	A006-D5	DY580295	89134750	-0.265557	-0.359474	-0.310296	-0.957433	-0.453757	-0.00147757	-0.330637	0.34843	-0.893311	-1	0.188106	1
429	A006-D6	DY580296	89134751	0.517511	0.535702	0.731506	0.755405	0.487779	0.48993	0.826695	0.103967	0.500647	1	0.265389	-1
430	A006-D7	DY580297	89134752	0.538138	-0.476994	0.189647	0.706623	1	-1	-0.443717	0.798502	0.244776	0.735474	0.688945	-0.23266
431	A006-D8	DY580298	89134753	-1	-0.427946	-0.55812	-0.96313	0.0310704	-0.163333	-0.441963	-0.420068	-0.68042	-0.575599	1	-0.131552
432	A006-D9	DY580299	89134754	0.782095	-0.471571	-0.275882	0.750601	-0.257283	-0.119734	-0.630613	0.058971	-0.738854	-1	1	-0.57086
433	A006-E1			-1	0.891939	0.827954	-0.0566523	0.104289	0.645137	-0.730438	1	-0.833374	0.641913	0.514073	0.279093
434	A006-E10			-0.16919	1	0.556122	0.685708	-1	0.634343	0.441948	0.352984	-0.0212048	-0.409728	-0.172112	-0.982958
435	A006-E11			0.214528	0.777369	0.129725	-0.0480483	0.429767	1	0.0712111	-0.763895	-0.316096	-1	-0.227508	0.314696
436	A006-E12	DY580300	89134755	-0.11131	-1	1	0.669993	-0.27332	-0.190664	-0.116016	-0.00729599	-0.11294	0.60004	-0.535084	-0.456484
437	A006-E2			-0.847522	1	-0.745567	-0.523275	-0.357831	-0.805635	-1	-0.0265184	0.110829	-0.420998	-0.353279	-0.39268
438	A006-E3	DY580301	89134756	-0.312383	-0.125525	0.544792	-0.473103	-0.370346	0.562919	-0.277405	0.0790245	-1	0.113036	0.151594	1
439	A006-E4	DY580302	89134757	1	0.247708	0.350044	-0.353101	0.83213	0.484983	-0.366222	0.90909	0.262664	0.826858	-1	0.571124
440	A006-E5			-0.89139	1	0.130221	0.544162	0.0517033	0.172507	-0.0886184	0.0175268	0.792518	-0.817798	-1	-0.210522
441	A006-E6	DY580303	89134758	-0.756518	-0.277685	-0.586037	1	-0.412557	0.00978717	0.411964	-0.567102	0.141471	-0.775083	0.700495	-1
442	A006-E7	DY580304	89134759	-0.169929	0.815543	0.622138	0.411036	0.316169	0.963839	0.209457	0.164387	0.0108029	-1	0.708866	1
443	A006-E8			-0.455091	-0.911633	-0.603905	0.456855	1	-0.445878	-1	-0.710119	-0.91544	-0.404952	-0.447035	-0.589867
444	A006-E9	DY580305	89134760	-0.323958	0.59415	0.679086	-1	0.919886	0.0290288	0.140082	0.199829	0.585315	-0.222357	1	-0.154138
445	A006-F1	DY580306	89134761	0.674724	-0.704267	-0.174862	-0.0031416	0.285945	1	0.189392	-1	-0.335439	0.0274584	-0.712193	-0.475298
446	A006-F10	DY580307	89134762	-1	-0.829072	1	-0.180367	-0.346802	-0.502653	-0.0314538	-0.163641	-0.179474	-0.352627	0.347218	0.536934
447	A006-F11	DY580308	89134763	0.544307	0.387895	0.452181	-1	0.691381	0.66169	1	-0.0458204	0.49437	0.367338	0.124369	-0.341443
448	A006-F12	DY580309	89134764	-0.0546111	-0.276123	-0.133925	0.436595	0.830442	-0.283715	-0.27368	0.736008	-1	-0.221192	1	-0.391342
449	A006-F2			-0.596169	-0.479487	-0.900276	-0.315312	-0.78522	-0.677252	1	-0.520485	-0.466567	-0.72315	-0.479823	-1
450	A006-F3			-0.961241	-0.850065	0.32491	0.352539	-0.415557	-0.814076	0.038725	-0.804112	-0.775267	1	-0.000841197	-1
451	A006-F4	DY580310	89134765	0.112831	0.0913292	0.247264	-1	0.212601	-0.105138	-0.271806	0.273718	0.0301635	-0.200625	0.158547	1
452	A006-F5	DY580311	89134766	0.0717181	-0.823814	-0.795972	0.166871	1	0.921004	0.905204	-0.166792	-1	-0.0803518	-0.321797	-0.348813
453	A006-F6	DY580312	89134767	-0.133587	-0.464186	-1	0.677064	1	0.354866	-0.976958	0.199085	0.824513	-0.156581	0.628456	-0.00524075
454	A006-F7			-0.501324	1	-0.403258	-0.251336	-0.301217	-0.735161	0.501204	-0.517309	-0.578236	-0.259744	-0.217877	-1
455	A006-F8	DY580313	89134768	-0.708534	-0.169554	-0.629725	-0.861825	0.726128	-0.84607	-0.935699	-0.477545	-1	-0.385712	1	0.244259
456	A006-F9			0.291681	0.0409627	0.166934	0.678376	1	-1	-0.104069	0.345082	0.450623	-0.574956	-0.325096	-0.343007
457	A006-G1	DY580314	89134769	0.107742	0.21047	-1	-0.825825	1	0.131753	-0.470994	-0.4691	-0.175544	0.0594504	0.153573	-0.262715
458	A006-G10	DY580315	89134770	-0.821759	-0.918164	-0.636112	-1	-0.727717	-0.782696	-0.467426	-0.296822	-0.486682	1	-0.196431	-0.108121
459	A006-G11	DY580316	89134771	-1	0.330404	0.441067	1	0.0696911	-0.665136	-0.955085	-0.188648	-0.309917	-0.547182	0.165022	-0.634932
460	A006-G12	DY580317	89134772	-0.555	1	0.859496	0.095405	0.332151	-0.261004	-0.321279	0.262154	-0.110642	-1	-0.228401	0.233975
461	A006-G2			-0.620679	-0.483229	-0.366886	-0.136117	-0.178758	-0.0762132	1	-0.876453	-0.400758	-1	-0.236815	-0.181871
462	A006-G3			0.241671	1	0.952744	-1	0.42954	0.608561	0.12257	0.416101	0.491911	0.725277	0.359489	-0.968803
463	A006-G4	DY580318	89134773	0.0750269	-1	0.0158616	1	-0.143618	-0.347197	0.0742849	-0.21422	-0.241314	-0.26886	0.259387	0.124237
464	A006-G5	DY580319	89134774	-0.027387	-1	-0.917716	-0.329934	-0.207306	-0.0168623	0.24592	0.0948376	1	-0.243577	0.247159	-0.566336
465	A006-G6	DY580320	89134775	0.0601029	0.764154	0.479548	0.543463	0.539691	0.663198	-1	0.190217	-0.33674	0.384867	0.0595065	1
466	A006-G7	DY580321	89134776	0.203738	0.168754	1	-0.569021	0.320681	0.813408	0.63426	-0.330577	0.144137	0.663285	-0.740183	-1
467	A006-G8	DY580322	89134777	-0.162334	-0.237005	0.0776988	-0.38642	0.548439	-0.482784	0.0927164	-0.529878	-1	-0.565818	0.279224	1
468	A006-G9	DY580323	89134778	0.452684	-0.935172	-0.134918	0.937058	1	-0.00921891	0.034184	0.127985	-0.791468	-1	-0.111867	0.657366
469	A006-H1	DY580324	89134779	0.025395	-0.538416	0.148319	-0.806093	0.916301	0.365425	-0.397177	-0.278602	1	0.113382	0.905465	-1
470	A006-H10	DY580325	89134780	-0.308155	-0.650062	-0.507607	-0.412042	-1	-0.56761	1	-0.139448	0.0391149	-0.245752	-0.410675	-0.666258
471	A006-H11			0.328349	-0.146932	1	-0.304674	-1	0.291773	-0.149524	0.194597	-0.537004	0.159021	-0.0176226	-0.236289
472	A006-H12			-0.0474779	1	0.6493	0.922805	0.578569	0.615936	0.752504	0.875583	0.433866	0.372846	0.733388	-1
473	A006-H2	DY580326	89134781	-0.516594	0.244037	-0.108097	-0.160416	-0.186262	-0.128626	-0.0843027	-0.558225	1	-1	-0.489923	-0.870011
474	A006-H3	DY580327	89134782	-0.669029	0.841664	-0.162291	0.0159591	-0.695107	-0.74601	0.348836	-0.328758	1	-1	-0.214733	-0.555778
475	A006-H4	DY580328	89134783	-0.247443	-0.132901	0.255969	1	0.0263465	-0.28328	0.46854	-0.291345	-0.489668	-0.400233	0.39943	-1
476	A006-H5	DY580329	89134784	0.0260873	-0.440997	-0.0504302	0.385785	-1	0.334577	-0.182637	0.360451	0.731016	0.0343314	0.564399	1
477	A006-H6	DY580330	89134785	-1	-0.146184	-0.379325	1	-0.852723	-0.20074	-0.392941	-0.36718	-0.382709	-0.10119	-0.198908	0.050865
478	A006-H7	DY580331	89134786	0.171662	-0.13801	-0.0868383	-0.87964	-0.170732	-0.157477	-0.652542	-1	-0.756811	0.660234	-0.326168	1
479	A006-H8			-0.87763	1	-0.260234	-0.0026458	-0.0966189	0.303654	-0.514895	-0.51466	0.396496	-0.875979	-0.600701	-1
480	A006-H9	DY580332	89134787	0.823909	0.0276569	-0.265924	0.600175	-1	-0.703471	-0.124915	0.463427	0.228808	0.144983	0.411706	1
481	A007-A1			-0.72811	0.649334	-0.0636939	0.145081	1	0.110539	0.238052	0.62616	0.229258	0.897054	-1	0.161606
482	A007-A10	DY580333	89134788	-0.700932	-0.636599	0.303089	-0.50428	1	0.110989	0.0448295	-1	-0.937616	-0.137361	0.023264	0.341174
483	A007-A11	DY580334	89134789	-0.927716	-0.845043	-0.631619	-0.717007	1	0.34662	0.240147	-0.0537881	-0.566442	-0.794955	-1	-0.329318
484	A007-A12	DY580335	89134790	-1	0.15135	-0.0317143	0.249112	-0.725506	0.259954	-0.34426	-0.656173	-0.762921	-0.935059	1	-0.919828
485	A007-A2			-0.658133	-0.488257	-0.13144	-0.520237	1	-0.301691	-1	-0.609461	-0.835913	-0.838554	-0.546176	-0.581956
486	A007-A3	DY580336	89134791	-0.432964	-0.217907	0.169023	-0.287737	1	0.136627	0.254493	-1	-0.0468232	0.138599	0.376813	0.143151
487	A007-A4			-0.97011	0.378774	-0.0234664	-1	-0.555478	-0.0189096	-0.709769	0.232928	0.803438	0.187308	1	-0.175044
488	A007-A5			0.0766461	0.345707	0.779583	-1	0.174934	0.123408	0.375774	0.106327	0.152408	-0.188469	0.360025	1
489	A007-A6			-0.998988	-0.0267111	1	-1	-0.530654	-0.776575	-0.717661	-0.29658	-0.214548	-0.603203	-0.999474	-0.453698
490	A007-A7			-1	-0.559176	1	-0.36003	0.961677	-0.28005	0.232642	0.166147	0.552712	-0.322335	0.775115	0.932734
491	A007-A8			-0.417783	0.219865	1	-0.623107	-0.469869	0.568422	-1	-0.586563	0.415087	-0.232088	0.785868	-0.916053
492	A007-A9			0.385086	0.888874	1	0.868063	-0.0432416	0.325084	-0.313243	0.941206	0.44796	0.578966	-1	0.620369
493	A007-B1			-0.430821	1	0.335376	0.185285	0.347106	0.982199	-0.250055	-0.267424	-0.363087	-0.440351	0.810178	-1
494	A007-B10	DY580337	89134792	-0.522982	-0.81745	-0.326308	-0.603712	-0.0524039	-0.583823	-0.0170054	0.184593	-1	-0.391175	0.215285	1
495	A007-B11	DY580338	89134793	0.3066	0.278956	-0.12821	1	-1	0.619238	-0.483745	0.326408	-0.299226	-0.0609967	0.262359	-0.514074
496	A007-B12	DY580339	89134794	0.280254	-0.335278	-0.436507	0.435142	0.00356035	0.399185	-0.485695	-0.0372184	-0.0588454	-1	1	-0.429145
497	A007-B2	DY580340	89134795	-0.171718	-1	-0.0338628	-0.230415	1	-0.496702	-0.11055	-0.720427	0.467316	-0.147856	-0.201115	-0.878088
498	A007-B3			1	0.680586	0.645604	-1	0.951363	0.674466	0.536528	0.504039	0.692193	0.314721	0.883607	0.612585
499	A007-B4	DY580341	89134796	-0.0998281	0.666659	-0.3679	0.0189684	-1	-0.293902	0.661152	1	0.133571	-0.326511	0.2565	-0.0362661
500	A007-B5	DY580342	89134797	-0.139579	0.270133	-1	0.648869	-0.661502	-0.0906268	-0.909548	0.238995	-0.315691	1	-0.590168	-0.300854
501	A007-B6	DY580343	89134798	-0.862621	0.0958996	0.964849	0.514737	0.729517	-0.0156192	1	-1	-0.466983	0.328216	0.323909	0.0306899
502	A007-B7	DY580344	89134799	-0.571167	-0.316187	-0.943869	-0.0760159	1	-0.448704	-1	-0.751132	-0.512268	-0.740386	-0.0438581	-0.572656
503	A007-B8			0.177505	0.334707	0.13594	0.333603	-0.0845531	1	0.234531	0.57298	0.897067	-0.629568	-1	-0.0565362
504	A007-B9	DY580345	89134800	-0.619435	-1	0.400462	1	0.116641	0.204775	-0.00202527	-0.243298	-0.547543	0.0572509	0.15707	0.277425
505	A007-C1			0.0938556	-0.0192578	0.727521	-0.264237	1	-0.394677	-0.339996	-0.220613	-0.366208	-0.0233601	-1	-0.939078
506	A007-C10			0.134335	0.718101	0.351159	0.0281269	1	0.78574	0.635978	0.270994	-0.49541	-1	0.489873	0.1486
507	A007-C11			-0.308305	1	-0.545713	-1	-0.0481762	-0.109828	-0.753135	-0.310705	-0.639513	-0.675294	-0.303631	-0.985792
508	A007-C12			0.106664	-0.00716987	-0.163418	0.19412	1	0.282252	-1	0.126055	-0.55624	-0.0442025	0.477049	0.107317
509	A007-C2			-0.0460315	-0.304725	0.198855	-0.024564	1	-0.111428	-0.0974057	-0.114129	-0.788359	-1	-0.251387	0.337498
510	A007-C3			-1	-0.540506	0.227698	-0.948316	1	-0.456504	0.0742645	-0.849527	-0.658067	-0.0436394	-0.0634798	0.845217
511	A007-C4	DY580346	89134801	-0.206504	0.121312	0.601148	0.52377	-0.0818218	0.338343	-0.0896894	-0.559651	-0.252626	-1	0.29212	1
512	A007-C5			-0.285478	0.646717	0.692377	-0.168599	0.648605	0.755085	0.689558	0.0619307	0.629785	-1	-0.362982	1
513	A007-C6	DY580347	89134802	-1	-0.314355	0.164428	0.178433	-0.00598063	-0.142146	-0.427554	-0.247066	-0.622098	0.517919	1	0.447795
514	A007-C7	DY580348	89134803	-1	-0.629537	-0.565769	-0.885203	1	-0.958078	-0.660782	0.232608	-0.658816	-0.675934	-0.293619	-0.526114
515	A007-C8	DY580349	89134804	0.483197	0.681109	0.108981	0.825217	0.876994	0.30792	0.523725	-1	-0.189492	-0.165531	0.983747	1
516	A007-C9			-0.0326535	0.222407	0.0205117	-1	0.0891245	-0.286409	-0.684968	0.444542	-0.339731	-0.211665	-0.678805	1
517	A007-D1	DY580350	89134805	0.343966	-0.373363	0.586139	-0.231248	0.949364	-0.0552191	0.274801	0.198335	-1	1	0.0193761	0.253833
518	A007-D10	DY580351	89134806	-0.617282	-0.767385	-1	1	-0.212526	-0.0824362	0.627155	-0.240377	-0.229581	-0.797051	-0.320653	-0.765659
519	A007-D11			0.758262	-0.1725	-0.300329	0.0658767	1	0.284347	-0.00776642	-0.243315	-1	0.73606	0.269979	0.0628158
520	A007-D12			1	-0.00992547	0.259631	0.0764407	0.278961	0.76421	0.0987799	0.572598	0.068942	-1	-0.16195	-0.73392
521	A007-D2	DY580352	89134807	-1	-0.737535	-0.479863	1	-0.0316788	-0.260182	-0.468231	-0.270987	-0.54286	-0.602793	-0.605053	-0.17624
522	A007-D3	DY580353	89134808	0.506341	-0.400226	-0.156371	-1	0.743515	0.840114	0.251224	1	0.989383	0.277259	0.816501	-0.0782133
523	A007-D4	DY580354	89134809	-0.659884	-0.378935	-0.570515	-0.912975	0.00410501	-0.298467	-1	-0.377103	-0.393412	-0.69683	-0.486573	1
524	A007-D5			-0.232593	-0.227003	-0.488718	-0.30734	-0.331931	-0.100797	-0.220799	0.281913	-1	1	-0.014888	0.168317
525	A007-D6	DY580355	89134810	-0.0151183	-0.144368	0.140116	-1	1	0.16839	0.353024	0.339252	-0.337441	-0.448763	0.660643	0.403477
526	A007-D7	DY580356	89134811	-0.939423	-0.826305	-0.926051	1	-0.499472	-0.564781	-0.532684	-0.66476	-0.824911	-1	-0.489662	-0.67722
527	A007-D8			0.509412	-0.57836	0.296678	-0.177978	0.532524	0.282751	-1	-0.810335	0.729803	-0.475184	1	0.8189
528	A007-D9	DY580357	89134812	-0.439109	0.221084	-0.440564	0.826816	-0.494089	-0.750141	-0.109046	0.0138982	-1	1	0.210561	-0.248859
529	A007-E1			0.466347	0.433225	0.539264	0.0954248	0.736276	0.630353	-0.0651725	0.402873	0.430882	1	-1	-0.701294
530	A007-E10			-0.443943	1	-1	-0.52086	0.771892	-0.306391	-0.91739	-0.73503	-0.437439	-0.554676	-0.36539	-0.302923
531	A007-E11	DY580358	89134813	-1	0.624325	0.595491	1	0.965296	0.473394	0.352372	0.661315	0.0888394	0.787116	0.168182	0.462093
532	A007-E12	DY580359	89134814	0.592341	1	-0.648258	0.24956	-0.857955	0.42547	-1	0.489438	-0.170169	0.355866	0.0156883	-0.597529
533	A007-E2	DY580360	89134815	-0.0464814	-0.204635	0.554819	0.167335	0.109779	-0.0565399	-0.48952	-0.0350614	-0.971741	-1	-0.323441	1
534	A007-E3			-0.320523	-0.468243	-0.124702	0.269523	0.519635	-0.353182	0.22939	-1	-0.351961	-0.117582	-0.215005	1
535	A007-E4	DY580361	89134816	-0.130548	1	0.242144	-1	0.742559	0.638635	-0.166286	-0.366575	0.0109614	0.244424	-0.153183	0.760282
536	A007-E5			-0.135026	0.442443	0.119369	0.109409	0.534927	0.202104	0.893968	0.170222	0.0503956	-1	-0.149712	1
537	A007-E6			-1	0.237109	-0.431152	0.359559	0.651405	0.0810001	-0.218425	-0.425114	-0.259005	1	0.509279	0.478881
538	A007-E7			-0.038291	0.574684	0.480276	-0.472787	0.701455	-1	-0.0166564	-0.268123	0.174462	-0.455426	-0.406173	1
539	A007-E8			-0.289984	0.160184	-0.0798299	0.155887	0.104313	0.844404	-0.265491	-0.0621247	-1	1	-0.00750208	0.301303
540	A007-E9			0.0120306	-0.659132	0.113055	-0.54647	0.800671	-0.771331	-0.769722	-0.443077	-1	-0.11669	0.474238	1
541	A007-F1			0.204407	-0.0866225	-0.418922	0.0903253	0.162799	-0.173398	0.493888	0.0486551	-1	1	0.0889287	0.386318
542	A007-F10			-0.302776	-1	-0.13913	0.33801	0.273473	-0.395368	-0.469393	-0.741045	-0.34637	-0.285992	0.0384869	1
543	A007-F11			0.339446	-0.314776	-0.88352	-0.505758	-1	-0.0597589	0.499307	0.110687	-0.288268	1	-0.330009	-0.971427
544	A007-F12			-0.517665	-0.633995	-0.582622	-0.394548	-0.555012	-0.741216	-0.742338	-1	-0.642451	-0.908924	-0.779844	1
545	A007-F2			-1	-0.0990083	0.291992	-0.504991	0.590667	0.204878	-0.379211	-0.0388309	0.168358	-0.987003	0.370675	1
546	A007-F3			-0.5315	-0.00815351	-0.0634801	1	0.209442	-0.115591	-0.172364	-0.280137	-1	-0.665781	-0.876709	-0.366755
547	A007-F4	DY580362	89134817	-0.155587	-0.484349	-0.584914	-0.328612	0.939841	-0.130115	-0.189946	-1	-0.46526	-0.832614	1	0.606304
548	A007-F5	DY580363	89134818	0.219339	-0.452877	-0.210269	0.500291	0.696454	-0.27514	1	0.623524	-1	0.677565	0.673416	0.862027
549	A007-F6			-0.818578	-0.181309	-1	0.17176	0.372133	-0.206072	-0.835724	-0.226372	-0.0936424	-0.469928	0.203463	1
550	A007-F7			0.195023	0.573275	0.13984	0.163829	0.901819	1	-0.32697	0.90853	-0.150702	-0.236793	0.237291	-1
551	A007-F8	DY580364	89134819	-0.401225	-0.845138	-0.0530372	1	0.594344	0.14005	0.0868463	-0.411014	-1	-0.0265071	0.522249	0.0558068
552	A007-F9	DY580365	89134820	-0.958131	-0.96237	1	0.481184	0.871909	-1	0.110412	-0.708251	-0.953465	-0.142975	-0.583319	-0.48532
553	A007-G1			-0.450695	0.480792	0.322461	0.734554	1	0.41287	-0.49586	-0.479131	-0.158152	-1	-0.129172	0.470328
554	A007-G10	DY580366	89134821	-0.3943	-0.757396	0.155396	-0.122571	-0.0240658	-0.837923	-0.63423	-0.514503	-1	1	-0.399921	-0.624853
555	A007-G11	DY580367	89134822	-0.274462	-0.271598	-0.756179	0.223757	0.118681	-0.493858	-0.602789	-0.344887	-0.523481	-1	-0.854366	1
556	A007-G12			-0.0636499	0.0678678	0.488224	-0.016632	0.787158	0.105933	-0.550899	-1	-0.354335	-0.342356	0.563825	1
557	A007-G2			-0.801875	-0.889666	-0.768857	1	-0.50164	-0.532512	-1	-0.493803	-0.465971	-0.761574	-0.191487	-0.316122
558	A007-G3	DY580368	89134823	-0.70829	-0.290826	0.294661	1	0.687442	0.40252	0.247773	-1	-0.861926	-0.225418	0.300752	-0.225749
559	A007-G4	DY580369	89134824	0.331872	0.877305	0.215967	-1	1	0.297295	0.799166	-0.326262	0.0449688	-0.0832803	0.0366589	0.788668
560	A007-G5	DY580370	89134825	0.719514	-0.212676	0.547308	-1	1	0.00815682	-0.296091	-0.235315	-0.655286	0.713247	-0.763288	-0.115113
561	A007-G6			0.272307	1	0.939874	0.365211	-1	0.687203	0.0669618	0.119707	0.503673	0.310443	0.709455	0.481915
562	A007-G7			0.123411	0.194031	-0.203597	-0.382589	0.732048	1	0.479916	0.428592	0.107246	-0.510509	0.709641	-1
563	A007-G8			-0.0723665	0.333869	-1	1	0.876003	-0.0991943	0.418081	0.242269	-0.131244	-0.247337	-0.750271	0.940193
564	A007-G9			0.408519	0.724312	0.258593	0.652648	0.380723	0.489906	0.268903	0.0314129	-0.0412165	0.625393	1	-1
565	A007-H1			1	-0.976434	-0.255512	-1	0.550018	-0.421327	0.54723	-0.108412	-0.65079	-0.114076	-0.155427	0.49656
566	A007-H10			-0.605871	-0.56351	0.0986525	1	-0.423429	-0.661472	0.0369968	-0.458493	-0.107173	-1	0.0734309	0.653745
567	A007-H11			-0.596045	0.111449	-0.431004	-0.862496	1	-1	0.0554902	-0.865643	0.310398	-0.446728	0.0709998	0.057153
568	A007-H12	DY580371	89134826	-0.623998	-0.253951	-0.047026	-0.215909	0.00423173	0.511115	1	0.699046	-0.584615	-0.999073	-1	0.162108
569	A007-H2	DY580372	89134827	0.863123	0.444915	0.649434	-1	0.469418	0.241917	0.238083	0.76695	1	0.80665	0.944608	0.531187
570	A007-H3	DY580373	89134828	0.444007	0.357781	0.373844	0.366406	1	0.412353	-0.0462538	0.213626	0.899249	-0.0964771	-1	-0.0120064
571	A007-H4			-0.467159	-0.412377	-0.256677	-1	-0.839854	1	-0.865751	-0.7665	0.0304331	-0.692844	0.229725	-0.366879
572	A007-H5	DY580374	89134829	0.095398	0.286796	-0.563662	1	0.148176	0.124508	-0.0108569	-1	0.909866	0.231269	0.112492	0.569736
573	A007-H6	DY580375	89134830	-0.344168	-0.530379	-1	-0.98461	0.758972	-0.132443	0.258906	-0.22384	-0.606923	0.0845598	0.365466	1
574	A007-H7			-0.231017	-0.667136	-0.270468	0.80479	1	-0.840802	0.261239	-0.492319	-0.662329	-1	-0.193057	-0.0396337
575	A007-H8	DY580376	89134831	0.27576	-0.0818465	-0.0803742	-0.78468	-0.0637558	-0.738724	-1	-0.573685	-0.57692	-0.623515	-0.173043	1
576	A007-H9			-0.815037	1	-0.649754	-0.752367	-0.705634	-0.878686	-0.784001	-0.417386	0.237352	0.119126	-1	-0.391883
577	A008-A1	DY580633	89135088	-0.052201	-1	0.0072467	-0.589645	-0.0892296	0.125361	-0.232585	-0.340795	1	0.277815	-0.899948	-0.380129
578	A008-A10			0.392863	0.780081	0.302733	-0.157083	-0.120687	0.885174	0.194891	1	0.642482	-0.754195	-1	0.253564
579	A008-A11	DY580634	89135089	0.210566	0.484187	0.744134	0.323678	-1	0.285998	0.0460569	1	0.66733	0.311208	0.68557	0.790769
580	A008-A12			0.189627	-0.0804594	0.0339588	-0.184055	0.412556	0.514179	-1	-0.284746	1	-0.104172	-0.180368	0.628096
581	A008-A2			-0.105416	0.691403	0.275083	-0.420558	-0.437438	1	-1	-0.556831	-0.14647	-0.450589	-0.216292	-0.0442955
582	A008-A3			-0.221009	0.592911	-1	-0.731757	0.285603	0.340843	-0.616975	-0.395876	1	-0.219635	-0.435533	-0.859964
583	A008-A4			-0.9556	0.55443	0.0175131	-0.958936	1	0.172863	-0.719405	0.489184	-1	-0.144274	-0.505555	0.599316
584	A008-A5	DY580635	89135090	-0.449875	0.0599071	0.0421495	1	-0.520051	-0.863687	-0.799178	-0.794166	0.0958128	-1	-0.435285	-0.455882
585	A008-A6			-0.567766	1	-1	0.710166	-0.366943	0.0389803	0.540581	-0.0736054	0.151589	-0.542279	-0.47117	0.759981
586	A008-A7			0.508803	0.345992	0.911579	0.715843	0.462663	0.707781	-0.902029	0.0967565	1	0.320968	0.719915	-1
587	A008-A8	DY580625	89135080	-0.0549952	-0.37274	-0.285892	1	-1	-0.123589	0.146007	0.541956	0.111307	-0.812257	0.0121697	0.799975
588	A008-A9			-0.123869	-0.0822427	0.372917	0.282067	-0.183135	-0.251356	-1	0.751008	1	-0.922822	0.477399	0.29956
589	A008-B1	DY580636	89135091	0.617363	-0.0720664	0.610523	0.803749	-0.35924	0.566618	0.286206	0.141728	0.282495	-1	1	0.592755
590	A008-B10			-0.50092	-0.248999	-0.788317	1	-0.679841	-0.217665	-1	-0.600466	0.0745849	-0.655543	-0.500849	-0.564783
591	A008-B11	DY580637	89135092	1	-0.313558	0.0295094	0.38762	0.14361	0.497817	0.174396	0.258344	0.321309	-1	0.766139	0.209993
592	A008-B12	DY580638	89135093	-0.718099	-0.576551	-0.165344	0.0143631	-0.253768	-0.960615	-1	-0.420409	-0.689008	0.0673591	-0.632601	1
593	A008-B2			-0.212379	0.283113	0.658726	-1	-0.685381	0.178195	0.400533	0.922397	0.765533	1	0.689341	0.132173
594	A008-B3	DY580639	89135094	1	-0.834862	-0.0641378	-0.616895	-0.340984	-0.59889	-0.402545	-0.412262	-0.959958	-1	-0.67285	-0.0977631
595	A008-B4			0.427435	0.627626	-0.312198	-1	0.355695	1	0.0463945	0.0194604	0.413905	-0.0345419	-0.0902776	-0.318941
596	A008-B5	DY580640	89135095	0.393146	-0.421291	-0.0516348	-0.356635	-1	0.0571373	-0.967888	-0.519182	-0.134639	1	0.740329	0.777923
597	A008-B6	DY580641	89135096	0.266912	0.550495	0.122168	-1	0.817003	-0.0773468	0.418798	0.343323	0.840445	0.0261916	0.695803	1
598	A008-B7	DY580642	89135097	0.121747	0.0882591	-1	0.34161	-0.825079	1	0.0717258	0.411952	-0.0116916	-0.350412	0.587662	0.258497
599	A008-B8	DY580643	89135098	-0.594922	-0.767052	-0.64103	-0.454732	-0.0251497	-0.414353	-1	-0.5018	-0.931899	0.0211317	-0.767845	1
600	A008-B9	DY580644	89135099	0.257623	-0.807448	-0.607971	-0.639661	-0.851484	0.042924	-0.618364	-0.34865	-0.0122173	-1	1	0.115646
601	A008-C1	DY580645	89135100	0.358249	-0.331844	-0.00902362	-1	1	-0.113394	-0.3638	0.512024	-0.276387	-0.333679	0.483139	0.57769
602	A008-C10	DY580646	89135101	-1	1	-0.909461	-0.204602	-0.394091	-0.165459	-0.603479	-0.146262	0.302418	0.089881	-0.442236	0.312945
603	A008-C11	DY580647	89135102	-0.579803	-0.626641	-0.140512	-1	-0.0620838	-0.106149	0.977606	-0.569293	-0.00620364	-0.521729	1	-0.0970631
604	A008-C12			-0.351319	-0.562072	-1	-0.157835	-0.898908	-0.501643	-0.83399	-0.487771	-0.676806	-0.199462	-0.493496	1
605	A008-C2			-1	0.851829	-0.220259	0.333526	1	-0.0870171	-0.0991893	-0.966359	-0.317462	-0.131336	-0.549944	0.508851
606	A008-C3	DY580648	89135103	-0.188887	-1	-0.647083	-0.414456	0.126728	-0.191292	-0.179085	0.0884829	0.176198	-0.258839	0.389194	1
607	A008-C4	DY580649	89135104	0.497836	0.462237	0.454197	1	0.775412	0.591785	-1	0.459335	0.652752	0.946642	0.65524	-0.259331
608	A008-C5	DY580650	89135105	-0.195137	-1	0.538029	1	-0.066042	-0.781509	-0.661619	0.364652	0.658066	-0.814343	0.984793	0.391022
609	A008-C6	DY580651	89135106	-0.15945	0.617707	-0.287449	1	0.309827	-0.179907	0.0800769	-1	-0.0889033	-0.275799	-0.0913001	-0.651207
610	A008-C7	DY580652	89135107	-0.817428	-0.713044	-1	0.0767749	0.468974	-0.767854	-0.235178	-0.12851	-0.270148	-0.563089	1	0.0268638
611	A008-C8	DY580653	89135108	-0.742582	-1	-0.507797	-0.512646	-0.689497	-0.703154	-0.910827	-0.648072	-0.88041	-0.853763	1	0.255387
612	A008-C9	DY580654	89135109	0.586908	0.164482	0.311635	1	0.430481	0.594146	0.82576	0.475531	0.450277	-1	0.676306	0.676419
613	A008-D1			-0.245692	-0.0172015	-0.150966	0.00146608	-0.451107	1	0.0940306	0.264786	-0.73414	0.00225025	-0.227205	-1
614	A008-D10	DY580655	89135110	-0.528257	-0.247425	-0.0936017	1	-0.822891	-0.618452	-0.931533	-0.695863	0.0139182	-0.739783	-1	-0.122436
615	A008-D11	DY580656	89135111	0.0695889	0.803919	0.95029	0.301458	0.486924	0.523627	-1	-0.666911	1	0.0509682	0.00875242	0.564255
616	A008-D12			-0.735916	-0.295479	-0.728704	-0.802182	-0.426448	0.540552	-0.469504	-1	1	-0.610645	0.0111196	-0.799217
617	A008-D2			-0.458946	1	-0.441011	-0.290541	-0.3262	0.0649905	-0.3494	-0.373579	-0.190112	-1	-0.259477	-0.284793
618	A008-D3	DY580657	89135112	0.0382967	-0.569089	-1	0.494392	0.559779	-0.202721	0.0462903	-0.291077	-0.785995	-0.696749	0.369841	1
619	A008-D4	DY580658	89135113	0.00949838	0.957284	0.156861	0.262767	0.376335	-1	-0.0879589	0.10971	0.316225	1	0.597822	-0.833928
620	A008-D5			-0.403449	0.453529	0.026217	-0.351979	-1	-0.0896269	-0.730987	0.226516	1	-0.475916	-0.411123	-0.441033
621	A008-D6	DY580659	89135114	0.469941	-0.688239	-0.971681	0.146195	1	-1	0.564003	-0.106354	-0.389862	0.331262	0.351765	0.913616
622	A008-D7	DY580660	89135115	-0.0393155	-0.165059	0.0404735	-0.664028	1	0.0320358	-0.978254	0.694721	-0.255969	-1	-0.154695	0.219243
623	A008-D8			-0.0242664	-0.603933	-0.463112	0.368678	-0.261819	1	0.360988	0.378392	-0.0225011	-1	-0.209468	0.502284
624	A008-D9	DY580661	89135116	-0.358591	-0.637268	-0.0126764	1	0.374077	0.123726	0.0705337	-0.13287	-0.639289	-1	-0.068658	0.0912581
625	A008-E1	DY580662	89135117	-0.0577007	-1	-0.385035	1	0.250909	0.267858	-0.106133	-0.0665571	0.457803	0.153255	-0.312442	-0.354655
626	A008-E10			0.77747	0.785194	0.658284	1	-0.835946	0.279724	-0.282539	-1	0.307647	0.66078	0.114943	0.993806
627	A008-E11	DY580663	89135118	-0.373712	-0.841338	-0.897622	1	-0.168954	-0.572051	-0.711081	-0.837977	-1	-0.429232	-0.120142	-0.312516
628	A008-E12	DY580664	89135119	1	-0.233446	-0.150608	-0.553464	-0.106825	-0.0703809	0.802708	-0.450047	-1	-0.570464	0.437502	-0.186044
629	A008-E2	DY580665	89135120	-0.144847	0.65751	0.0694583	-1	0.852752	-0.0705386	-0.451888	-0.010628	0.332847	1	0.939848	0.982959
630	A008-E3	DY580666	89135121	-0.931356	-0.0769872	0.549993	-0.217195	-0.847524	-0.897203	-0.666876	-0.282263	1	-0.585137	-1	-0.47737
631	A008-E4	DY580667	89135122	0.307135	0.551377	0.469945	0.247795	0.736106	0.713133	0.434986	1	0.518643	0.167811	-1	0.307642
632	A008-E5			-0.691328	-0.0886062	-0.641079	0.541693	1	-0.24284	-0.550722	-1	-0.605898	-0.448243	-0.360077	-0.572205
633	A008-E6	DY580668	89135123	0.231551	0.154094	0.53908	-0.912313	0.754159	-0.409248	1	-1	-0.422988	0.103908	0.191918	0.464293
634	A008-E7	DY580669	89135124	0.733669	0.516117	0.484713	-1	0.345478	0.791564	0.72995	1	0.702057	0.616342	0.755842	0.8403
635	A008-E8			0.0120677	0.289695	-1	-0.469909	-0.293013	1	0.187791	-0.114567	0.145995	-0.257557	-0.722354	-0.339273
636	A008-E9			-0.463477	0.918763	-0.949274	0.0108801	-0.51884	-0.0675061	-1	-0.303051	1	0.452262	0.749695	0.183201
637	A008-F1	DY580670	89135125	-0.310822	-1	-0.526243	0.188226	1	0.202421	-0.255117	-0.867784	-0.842087	-0.304212	0.671488	-0.0729126
638	A008-F10			-0.282448	0.454378	0.115926	-0.688639	0.0567785	0.362218	-1	-0.155946	0.937164	-0.545329	-0.607398	1
639	A008-F11	DY580671	89135126	-0.875276	-0.0919056	0.0312067	0.189499	1	0.618352	0.233998	-0.459385	-0.452786	-1	-0.284547	-0.03712
640	A008-F12			-0.0163527	1	0.198307	0.206799	0.511985	-1	0.153323	-0.136149	0.364294	0.0345491	0.616522	0.508626
641	A008-F2	DY580672	89135127	0.559831	-0.314385	-0.174592	0.687581	0.0506383	-0.531075	-1	-0.173576	0.340077	1	-0.618959	-0.394807
642	A008-F3	DY580673	89135128	-0.980357	-0.581349	-0.693404	-0.211216	1	-0.533096	-0.358305	-1	-0.798443	0.147904	-0.586656	-0.592319
643	A008-F4	DY580674	89135129	0.0465368	0.712428	-0.405704	-0.079077	-0.853668	0.334427	-0.106186	-0.438182	-0.559203	-0.93159	1	-1
644	A008-F5			-0.73606	0.831301	0.0769739	1	0.578973	-0.0495884	-0.434109	0.514765	0.375962	0.162119	0.935841	-1
645	A008-F6	DY580675	89135130	-0.299266	-0.301713	-0.795753	0.0450062	-0.36563	0.0252758	1	-0.256172	-0.103221	-1	-0.738064	0.170098
646	A008-F7	DY580676	89135131	-0.400767	-0.782627	1	-0.878816	-0.722934	-0.280874	-0.731882	-0.0237755	-1	-0.639153	0.0553448	0.00202507
647	A008-F8			-0.462857	0.566972	0.806798	-0.113507	-1	1	-0.974983	-0.121225	-0.0251275	-0.200535	-0.197978	0.0483167
648	A008-F9	DY580677	89135132	-0.15705	0.660732	-0.661437	0.0529432	-0.101875	1	0.289625	-0.534111	-0.228876	-0.0833138	0.32819	-1
649	A008-G1			-0.612247	0.936587	-0.302544	-0.634911	-0.980969	-0.143931	-1	0.758735	1	-0.544235	0.44113	-0.322537
650	A008-G10	DY580678	89135133	-0.107012	0.472343	-0.31699	-0.313454	0.2088	-0.363217	-1	-0.384554	1	-0.04217	-0.621017	0.613582
651	A008-G11	DY580679	89135134	1	0.0863034	0.377664	0.820562	0.822337	0.252817	-1	0.285478	0.733097	-0.218304	0.700283	0.824305
652	A008-G12	DY580680	89135135	-0.302215	0.0120793	1	-0.154917	0.612526	0.365544	-0.0519705	-1	0.00215057	0.7381	0.946139	-0.567206
653	A008-G2			-0.309586	1	0.498923	0.0741637	-0.142145	0.036454	-1	-0.361026	0.0789586	-0.525968	-0.547671	0.437089
654	A008-G3	DY580681	89135136	-0.668787	-0.362341	-0.591332	1	-0.236837	-0.613145	-1	-0.488925	-0.687667	-0.286454	0.0540231	-0.411933
655	A008-G4	DY580682	89135137	0.0110455	-0.479869	-0.476472	1	0.161912	-0.322699	0.204808	-1	-0.939166	-0.0962166	0.912865	0.573541
656	A008-G5			-0.192486	-0.191041	-0.426787	-0.471	-0.800756	-0.443252	-0.749037	0.297549	1	-0.882163	-1	-0.999053
657	A008-G6	DY580683	89135138	0.56369	0.38779	0.0954404	-1	0.203437	-0.447703	-0.516948	-0.0647741	-0.364929	0.61208	-0.45466	1
658	A008-G7	DY580684	89135139	-0.988857	0.345607	-0.314356	-0.400413	-0.21247	-0.104351	-0.822469	-0.388289	-0.276145	-1	0.0371111	1
659	A008-G8	DY580685	89135140	-0.75899	-0.324541	-0.0273307	-0.394159	0.0355787	0.109101	-0.991383	-0.527244	-1	-0.649272	0.0423221	1
660	A008-G9	DY580686	89135141	0.019825	0.770356	0.594882	0.337471	1	0.231203	0.619483	0.742872	0.478279	-1	0.190201	0.464113
661	A008-H1	DY580687	89135142	-0.169878	-0.753984	-0.652113	1	-0.014709	-0.41217	-0.565882	-0.957248	-0.00358487	-1	0.0498873	-0.728596
662	A008-H10	DY580688	89135143	0.74631	0.429768	0.297555	-1	-0.375549	0.0860903	-0.428017	-0.0306032	-0.557148	0.424815	0.0661489	1
663	A008-H11	DY580689	89135144	-1	0.581873	0.86687	0.712205	1	-0.657592	-0.150243	-0.254092	0.349457	0.0454574	-0.118478	-0.109864
664	A008-H12	DY580690	89135145	-0.314094	0.00531606	0.470359	-0.0316258	-0.00195306	-0.164365	0.245501	-1	-0.314421	1	0.261761	0.983409
665	A008-H2			0.485824	0.417212	0.256432	0.837562	-1	0.448419	0.694107	0.334929	1	-0.0133582	-0.572922	0.919929
666	A008-H3	DY580691	89135146	-0.184113	-1	-0.439799	1	0.484227	-0.624842	0.0579661	-0.411303	-0.665424	-0.793008	0.0948031	-0.062843
667	A008-H4	DY580692	89135147	0.00747657	-0.0240576	0.914734	0.643428	1	0.133344	-0.125293	-0.236943	-0.174589	-1	-0.0179053	0.913758
668	A008-H5	DY580693	89135148	0.966129	-1	0.328878	1	0.386169	0.279554	0.212774	0.00978223	0.781763	-0.158423	0.933951	-0.247163
669	A008-H6	DY580694	89135149	-0.340039	-0.669628	-0.623418	0.783519	-0.168458	-0.802989	-0.498135	-0.51188	-1	-0.110653	-0.870275	1
670	A008-H7	DY580695	89135150	0.0412746	1	0.489657	-1	0.361777	0.275862	0.316799	0.127211	-0.122961	-0.0027101	-0.337004	0.548995
671	A008-H8	DY580696	89135151	-0.416486	-0.704643	-0.261396	-0.714891	-0.225021	0.246554	-0.397164	-0.666959	-0.783826	0.0204011	-1	1
672	A008-H9	DY580697	89135152	1	-0.189016	0.0770554	0.0983281	-0.151902	-0.335071	-0.6046	-0.415038	-0.0986579	-1	-0.121493	-0.509573
673	A009-A1	DY580377	89134832	0.00521937	0.512017	-0.297169	0.415702	-1	-0.323475	-0.569391	-0.232684	0.145233	1	0.227835	0.378414
674	A009-A10			-0.325984	0.62261	1	-1	-0.183165	0.334274	-0.219338	-0.143216	-0.296299	-0.961734	-0.440954	-0.163957
675	A009-A11	DY580378	89134833	-0.119599	-0.0112562	-0.253411	0.117262	0.314919	0.126211	-0.31099	-0.0460022	-0.494196	1	-0.992171	-1
676	A009-A12	DY580379	89134834	0.510431	0.166406	1	-1	0.396746	0.354334	0.137572	-0.154522	0.224857	0.308174	0.482254	0.340034
677	A009-A2	DY580380	89134835	-0.251231	0.550247	0.623904	0.578886	0.65062	0.49846	-0.193729	0.33335	-0.213969	-1	1	0.351676
678	A009-A3	DY580381	89134836	-1	0.321007	1	-0.196053	-0.710939	0.0908049	0.186999	0.153491	0.270483	-0.476079	-0.505159	0.553927
679	A009-A4	DY580382	89134837	0.250752	-0.531249	-1	-0.192216	1	-0.0657752	-0.0423214	-0.441514	0.218716	0.189434	0.370376	0.554541
680	A009-A5	DY580383	89134838	-0.700916	-1	-0.959866	-0.620776	-0.286285	-0.867546	-0.412215	-0.638844	-0.833505	1	-0.370662	-0.900208
681	A009-A6	DY580384	89134839	0.393123	0.609843	0.149229	1	0.749719	-0.349388	-0.158358	-0.134175	0.200519	-1	-0.00326916	0.742404
682	A009-A7	DY580385	89134840	-0.786431	-0.582462	-0.821155	0.0831114	-0.33681	-0.212414	0.812604	-0.0236149	0.0728556	1	-1	-0.621785
683	A009-A8	DY580386	89134841	0.518288	0.74429	-1	0.483509	0.471526	0.763556	-0.674239	-0.150756	0.188983	0.39795	1	-0.0268391
684	A009-A9			0.116002	0.18099	0.223237	-1	0.190033	-0.561739	-0.142036	0.404559	-0.192763	0.534901	0.0705639	1
685	A009-B1			-0.258459	-0.992987	-1	1	-0.799844	0.511724	-0.102518	0.0589755	-0.880206	-0.523019	0.0663466	0.309397
686	A009-B10	DY580387	89134842	-0.373953	-0.618338	0.69146	1	0.042729	0.624892	-1	-0.120527	0.367722	-0.674365	-0.157186	0.27726
687	A009-B11			0.643484	0.407927	0.763414	-1	0.491323	0.28577	-0.127545	0.116143	-0.24926	-0.212029	-0.852517	1
688	A009-B12	DY580388	89134843	-0.849837	-0.979337	-0.653462	-1	0.467481	-0.882653	-0.903373	-0.723749	-0.925658	-0.903811	-0.588329	1
689	A009-B2	DY580389	89134844	1	-1	-0.646221	0.763717	0.187757	-0.130643	-0.0321383	0.0289616	0.0780543	-0.78862	-0.256878	0.378296
690	A009-B3	DY580390	89134845	0.272327	0.42696	-1	0.483562	0.0746158	-0.445884	-0.390279	-0.129193	0.149808	-0.651919	1	0.655814
691	A009-B4	DY580391	89134846	0.11236	-0.798472	-0.182118	0.0614291	1	0.0959228	-1	-0.0377184	-0.232692	-0.043722	0.0965744	-0.506201
692	A009-B5	DY580392	89134847	0.885246	0.805888	1	-0.0720295	0.384559	-0.0064414	0.691301	-0.403201	-0.107653	-1	-0.154465	0.346667
693	A009-B6	DY580393	89134848	0.334165	-0.743827	0.163413	-1	-0.461781	-0.342771	-0.871903	-0.96652	0.491384	-0.378411	-0.773244	1
694	A009-B7	DY580394	89134849	-0.325029	1	0.070257	-0.800625	0.0648439	0.308596	-0.610859	0.0656289	0.805543	-0.450065	-1	0.591758
695	A009-B8	DY580395	89134850	-0.384989	-0.871484	-0.472148	1	0.866248	-0.724596	-1	-0.425431	-0.0187441	0.961178	-0.170209	0.0180148
696	A009-B9			0.48292	1	0.360334	-0.00314078	-0.481742	0.556174	-0.211732	0.232692	0.933165	0.564832	0.394338	-1
697	A009-C1	DY580396	89134851	-0.169787	-1	-0.796461	1	-0.723374	0.056021	-0.189967	0.581548	0.268856	-0.622968	0.700578	0.0815875
698	A009-C10	DY580397	89134852	0.477841	-0.251531	1	-0.281779	0.572784	0.578523	0.201141	0.256439	-1	0.531967	-0.100579	-0.192781
699	A009-C11	DY580398	89134853	-0.694584	-0.734785	-0.71794	1	0.303375	-0.590063	0.0254158	-0.682888	-0.371233	-0.668402	-1	0.0792427
700	A009-C12	DY580399	89134854	-0.691395	0.368405	-0.97596	0.61742	1	-0.129394	-1	-0.380104	-0.258503	-0.105055	0.865907	-0.408801
701	A009-C2	DY580400	89134855	-0.188451	0.406337	0.236212	0.268505	-0.145212	-0.097972	0.239691	-0.316122	-0.18582	1	-0.437892	-1
702	A009-C3	DY580401	89134856	-0.881747	0.713425	-0.39424	-0.109718	1	-0.375326	-0.358461	-0.02013	-0.227765	0.0340142	-0.53283	-1
703	A009-C4	DY580402	89134857	0.456421	-0.321796	-1	0.425774	1	0.194426	-0.901396	-0.555607	0.101198	-0.281679	0.716399	0.455917
704	A009-C5	DY580403	89134858	-1	-0.714511	-0.803307	1	-0.744479	-0.89491	-0.240486	-0.951962	-0.805152	-0.710455	0.00457001	-0.421816
705	A009-C6			-0.87851	1	0.784531	0.792069	0.323437	-0.0208938	0.29768	-0.373829	-0.540681	0.0577381	-1	-0.0460719
706	A009-C7			-0.559293	-0.716189	-0.888005	-0.716353	-0.0459036	-1	-0.89202	-0.455515	-0.603949	1	-0.672625	0.342507
707	A009-C8	DY580404	89134859	0.0277879	0.203546	-0.75968	0.975319	-0.615082	0.0852702	0.629955	-1	0.297313	-0.920933	0.802349	1
708	A009-C9			0.08823	0.441539	0.494232	0.770434	0.0713702	0.810686	0.668632	0.734693	1	0.931741	0.365292	-1
709	A009-D1	DY580405	89134860	0.935768	0.230938	-1	-0.514589	0.6065	0.37741	1	0.98213	0.762968	0.701422	0.401922	-0.782034
710	A009-D10			0.0455734	-0.787443	-0.183237	0.115499	0.130976	-1	-0.95444	1	-0.63292	-0.7561	-0.523691	0.223748
711	A009-D11	DY580406	89134861	-0.230074	-0.590737	-0.568972	-0.607261	-0.196033	-0.359739	-0.730574	-0.625755	-1	-0.611059	1	0.54749
712	A009-D12	DY580407	89134862	-0.379589	-0.341082	-0.226123	-0.149958	-0.536513	-0.0771283	-0.501637	-0.618743	-0.83545	-1	-0.120965	1
713	A009-D2	DY580408	89134863	0.0658462	-0.0701111	-0.306253	0.222299	-1	0.600491	1	-0.161898	0.238802	0.307957	0.915686	-0.152049
714	A009-D3			-0.329963	-0.0973494	-0.466456	0.0894105	-0.945761	-0.490329	1	-1	0.256376	-0.650739	-0.476764	0.538185
715	A009-D4	DY580409	89134864	-0.252394	-1	-0.50641	1	0.331215	-0.904383	-0.729111	-0.47618	-0.914366	-0.928449	0.800986	0.164894
716	A009-D5	DY580410	89134865	0.396979	0.0978827	-0.0399435	0.663065	0.643068	0.633346	0.667062	0.874821	-0.327702	-1	0.204364	1
717	A009-D6	DY580411	89134866	-0.388694	-0.188987	-0.733018	0.0958776	-1	0.033206	-0.487135	1	0.409309	-0.678152	-0.214673	-0.120945
718	A009-D7	DY580412	89134867	-1	-0.514098	0.566168	-0.429192	0.23018	0.124592	-0.0603662	1	0.516562	0.912862	0.842056	0.439392
719	A009-D8			-0.0755309	1	0.099543	-0.263938	0.330265	0.294929	-0.7468	0.254422	0.0414195	-1	-0.219984	-0.273412
720	A009-D9	DY580413	89134868	0.701237	0.447777	0.365143	0.279916	-1	0.919457	-0.01992	1	0.921559	-0.737132	0.997921	0.814005
721	A009-E1	DY580414	89134869	-0.698891	-0.535554	-0.259882	-0.0312573	-0.314506	-0.596314	-0.47939	-0.576323	-0.379271	1	-0.888157	-1
722	A009-E10	DY580415	89134870	-0.410879	-0.763099	-0.0281245	-0.979707	1	0.299863	-0.916861	-1	-0.303617	0.109814	0.782357	-0.682703
723	A009-E11	DY580416	89134871	-0.690547	-0.243148	0.531819	0.183181	0.459085	-0.306267	-0.269538	-0.036757	-0.0467627	1	-1	-0.129035
724	A009-E12			0.0369305	-0.685019	-1	0.110323	0.298957	-0.416916	-0.960828	-0.0352532	-0.422694	-0.658708	1	-0.340531
725	A009-E2	DY580417	89134872	-0.91619	-0.113323	0.61387	1	-0.358677	0.101766	-0.404202	-1	-0.66128	0.614698	0.411791	0.235887
726	A009-E3	DY580418	89134873	0.370982	0.671254	0.651498	0.719191	1	0.597017	-1	0.711186	0.357181	-0.781432	-0.0550759	0.544424
727	A009-E4	DY580419	89134874	-0.616761	0.653522	0.624139	0.936562	1	-0.60604	-0.457382	-1	-0.23248	-0.145137	0.982245	0.447367
728	A009-E5	DY580420	89134875	-0.710992	-0.41896	-1	0.42175	-0.101625	-0.519323	-0.368468	-0.00964321	1	-0.00681885	0.209561	-0.532724
729	A009-E6			0.786173	-0.553275	0.0404431	0.300251	0.543999	-0.83559	-0.182152	-0.610841	-1	-0.0305848	0.067926	1
730	A009-E7	DY580421	89134876	-1	-0.22324	-0.266297	0.265107	0.0916045	-0.371775	-0.570372	-0.241007	-0.308853	1	0.226172	-0.247699
731	A009-E8	DY580422	89134877	0.556749	1	-0.934264	0.365757	-0.329516	-0.564793	0.180404	0.0860683	0.338087	-1	-0.000605078	-0.0465191
732	A009-E9	DY580423	89134878	-0.0783342	-1	-0.284934	-0.416274	-0.3288	0.22079	0.0850107	1	0.12396	-0.836846	-0.736084	0.94204
733	A009-F1	DY580424	89134879	0.400379	-0.438094	-1	-0.336771	0.849359	0.186984	0.228333	-0.0578402	0.790617	1	0.850407	0.479764
734	A009-F10	DY580425	89134880	-0.872176	0.349135	-0.880182	1	-1	-0.92581	-0.878432	0.0637334	-0.377402	-0.696499	-0.396561	0.165652
735	A009-F11	DY580426	89134881	0.439483	-0.84275	0.698318	1	-0.468015	0.116191	-0.433371	0.15493	0.258153	0.333652	-1	0.151645
736	A009-F12	DY580427	89134882	-0.312436	-0.457806	-0.418962	-0.361608	-0.571663	-0.644401	-1	-0.654617	-0.689367	-0.614514	-0.565067	1
737	A009-F2	DY580428	89134883	-0.165089	-0.480023	-0.240693	-1	0.0271026	-0.677161	-0.964601	-0.597027	0.0229995	-0.41184	-0.522436	1
738	A009-F3	DY580429	89134884	0.951707	0.324354	0.612258	0.125311	-1	1	0.291731	0.650386	0.598163	-0.223706	-0.539807	-0.716132
739	A009-F4			0.642649	0.55131	0.814714	0.343885	-0.476005	1	-0.814041	0.81959	0.653622	-1	-0.340392	-0.894264
740	A009-F5			-0.884011	-0.81152	-0.282835	-0.578001	0.10963	0.413169	0.0469997	0.587671	0.343298	1	-0.157935	-1
741	A009-F6	DY580430	89134885	-1	-0.362619	0.725622	-0.651273	0.194536	0.214748	0.395333	0.540987	0.477163	1	0.583751	0.124752
742	A009-F7	DY580431	89134886	-0.585231	-0.708983	-0.57753	1	-0.831196	-0.756275	0.164021	-0.61783	-0.55998	-0.978433	-1	-0.655277
743	A009-F8	DY580432	89134887	0.109237	-0.22369	0.295676	0.702828	-1	0.0195105	0.632596	0.719621	-0.207196	-0.432714	1	0.38939
744	A009-F9	DY580433	89134888	0.443563	0.0856701	-0.00102466	0.150205	0.499363	0.19657	1	0.0751411	0.0324593	-1	0.0898197	0.338889
745	A009-G1			-0.182875	1	0.627406	-0.172105	0.278394	0.0678505	-0.384403	0.101413	0.894235	0.0214483	-0.818971	-1
746	A009-G10	DY580434	89134889	1	-0.663801	-0.0810591	0.236667	0.271998	-0.621419	-1	0.301161	-0.111616	-0.53854	0.35159	0.37682
747	A009-G11	DY580435	89134890	-0.364824	-1	0.0288697	-0.251493	0.65374	-0.421817	0.432582	-0.335879	-0.876271	1	-0.509556	0.974909
748	A009-G12	DY580436	89134891	-0.192053	0.686095	-0.0206336	-0.0826836	-0.14173	0.317645	-1	0.310838	1	0.0359945	0.714186	0.0435131
749	A009-G2	DY580437	89134892	0.342648	-0.459987	-0.0929404	-0.402803	0.285927	-0.35807	-1	-0.614907	-0.546817	0.283969	-0.337533	1
750	A009-G3	DY580438	89134893	0.353006	-0.136045	-0.0455161	-0.226781	-0.38074	0.34895	-0.311556	-1	0.0794333	1	-0.122723	0.350474
751	A009-G4	DY580439	89134894	0.46195	-0.295332	0.160336	0.567658	0.168784	0.141774	0.426042	-1	-0.279997	1	0.478296	-0.727654
752	A009-G5	DY580440	89134895	-0.161696	0.101101	-0.396682	1	-0.808946	-0.329029	-0.565735	-0.589697	0.593971	-1	-0.101944	0.860419
753	A009-G6	DY580441	89134896	0.905875	-0.71742	0.0967802	0.241608	-0.90068	-1	-0.676631	-0.119326	-0.514159	-0.707977	-0.333022	1
754	A009-G7	DY580442	89134897	-0.327193	-0.177283	0.168781	-1	0.341628	0.470634	0.486946	-0.0748837	-0.0560403	1	0.188163	-0.205618
755	A009-G8			0.864711	1	-0.135077	-0.0451009	-0.633581	0.862866	-1	0.189577	0.864347	0.0442698	0.056216	0.068389
756	A009-G9			-0.981599	0.110982	-0.062664	1	-0.286441	0.111715	-0.738923	-1	0.572747	-0.41269	0.27772	0.680073
757	A009-H1	DY580443	89134898	1	-0.613674	0.144302	-0.354404	0.249188	-0.02475	0.33209	0.0455146	0.0103795	-1	-0.126074	0.340713
758	A009-H10	DY580444	89134899	-0.365047	-0.430886	-0.0352214	0.396358	1	0.174142	-1	0.105264	-0.187792	0.201686	-0.551521	-0.145559
759	A009-H11	DY580445	89134900	0.358882	0.520485	0.156547	1	0.76147	0.477533	0.399486	-1	0.237449	-0.281662	0.0436745	0.0877385
760	A009-H12	DY580446	89134901	0.746596	1	0.809928	0.663589	-0.283102	0.257361	0.921271	0.569242	0.855259	0.00722934	-0.591615	-1
761	A009-H2	DY580447	89134902	-0.371668	-0.287343	0.401997	0.323854	-0.229944	-0.757154	-1	-0.641387	-0.615716	-0.64685	-0.454384	1
762	A009-H3	DY580448	89134903	-0.062713	0.49308	0.508944	1	0.245206	0.0327609	0.0521151	-1	-0.180627	0.0312266	-0.631588	-0.382487
763	A009-H4	DY580449	89134904	-0.343083	0.580515	0.111693	-0.290684	-1	0.0719961	0.0822358	-0.258307	0.176978	-0.446399	-0.148373	1
764	A009-H5	DY580450	89134905	-0.659285	-0.0763941	-0.0789506	0.0302712	-0.290499	0.184978	0.982998	0.0856174	-0.304036	1	-1	0.838872
765	A009-H6	DY580451	89134906	-1	-0.0545344	-0.115214	0.163735	1	-0.450946	0.16022	0.357705	-0.376637	0.672851	0.406158	0.778508
766	A009-H7	DY580452	89134907	-0.58434	0.264697	-0.564142	1	0.501148	-0.129853	-1	-0.709287	-0.0361544	0.244599	-0.174624	0.730917
767	A009-H8			-0.991068	1	-0.116906	-0.665211	-0.367289	-0.194457	-1	-0.776199	-0.543793	-0.803204	-0.643731	-0.163994
768	A009-H9	DY580453	89134908	0.396106	0.0915977	1	-0.425374	0.00663672	-0.493598	-1	0.0857721	-0.485228	0.0143741	-0.446753	-0.0844424
769	A010-A1	DY580454	89134909	-0.638064	-0.446279	-0.0130102	-0.427982	1	0.128318	0.143962	-0.105608	-1	0.0284541	-0.380113	0.137135
770	A010-A10	DY580455	89134910	0.289638	0.518225	0.407283	0.685639	1	0.234031	-1	0.155412	-0.351684	0.610944	0.881873	0.154736
771	A010-A11	DY580456	89134911	-0.738976	0.801688	0.769124	-0.565299	-1	0.365851	-0.337847	-0.780478	1	0.133032	-0.00173028	-0.622387
772	A010-A12			-1	1	0.323915	-0.0970855	-0.664939	0.539484	-0.235701	0.775736	0.177896	-0.209695	0.835384	0.594592
773	A010-A2			-0.423356	0.285912	-0.17614	0.583762	1	0.0899253	-0.743687	-0.70595	-1	0.440714	0.185627	-0.363509
774	A010-A3	DY580457	89134912	0.0109944	0.774834	1	-0.324623	0.415352	0.842206	0.284823	-1	0.00235242	-0.232498	0.18211	0.502246
775	A010-A4			-1	-0.422551	0.592653	-0.228552	0.990041	0.177494	0.258264	-0.171928	-0.344865	-0.278737	1	0.61392
776	A010-A5	DY580458	89134913	0.323455	0.251321	-1	-0.0184763	1	0.0661874	0.0746006	-0.474933	-0.0215044	0.105922	-0.0405838	0.0771544
777	A010-A6			-0.495662	-0.95617	0.432475	-0.588217	0.116801	-1	-0.763541	-0.428512	1	-0.644971	-0.841864	-0.434475
778	A010-A7			0.266401	0.749304	0.917489	-0.416161	0.316667	0.318525	0.0100604	-0.587906	0.151688	-1	0.362942	1
779	A010-A8			0.0295844	1	-0.154561	0.253862	-0.18383	0.531865	0.956128	0.445287	-1	-0.546905	0.864624	-0.823351
780	A010-A9	DY580459	89134914	0.538417	0.329574	-1	0.368238	1	-0.027169	-0.0873202	-0.872491	-0.65704	-0.324108	-0.684453	0.307156
781	A010-B1			-1	1	-0.527648	-0.8217	-0.355413	-0.513288	0.774582	0.100173	0.567601	-0.211121	0.975511	-0.955778
782	A010-B10	DY580460	89134915	-0.845729	-0.767691	-0.66332	-0.904717	-0.630898	-0.492073	-1	-0.431862	-0.944137	1	-0.814478	-0.628248
783	A010-B11	DY580461	89134916	-0.487475	-0.41249	-0.00662953	-1	0.502451	0.353728	-0.713692	1	0.149538	0.0954477	-0.473447	-0.308754
784	A010-B12			0.0544103	1	-0.413592	-0.248077	-0.367767	0.600452	-0.732881	-0.847827	0.0482181	-0.378818	-0.0382714	-1
785	A010-B2	DY580462	89134917	-0.627508	-0.776656	0.181859	-1	0.758717	-0.0187006	1	0.157881	-0.911725	0.085365	-0.658544	-0.961596
786	A010-B3			-0.14789	-0.0552159	-0.733215	1	-0.456077	0.204531	-0.830103	0.102185	0.334257	-1	0.694036	-0.10831
787	A010-B4	DY580463	89134918	0.167299	-0.729063	-0.0517885	0.531101	0.414429	-0.68883	-1	-0.123307	-0.109179	-0.312015	0.979992	1
788	A010-B5			-0.211143	-0.970623	0.53389	-0.277112	-0.0185065	-0.0826885	-0.592992	-0.934211	0.0656133	-1	-0.239477	1
789	A010-B6	DY580464	89134919	0.278188	-0.0185169	0.199136	-1	-0.120668	-0.0893074	-0.623015	0.0239887	-0.294899	0.294589	-0.0880748	1
790	A010-B7	DY580465	89134920	0.522598	0.554103	0.592525	-1	1	0.394991	0.600293	-0.113462	0.0480858	0.598393	0.282655	0.267732
791	A010-B8			0.0665808	1	0.477895	0.449245	-1	0.252772	0.633396	-0.319371	0.312336	-0.146574	0.641129	0.411928
792	A010-B9	DY580466	89134921	0.750398	0.500691	0.222344	-1	0.551929	1	0.552154	0.600609	0.725912	0.731835	0.823865	0.705401
793	A010-C1	DY580467	89134922	-0.773599	0.305109	-0.499307	1	-0.406305	-0.739949	-1	-0.728036	0.497225	-0.655577	-0.665586	0.919967
794	A010-C10			-0.813355	0.696956	0.278267	0.696167	1	-1	-0.355237	0.0885719	0.254688	-0.519349	0.406204	0.416325
795	A010-C11			-0.363142	0.70788	-0.305533	-0.140994	-0.264932	0.304894	-0.473071	-0.201164	1	-1	-0.0894558	-0.514561
796	A010-C12			-0.988367	-0.330201	-0.748468	-0.626343	-0.517596	-0.534615	-0.846537	-0.392657	-0.885134	-0.746874	1	-1
797	A010-C2			-0.78495	0.603186	-1	1	-0.761686	-0.792112	-0.512095	-0.863099	-0.73063	-0.977287	-0.236271	0.197106
798	A010-C3			0.449883	1	-0.101556	-0.949525	-1	-0.167529	0.800261	0.426672	-0.532211	-0.442263	-0.672683	-0.697157
799	A010-C4			-0.100746	0.819268	-0.125901	-0.0511775	0.383032	1	-1	-0.301495	0.807841	-0.00312142	0.257682	0.601071
800	A010-C5			0.262739	-0.477493	-1	-0.278291	1	-0.264125	-0.03372	-0.179722	0.245253	-0.191804	-0.353618	-0.0973328
801	A010-C6			-0.376414	0.679517	0.17958	-1	1	-0.147726	-0.0993001	-0.170145	0.139236	-0.16246	-0.229988	-0.547683
802	A010-C7			-0.0735655	1	0.430442	0.818819	0.869799	0.492856	0.22167	-0.293132	0.0182811	-1	0.662748	0.265721
803	A010-C8	DY580468	89134923	-1	0.784395	1	0.970676	0.82674	0.34107	0.0671065	0.445173	-0.620716	0.334885	0.628235	0.956138
804	A010-C9	DY580469	89134924	-0.124516	0.52402	-0.933927	0.475393	1	-0.832552	-0.390047	-1	-0.250021	-0.543067	-0.921974	0.573597
805	A010-D1	DY580470	89134925	0.214274	1	0.407953	0.555498	-1	0.81113	-0.335944	-0.393891	0.476491	0.0987421	0.827707	0.690403
806	A010-D10	DY580471	89134926	0.531967	0.850133	-0.0189342	-1	-0.108271	1	-0.105856	0.175936	0.975833	0.592498	0.781104	0.504058
807	A010-D11	DY580472	89134927	-0.279182	-0.520017	-0.386916	-1	1	-0.0879967	-0.639017	-0.661143	0.480488	-0.112775	-0.224772	-0.390895
808	A010-D12	DY580473	89134928	-0.308471	0.0627357	-0.0813402	0.388401	1	-0.824894	-0.618971	-0.768973	-0.464317	-1	-0.377806	0.254089
809	A010-D2			0.515194	0.454365	0.817344	0.742736	0.293648	0.199097	0.156656	0.550794	0.759811	0.608065	1	-1
810	A010-D3			0.0124109	0.644699	-0.138127	1	-1	0.235241	-0.148373	0.174278	0.925283	0.464142	0.480136	-0.648249
811	A010-D4			-0.649296	1	-0.333443	-0.115089	0.224058	0.845787	-0.759233	-0.155217	0.511698	-1	0.466133	-0.957764
812	A010-D5			-0.317809	-0.815476	-0.569024	-0.892272	0.789444	0.167234	1	-0.385149	0.0659795	-1	0.890168	-0.087342
813	A010-D6			0.273523	-0.579974	0.703567	0.642678	0.260481	0.352114	-1	0.928444	0.190275	-0.724424	1	-0.163101
814	A010-D7	DY580474	89134929	-0.0437047	-0.210532	-0.0151705	-0.0623716	1	0.331881	-0.278287	-1	0.0529289	-0.334797	0.520979	0.483397
815	A010-D8	DY580475	89134930	1	0.663312	0.638135	-1	-0.0173849	0.59446	0.976098	0.381465	0.540242	0.83882	0.556821	0.217353
816	A010-D9	DY580476	89134931	-0.267939	-0.252059	1	-1	-0.157993	0.157528	-0.430824	-0.195333	-0.0385198	-0.669454	0.139811	-0.0151995
817	A010-E1	DY580477	89134932	-0.143754	-0.647426	-0.754796	0.35376	1	-0.444461	-0.228197	-0.505996	-0.21831	-0.926836	-1	-0.19853
818	A010-E10	DY580478	89134933	-0.324414	-1	-0.758919	0.856523	1	-0.827282	-0.92856	-0.948223	-0.63295	0.0662686	0.567464	0.731727
819	A010-E11	DY580479	89134934	-0.279317	0.845373	1	-1	-0.444923	0.52689	0.475401	-0.200132	0.0820196	0.20409	0.0539822	-0.133709
820	A010-E12			0.429804	0.511329	0.282265	0.428327	0.731391	0.565431	-0.062026	0.631884	1	-1	0.650681	0.440044
821	A010-E2	DY580480	89134935	0.28125	1	0.154645	0.0182092	0.733413	0.0396429	-0.405153	-1	-0.104938	-0.191506	0.927148	0.701524
822	A010-E3			-1	0.672436	0.661679	-0.0895213	0.775986	0.599543	0.579218	-0.832225	0.479193	-0.0174642	0.8444	1
823	A010-E4			0.236863	-0.0011914	0.34323	-1	1	0.701143	0.175387	-0.105004	0.108897	0.807236	0.881969	-0.1538
824	A010-E5			-0.338879	-0.132716	-0.611858	-0.322706	1	-0.444499	-0.265918	-0.825347	-0.121883	-0.346614	-0.654777	-1
825	A010-E6	DY580481	89134936	0.897462	0.891886	0.844344	-1	0.992523	0.980927	0.862862	-0.734194	0.608655	1	0.854857	0.790953
826	A010-E7			0.348863	0.911042	0.300326	0.572955	0.480926	0.609261	-0.183	0.197984	-1	0.0136295	1	0.0098311
827	A010-E8	DY580482	89134937	-1	0.0224521	0.257677	0.574899	0.96692	-0.291168	0.514293	-0.152812	0.251966	0.289416	0.874832	1
828	A010-E9	DY580483	89134938	0.347246	0.778905	-1	0.343872	1	0.0855134	-0.0866982	-0.181136	0.496911	-0.830032	0.383225	0.465781
829	A010-F1	DY580484	89134939	-0.626036	1	-0.189692	0.93068	-0.230269	-0.323593	-0.478412	-0.187356	0.174283	-0.0614084	-1	-0.199654
830	A010-F10	DY580485	89134940	0.560087	-1	-0.651022	-0.105833	1	0.84787	0.434388	-0.552283	-0.286057	-0.912493	0.189806	0.182801
831	A010-F11	DY580487	89134942	-0.477151	0.487411	-0.0832577	-1	1	0.619971	-0.728455	-0.349765	0.250351	0.0147575	0.793225	0.0332502
832	A010-F12			-0.826443	0.0446648	-0.421974	1	0.151391	-1	-0.422073	-0.576263	-0.52085	-0.836059	-0.0202035	-0.663882
833	A010-F2	DY580488	89134943	0.602192	0.549266	-0.306306	0.498534	0.572599	0.941607	-1	0.521714	-0.629143	-0.934361	0.901744	1
834	A010-F3			0.0204467	0.434149	0.368773	0.628915	-0.282517	0.012765	-1	-0.56899	0.370524	0.222145	1	0.677106
835	A010-F4			-0.48286	-0.304267	-0.151765	0.161633	-1	-0.596788	1	-0.22121	0.344154	-0.261294	-0.0839207	0.218588
836	A010-F5			-0.525322	-0.581397	0.30205	1	0.328012	0.20009	0.00274742	-1	-0.101532	0.395806	-0.189144	0.0798261
837	A010-F6			0.337129	0.368847	0.576124	-1	1	0.505115	0.665583	0.200722	0.582084	0.368757	0.608651	0.426069
838	A010-F7	DY580486	89134941	0.362721	0.612843	0.290019	-0.89595	1	0.721125	-1	0.61281	0.071723	0.630093	0.399806	0.712708
839	A010-F8	DY580489	89134944	-0.853907	-0.271911	0.0820291	0.159835	-1	-0.430213	-0.734723	-0.431317	-0.593197	-0.407351	1	-0.134383
840	A010-F9	DY580490	89134945	-0.202377	0.739062	0.932812	0.0779223	0.909069	-1	0.6367	-0.460474	1	-0.729448	-0.257961	0.325021
841	A010-G1			-0.339169	0.288001	-0.498953	0.0398734	-0.977692	0.123028	0.992582	-1	0.699727	-0.925023	-0.876253	1
842	A010-G10	DY580491	89134946	-0.713695	0.0879644	0.567834	-0.78153	1	0.226519	-0.39433	-1	0.111519	0.572805	0.475929	0.291433
843	A010-G11			-0.861294	0.338743	1	-0.283247	-0.101767	-0.312115	0.122705	-1	0.0798286	-0.442777	-0.475361	-0.898692
844	A010-G12	DY580492	89134947	-0.446304	0.945609	-0.705049	0.542173	-0.676382	-0.41717	-0.569334	-0.359616	-0.212719	-1	1	-0.198571
845	A010-G2			-0.139853	0.771331	0.309505	-0.808875	0.887331	0.437363	-1	-0.432934	0.766273	1	0.711928	0.548731
846	A010-G3			-0.306291	0.267163	1	-0.645042	0.219388	0.137124	0.483197	0.0370157	-0.28336	-1	0.475888	0.332704
847	A010-G4			0.518733	0.294424	0.274479	0.270334	1	0.559802	-0.125161	0.678172	0.0842276	-1	0.522463	-0.131444
848	A010-G5	DY580493	89134948	0.893647	1	0.319676	0.105468	0.160225	0.104445	-0.74644	-0.0573469	0.120531	-1	0.0310877	0.632208
849	A010-G6			-0.0362488	1	0.595847	-0.0756222	0.683706	0.887698	-0.166392	-1	-0.189707	0.332059	0.327813	0.360525
850	A010-G7	DY580494	89134949	-0.880238	0.610908	1	-0.635904	0.976961	0.245671	-0.354175	-0.896671	-0.223704	-1	0.101538	0.0684375
851	A010-G8	DY580495	89134950	0.0972873	-0.202515	0.173418	-0.548015	0.693232	0.539372	-0.117083	-1	-0.0999739	-0.418413	0.808718	1
852	A010-G9			-0.797728	1	-0.852413	-0.608351	-0.113453	-0.129644	-1	-0.317546	-0.728469	-0.507395	-0.245543	-0.0165412
853	A010-H1	DY580496	89134951	0.0214213	-0.596386	-0.0709523	-0.613386	0.0774937	-0.924291	-1	-0.61546	-0.592286	0.0508931	-0.452885	1
854	A010-H10			-0.519593	-0.0833131	-0.431129	-0.998959	1	0.24476	-0.851146	0.418644	0.492186	-1	-0.49483	-0.582297
855	A010-H11			0.0528381	0.651619	0.2348	0.976721	-1	0.317525	-0.426051	-0.0691658	0.593522	1	0.470443	0.992731
856	A010-H12			0.501859	0.698822	0.386846	-1	1	0.483592	-0.0627713	-0.22043	0.914257	0.133837	0.182522	-0.166555
857	A010-H2	DY580497	89134952	-0.317094	-0.501219	-1	0.492523	0.307517	1	-0.722544	-0.269816	0.194709	0.573908	0.2501	0.553135
858	A010-H3	DY580498	89134953	1	0.0998144	-0.264913	-1	0.694934	0.0676876	0.0874406	0.537617	0.465691	-0.637853	0.671886	0.683676
859	A010-H4			-1	0.73895	0.620633	0.598671	0.745102	0.267013	0.256119	-0.721384	0.882844	1	-0.00518425	-0.686334
860	A010-H5	DY580499	89134954	-0.972043	-1	0.21297	-0.84702	-0.157748	-0.868492	-0.61274	-0.509876	-0.66425	1	-0.371763	0.215792
861	A010-H6			-0.215585	-0.828258	0.836387	1	0.210186	0.863349	-1	-0.0968286	0.0535637	0.190372	-0.0972225	0.179583
862	A010-H7			-0.881037	-0.271866	-0.680999	-0.0557426	-1	-0.459638	1	-0.693133	-0.413483	-0.867344	-0.770998	0.678121
863	A010-H8	DY580500	89134955	0.528791	0.0552567	0.847812	0.0229392	1	-0.495054	0.551283	-1	-0.817459	-0.380634	0.541867	-0.762761
864	A010-H9	DY580501	89134956	-0.632324	-1	-0.235718	-0.630842	1	0.165781	0.149924	-0.594964	-0.583401	0.211102	0.011988	0.57012
865	A011-A1			0.880405	0.313683	-0.00302882	0.358189	1	0.77632	0.37463	-1	0.504336	0.433267	0.38842	0.329356
866	A011-A10	DY580502	89134957	0.198418	0.303478	1	0.129789	0.254861	-0.016558	0.153534	0.013485	-1	0.154268	0.595432	0.494011
867	A011-A11	DY580503	89134958	-0.921862	0.210347	0.333379	0.0324313	1	0.434542	0.0623002	-1	-0.199958	-0.271051	-0.250537	-0.446807
868	A011-A12	DY580504	89134959	0.411073	0.938873	-1	-0.622855	-0.775831	-0.19546	-0.727886	-0.107525	-0.160898	-0.515387	-0.769797	1
869	A011-A2			-0.207174	1	0.863742	-1	0.595718	0.512035	0.252036	-0.0804053	0.0525054	-0.507053	0.337982	0.288225
870	A011-A3			0.058052	0.0660494	0.169515	0.0191575	0.793817	1	0.139655	-1	0.0657598	0.173928	0.524937	-0.264394
871	A011-A4			0.806173	0.853826	0.677825	-1	-0.03089	0.320233	-0.766935	-0.605606	-0.128521	-0.227574	-0.391459	1
872	A011-A5			-0.254378	0.605948	-1	-0.419128	0.512463	1	-0.556954	-0.811282	0.669472	-0.65914	0.35634	-0.853284
873	A011-A6			0.0990845	0.839806	1	-0.592251	0.601286	0.884497	0.124537	-0.971989	0.247859	-1	0.227	0.358372
874	A011-A7			-0.57743	0.895259	-0.216175	-1	0.893483	0.671395	0.56068	1	0.439604	0.904868	0.753206	0.377754
875	A011-A8			0.0972237	0.223567	-0.859651	-0.958386	0.547844	0.335956	-0.737918	-0.473165	-0.650734	-0.613062	-1	1
876	A011-A9			0.193418	0.547197	0.666507	0.150576	0.582101	-0.122141	-0.093536	1	0.218278	-1	0.810904	0.956692
877	A011-B1	DY580505	89134960	-0.302483	-0.0417418	-1	0.528647	-0.240268	-0.399966	1	-0.172659	-0.0252053	-0.198383	-0.259379	-0.292451
878	A011-B10	DY580506	89134961	0.0817131	0.285971	-0.18852	1	0.956048	0.227321	0.279642	-1	-0.0364696	-0.167709	0.0676212	-0.707136
879	A011-B11	DY580507	89134962	-0.141886	0.0222708	-0.351491	-0.497175	-0.397683	1	-0.747993	-1	0.0381871	-0.408645	-0.145481	-0.246935
880	A011-B12	DY580508	89134963	-0.420708	0.261993	0.0723155	0.177717	0.403778	1	-0.487774	-0.253134	0.264158	0.121469	-0.574814	-1
881	A011-B2	DY580509	89134964	0.060309	0.821831	-0.178925	0.392041	0.870184	0.159874	-0.266162	-1	0.638505	0.585718	0.325209	1
882	A011-B3	DY580510	89134965	0.666167	0.649496	0.508285	-1	0.337053	0.772421	0.700096	1	0.769311	0.666822	0.799296	0.793065
883	A011-B4	DY580511	89134966	-0.318784	0.551584	1	-1	-0.434126	0.777354	-0.278427	0.0112731	0.352286	0.968408	0.30088	0.60706
884	A011-B5	DY580512	89134967	-0.692946	-1	-0.543433	-0.569567	-0.343518	-0.597822	-0.298735	-0.779777	-0.891587	1	-0.673862	-0.491284
885	A011-B6	DY580513	89134968	-0.738118	-0.359039	-0.860227	-0.172877	0.748583	-0.673745	0.18198	-1	-0.284634	-0.573615	-0.369913	1
886	A011-B7	DY580514	89134969	-0.202516	-0.022286	-0.907293	0.304432	-0.22331	0.299939	-0.278778	-1	1	0.266716	0.634164	0.0827295
887	A011-B8			0.512878	0.541247	0.813182	-0.16613	-1	0.264914	0.105766	0.427826	0.322442	0.418255	0.760001	1
888	A011-B9			-0.508154	0.282395	0.0381377	-0.051342	1	0.384317	-0.494252	0.59085	-1	-0.019776	0.104531	-0.0720783
889	A011-C1			0.963809	1	0.496982	0.432662	0.6729	0.189149	0.221432	0.335546	0.262369	-1	0.306628	0.847785
890	A011-C10	DY580515	89134970	-0.883849	0.603328	0.634403	-0.214838	0.111323	-0.148003	-0.10759	-1	1	-0.235329	-0.352816	-0.403225
891	A011-C11			-0.0845018	-1	-0.305218	0.481465	0.777867	0.861063	-0.555444	0.291942	0.705025	-0.185548	0.768205	1
892	A011-C12	DY580516	89134971	-0.374648	1	-0.24981	0.128943	-0.945592	-0.151994	-0.629686	-0.652156	-0.120949	-0.746199	-0.586479	-1
893	A011-C2	DY580517	89134972	0.424811	-0.757175	1	-0.566617	0.666392	-0.320875	-0.15219	-0.578385	-0.579077	-1	-0.223249	0.166183
894	A011-C3			-0.292774	0.259556	-0.554719	-0.626093	-0.186572	0.256843	-0.17745	0.367922	1	-0.368915	-1	-0.115501
895	A011-C4			0.776822	1	0.257856	0.110466	-1	0.258635	-0.176355	-0.15695	0.333368	-0.02568	-0.374	0.139824
896	A011-C5	DY580519	89134974	0.705461	0.803599	0.612455	0.124943	1	0.334776	0.224859	0.149408	0.98285	-1	0.457393	0.785713
897	A011-C6	DY580520	89134975	0.815545	1	0.834029	0.828852	0.512875	0.567113	-0.156279	-1	0.0613932	0.325366	0.889593	0.350054
898	A011-C7			-0.574174	-0.387008	-0.677008	0.264408	-0.34374	-0.197327	1	-1	-0.455206	-0.589282	-0.243094	-0.455715
899	A011-C8	DY580521	89134976	1	0.332134	0.562694	-0.197038	-0.02462	0.497128	-1	-0.646569	0.148023	0.284385	-0.0562372	-0.244801
900	A011-C9			-0.293891	-0.53068	-0.684877	1	-0.445845	0.429662	-0.426294	-0.787482	0.0979932	-1	-0.758623	0.213262
901	A011-D1	DY580522	89134977	-0.717256	-0.503029	-0.829689	1	-0.274375	-0.146877	-0.043311	-0.410094	-0.76652	-1	0.0986472	0.353925
902	A011-D10	DY580523	89134978	-0.213915	-0.0526253	-0.798016	1	-0.36638	-0.259265	-0.369234	-0.338024	-0.0233122	-1	-0.171139	0.428949
903	A011-D11	DY580524	89134979	-0.632274	-0.190966	-0.760507	-0.742866	0.0842146	-0.69696	1	-1	-0.336774	-0.920386	-0.443852	-0.104285
904	A011-D12	DY580525	89134980	0.78445	0.670207	0.297459	-0.531855	-0.0244233	0.114831	-1	-0.966083	0.661816	0.521797	-0.181815	1
905	A011-D2	DY580526	89134981	0.438646	0.264058	-1	0.235902	0.269599	-0.694502	-0.44088	-0.741081	0.319712	0.193642	0.824089	1
906	A011-D3			0.595747	1	0.297286	-0.414907	0.0420223	0.194529	0.604146	-0.162703	0.00773921	0.294465	-0.012493	-1
907	A011-D4			-1	1	-0.690091	-0.916417	-0.362598	0.70808	-0.539538	-0.359572	0.653643	-0.55278	-0.35499	-0.281857
908	A011-D5	DY580527	89134982	0.761232	-0.833462	1	0.334709	0.530549	-0.0741193	-0.0183052	-0.0901151	-0.817271	-1	-0.152985	0.443956
909	A011-D6	DY580528	89134983	-0.815117	0.132772	-0.725248	0.350789	-0.366737	0.0329116	-0.387103	0.155344	0.209475	-1	0.252914	1
910	A011-D7	DY580529	89134984	-0.896153	0.0950973	-0.714148	-1	-0.923739	-0.545958	-0.92108	-0.564473	0.0620845	0.498127	1	0.789155
911	A011-D8	DY580530	89134985	0.536248	0.3776	-0.195656	-0.0773271	-0.586403	-0.0185451	-0.345925	0.125246	0.359312	1	-0.215903	-1
912	A011-D9	DY580531	89134986	0.175103	-1	0.339181	0.767704	-0.52318	1	0.233528	-0.258494	0.0652637	0.484221	-0.760643	0.293848
913	A011-E1	DY580532	89134987	0.723536	1	0.811597	0.570949	0.594979	0.376551	-0.670189	-1	0.0156455	0.261865	-0.399484	0.342515
914	A011-E10	DY580533	89134988	-0.55605	0.115748	0.448559	0.307766	-0.214408	0.165198	1	-1	0.413781	-0.58358	-0.444108	-0.795575
915	A011-E11	DY580534	89134989	-0.698516	0.107293	0.757675	-0.00922105	0.0960418	0.475623	0.315702	-0.705672	0.238262	1	-0.716084	-1
916	A011-E12	DY580535	89134990	-0.421489	0.0165533	1	-0.300258	-0.231624	0.0936813	-0.587176	-0.197136	0.385467	0.0327124	-0.00623938	-1
917	A011-E2	DY580518	89134973	-0.545725	0.840421	1	-0.224714	-0.161881	0.738101	-1	0.253678	0.626853	-0.223048	-0.996567	0.178578
918	A011-E3	DY580536	89134991	-0.959115	0.391424	-0.429701	-1	1	0.867942	-0.466413	-0.591415	0.524087	-0.44603	0.189069	0.368096
919	A011-E4	DY580537	89134992	-0.475691	0.458176	-0.72686	0.193419	-0.379437	0.23964	0.00273915	-0.63022	1	-0.333857	-1	-0.959199
920	A011-E5	DY580538	89134993	-0.141027	-0.541466	-0.987922	1	0.106826	0.0788617	-0.122251	-0.650691	0.0968572	-1	0.868223	0.445897
921	A011-E6			-0.854863	-0.232291	-0.188199	-0.810994	-0.462977	0.14327	0.194074	-1	1	-0.526246	-0.361787	0.234897
922	A011-E7			-0.681004	0.433216	0.478618	-0.383917	0.763551	0.5839	1	-0.193898	0.134787	-1	-0.344533	0.45426
923	A011-E8			0.134631	0.456921	-1	-0.71513	1	0.850779	-0.512261	0.640545	0.548343	0.184542	-0.72675	-0.779992
924	A011-E9	DY580539	89134994	-0.662354	-0.190068	-0.660065	0.237427	-0.388782	-0.329202	1	-1	-0.446346	-0.0294336	-0.295826	0.0526952
925	A011-F1			-0.24498	-0.966578	-1	0.429232	1	-0.217969	0.383765	0.756366	0.871246	0.584408	0.770455	0.108704
926	A011-F10	DY580540	89134995	1	-0.227319	-0.0839494	0.409587	0.441321	-0.565764	0.713864	-1	0.483089	-0.920952	0.853034	0.752205
927	A011-F11	DY580541	89134996	-0.181279	-0.261324	0.227334	-0.463894	0.393895	-0.0473832	-1	-0.0842322	0.0885947	0.201606	1	-0.358344
928	A011-F12			0.100219	0.453628	-0.631854	-0.493339	-1	-0.366685	-0.55245	1	0.75095	-0.0827875	-0.217617	-0.306482
929	A011-F2	DY580542	89134997	0.656373	0.340007	1	0.453183	0.77713	0.326402	-1	0.141485	0.328019	0.412437	0.672646	0.536966
930	A011-F3			0.0241719	1	-0.228483	-0.82694	0.189942	-0.15896	-0.896773	-0.745226	0.891061	-1	0.752532	0.497743
931	A011-F4			-0.442197	0.624509	-0.0695655	-0.293071	-1	0.707216	-0.514764	-0.206619	1	-0.220934	-0.109156	-0.279159
932	A011-F5	DY580543	89134998	0.147039	0.78054	1	0.869156	0.554311	-0.934367	-0.52069	0.346197	-0.557831	-1	0.641248	0.0320067
933	A011-F6	DY580544	89134999	0.249743	-0.418178	-0.0400539	-0.0166869	-1	0.283292	-0.325458	0.407218	-0.374327	0.165365	0.638183	1
934	A011-F7			-0.703628	1	-0.101843	0.29368	-0.203295	0.0250357	-0.483682	-0.0688734	-1	-0.371629	-0.616265	-0.0378484
935	A011-F8	DY580545	89135000	-0.181561	0.234867	-0.777538	1	-1	-0.279288	-0.592432	-0.522225	0.208666	-0.390482	0.394532	0.36716
936	A011-F9	DY580546	89135001	-0.276717	-1	-0.163364	-0.493958	0.988305	0.19361	1	-0.331514	0.144126	-0.916539	-0.18921	-0.287003
937	A011-G1	DY580547	89135002	0.703292	0.479032	-0.558653	1	0.00724101	0.506903	0.407458	-1	0.451258	0.559537	-0.0537009	-0.477546
938	A011-G10			-0.505913	0.280896	0.243793	-0.284077	0.1764	-0.106774	-0.0562758	-0.0708884	1	-1	-0.119572	-0.706576
939	A011-G11	DY580548	89135003	0.249967	0.342264	0.789388	0.626547	1	0.323318	-0.271742	0.410436	0.145637	-1	-0.558773	0.0380067
940	A011-G12			-0.211735	1	-0.0939239	0.202657	-0.430204	0.490656	-1	-0.038345	0.783307	-0.123906	-0.576072	0.116156
941	A011-G2			-0.270202	1	-0.635591	0.603396	-1	0.579776	-0.646289	-0.508826	-0.102001	-0.80083	-0.602508	-0.054805
942	A011-G3	DY580549	89135004	-1	-0.132354	-0.0532657	0.0567882	1	0.210598	-0.328922	-0.342463	-0.072	-0.594939	0.0327991	-0.00119871
943	A011-G4			0.0260243	0.710851	-0.737526	-0.395621	-0.291218	0.743273	-1	-0.177864	0.405546	-0.834497	-0.222362	1
944	A011-G5	DY580550	89135005	1	0.0673672	-0.0956823	0.195319	0.353715	0.546919	-0.420723	-0.412207	0.464263	-0.316666	-0.319685	-1
945	A011-G6			-0.677747	-0.352105	0.718095	0.192804	0.0459962	1	-1	-0.241287	0.35792	0.732628	0.0670846	0.533966
946	A011-G7	DY580551	89135006	-0.735032	-0.150519	-0.823431	-0.472496	1	-0.12206	-0.582256	-0.509589	0.0724017	-1	0.137608	0.0103611
947	A011-G8	DY580552	89135007	0.713325	1	0.507535	0.997752	0.561779	0.93193	-1	0.250963	0.195073	0.775288	-0.111032	0.276442
948	A011-G9			-0.62202	0.979189	-0.0183903	0.125169	-0.265603	0.787847	-0.828813	-0.835672	1	-1	-0.789936	0.159918
949	A011-H1	DY580553	89135008	-0.341265	-0.137833	0.216379	0.216465	1	0.112516	0.476556	-1	-0.580061	-0.481488	-0.132986	0.217241
950	A011-H10	DY580554	89135009	0.519513	-0.0425576	-0.192386	0.56864	-0.00878634	0.628939	-1	1	0.954553	-0.713993	0.502319	0.532961
951	A011-H11	DY580555	89135010	-0.807536	-0.528616	-0.848991	1	-0.496574	-0.39373	-0.650327	-0.487069	-0.806819	-0.974638	-0.289038	-1
952	A011-H12	DY580556	89135011	-0.255914	-0.123205	-0.611371	0.149587	-0.497216	0.407262	-0.28278	-0.286995	-0.365214	-1	1	-0.157753
953	A011-H2			-1	0.223827	-0.751387	-0.13461	-0.503674	0.0914968	-0.55993	-0.663276	1	-0.481446	-0.421423	-0.252695
954	A011-H3	DY580557	89135012	0.829689	0.693299	0.525097	-1	0.759057	1	0.900053	0.260666	0.373681	0.394866	0.412	-0.144758
955	A011-H4			0.742	1	0.241526	0.27091	-0.200281	0.923726	0.190191	0.467206	-1	-0.022226	0.240532	0.713744
956	A011-H5	DY580558	89135013	0.598143	0.156099	0.457269	0.645398	0.534794	0.0984795	-0.965873	-1	0.510456	1	-0.276947	0.847969
957	A011-H6			-0.282068	-1	0.794306	0.871705	-0.071553	0.414056	0.240671	0.71043	0.204051	0.904544	1	-0.139769
958	A011-H7			0.446926	0.229405	0.528136	1	0.813221	0.456787	0.531014	-0.639583	0.598549	-1	0.429827	0.227046
959	A011-H8			-0.285086	-0.0787291	1	-0.499807	-1	-0.427143	-0.665986	-0.401471	0.215115	-0.158904	-0.398654	0.480926
960	A011-H9	DY580559	89135014	-0.711692	0.693477	-0.231531	1	-1	-0.169076	-0.155053	0.118263	0.400533	-0.76322	-0.145381	-0.556968
961	A012-A1	DY580560	89135015	-0.619724	-0.413856	-0.214366	0.311499	-1	-0.0479349	0.119404	1	0.477331	-0.0764574	0.722522	-0.480526
962	A012-A10	DY580561	89135016	1	-0.56931	0.402973	-0.0343316	-0.223222	0.654172	0.257919	-0.00370125	-0.255337	-0.611602	-1	0.601946
963	A012-A11			0.650522	0.83554	0.684227	-1	0.692219	0.374821	0.458075	0.499673	0.637201	0.570661	0.39455	1
964	A012-A12	DY580562	89135017	-1	0.90249	-0.33021	0.00510455	0.297034	0.355435	-0.697337	0.0843154	-0.263304	0.335209	0.795055	1
965	A012-A2			-0.771032	-0.114803	-0.33108	-1	1	0.777316	-0.464144	0.754512	0.823861	0.853811	0.0216184	-0.0171787
966	A012-A3			-1	0.320868	-0.133078	-0.072007	0.101277	0.919459	1	-0.567548	-0.0590817	-0.978722	-0.453178	0.512334
967	A012-A4	DY580563	89135018	-0.781381	-0.257458	-0.472399	1	-0.582304	-0.615328	-0.362136	-0.760885	0.264034	-1	-0.0696558	-0.15013
968	A012-A5			0.868555	0.251342	-0.0145631	0.996994	0.354948	0.366817	-0.570783	0.403512	1	-0.230651	-0.668889	-1
969	A012-A6	DY580564	89135019	-1	0.110954	-0.594913	0.223066	0.997454	-0.154089	0.0160466	1	-0.0389594	-0.534239	-0.134153	0.630499
970	A012-A7	DY580565	89135020	0.683166	1	-0.0577934	-0.73738	-1	0.140157	-0.834736	-0.147819	0.971005	-0.176859	-0.300053	0.0139588
971	A012-A8	DY580566	89135021	-1	0.757883	-0.561767	-0.264502	0.146916	-0.286192	-0.294954	-0.170398	-0.0239539	-0.202691	1	-0.207714
972	A012-A9	DY580567	89135022	-0.155576	-0.156018	-0.911381	0.048943	1	-0.467245	0.18615	-0.145766	-0.248214	-0.458906	0.601116	-1
973	A012-B1	DY580568	89135023	-0.195281	0.111083	-0.251131	0.077433	0.109628	-0.433173	1	-0.171364	-0.0684017	-1	-0.235479	-0.0779352
974	A012-B10	DY580569	89135024	0.0201127	-0.384624	0.0256257	-0.898146	1	0.989535	-1	-0.845573	-0.474476	-0.498899	0.868253	0.443273
975	A012-B11			0.358244	0.461101	-0.165738	-0.848778	1	0.936213	-0.0856205	0.224893	0.485653	-0.323169	0.565841	-1
976	A012-B12	DY580570	89135025	-0.218177	0.530077	-0.0602262	-0.541524	1	0.939391	-0.767851	-0.400062	0.356319	-1	0.566831	0.704561
977	A012-B2	DY580571	89135026	-0.491504	-0.634639	-0.223855	0.108409	-1	1	-0.710948	0.186156	-0.290781	-0.112161	-0.46499	-0.717015
978	A012-B3			-0.326927	0.897058	0.0395661	-0.117409	0.184369	1	-0.397407	-0.261434	0.802427	-0.286096	0.204593	-1
979	A012-B4	DY580572	89135027	-0.320923	-0.304714	0.188411	-0.626434	-1	1	-0.876281	0.377394	-0.22808	0.101918	0.784093	0.528979
980	A012-B5			-0.00492792	0.707497	0.266799	-0.192645	-0.794472	0.51104	-0.371781	-0.69161	1	-1	-0.437194	-0.651778
981	A012-B6	DY580573	89135028	1	0.209129	0.745269	0.188688	0.7139	0.236922	0.0982772	-0.319002	-0.0408873	-0.704091	-1	-0.138053
982	A012-B7	DY580574	89135029	0.275485	0.275182	0.221945	0.158187	1	0.752189	-1	0.439256	-0.130234	0.0744096	-0.199903	-0.290149
983	A012-B8	DY580575	89135030	-0.570428	0.258348	0.632201	-1	0.227676	0.562056	0.729472	0.467186	0.807738	1	0.767269	-0.280743
984	A012-B9	DY580576	89135031	0.0122107	0.870218	0.0848449	-0.282751	0.0848036	0.253252	1	-0.463775	0.00546196	-1	0.337229	0.551617
985	A012-C1	DY580577	89135032	0.336987	0.405026	0.103224	0.875528	0.891256	0.109857	1	0.4306	0.621529	0.658119	0.0245735	-1
986	A012-C10	DY580578	89135033	-0.714129	0.435696	0.428168	-0.838494	-0.707253	1	-0.818987	0.470957	0.295292	0.090747	-1	-0.502193
987	A012-C11	DY580579	89135034	-0.195371	-0.470514	-0.642778	-0.216301	-0.745294	-0.834168	-0.814844	-0.435526	-0.0521446	1	0.24625	-1
988	A012-C12	DY580580	89135035	-0.299144	0.979526	0.322593	0.70362	0.597586	1	-0.636384	-0.527008	0.758315	-1	0.910259	0.703423
989	A012-C2	DY580581	89135036	-0.192868	-0.334799	-0.0549488	-0.496605	-0.0586871	-0.337607	-0.791265	-0.320377	-0.123385	-1	-0.145034	1
990	A012-C3	DY580582	89135037	-0.18997	-0.132202	-0.37058	-0.514467	-0.150335	0.47085	-0.202096	-0.747715	1	-1	-0.649847	-0.0855098
991	A012-C4	DY580583	89135038	0.13504	0.786378	0.262016	-0.0998759	0.144044	1	-0.210975	0.482283	0.656268	-1	0.150995	0.0384062
992	A012-C5			0.419083	-0.502451	1	-1	0.642425	-0.00234187	-0.0410599	0.151766	-0.0667725	-0.369515	0.155438	-0.41368
993	A012-C6	DY580584	89135039	-0.242362	-0.650866	0.203975	0.112932	-0.455144	-0.900441	1	-0.58292	0.256674	-0.895638	-1	0.981918
994	A012-C7			-0.609247	0.0249232	-0.475134	1	-0.454572	-0.0623865	-1	-0.283394	0.562293	0.104067	0.52934	-0.503785
995	A012-C8	DY580585	89135040	-0.360417	-1	-0.271142	-0.251015	-0.0113912	0.608496	0.0219127	0.231583	1	0.207338	-0.975305	-0.254125
996	A012-C9	DY580586	89135041	-0.231246	1	0.287335	-0.522943	0.257979	-0.298155	-1	-0.240786	0.15729	0.0796902	-0.347283	-0.00288567
997	A012-D1	DY580587	89135042	-0.463545	0.796229	-1	0.484845	-0.166221	1	0.104104	-0.267391	0.703215	0.882329	-0.614517	0.65802
998	A012-D10	DY580588	89135043	-0.641252	-0.727072	-1	-0.330556	-0.887099	0.164712	-0.475924	-0.111285	-0.323487	-0.381765	1	0.14007
999	A012-D11			-0.677799	0.929545	0.73902	0.227536	1	-0.262095	-0.908552	0.0106524	-0.935389	-0.471317	0.22841	-1
1000	A012-D12	DY580589	89135044	-0.373983	-0.836179	-1	-0.715234	-0.288489	-0.149222	-0.889066	-0.516629	-0.405156	1	0.219318	-0.305339
1001	A012-D2			0.149922	-0.47925	-0.784105	0.551817	0.587831	-0.130733	-0.202505	-0.878197	1	-0.451352	-1	0.777657
1002	A012-D3	DY580590	89135045	0.0888861	0.295279	0.576304	1	0.134805	0.310294	-1	-0.147603	-0.185524	-0.416146	-0.383523	-0.466638
1003	A012-D4	DY580591	89135046	-0.601115	-0.302542	1	0.0601005	0.351186	0.22514	-0.714067	-0.853935	-0.0539868	-1	0.944831	-0.665948
1004	A012-D5	DY580592	89135047	0.235814	0.590292	-0.971504	0.156133	1	0.470899	0.798891	-0.832742	0.368156	-1	-0.530448	0.13403
1005	A012-D6	DY580593	89135048	1	0.521924	-0.0757746	0.891728	0.727453	-0.330935	-0.0880369	0.474454	-0.0141907	0.0208421	0.308369	-1
1006	A012-D7	DY580594	89135049	-0.565004	0.40792	-0.24564	0.929	1	-0.0523873	-0.575152	-0.891593	0.218693	-1	-0.664065	-0.834568
1007	A012-D8	DY580595	89135050	-0.736507	-0.884671	-0.793347	-0.444685	-1	-0.851859	-0.473246	-0.775474	0.110206	1	-0.688749	-0.0988619
1008	A012-D9	DY580596	89135051	-0.896495	0.765522	-0.675167	-0.385967	0.815738	-0.0952568	-1	-0.186439	0.260232	0.342741	0.0895019	1
1009	A012-E1	DY580597	89135052	-0.466641	1	-0.952288	-0.41839	-1	0.0332313	-0.0185848	-0.518292	0.709491	-0.387844	-0.16212	-0.232544
1010	A012-E10			-1	-0.173102	-0.216585	-0.397768	0.344549	-0.321982	-0.422427	-0.119698	-0.624623	1	0.163358	-0.115332
1011	A012-E11	DY580598	89135053	0.23035	0.427137	0.190994	-0.388625	-0.0862583	0.708108	-1	-0.344565	0.502254	0.207768	-0.26298	1
1012	A012-E12	DY580599	89135054	-0.324387	0.723214	0.109158	-0.186476	1	0.395938	0.0639069	0.388339	0.644224	-1	0.35311	-0.219561
1013	A012-E2	DY580600	89135055	-0.324865	-0.359084	1	-1	0.157701	-0.591613	-0.340153	-0.407523	-0.0705405	-0.0735667	-0.171799	-0.141428
1014	A012-E3	DY580601	89135056	0.428885	1	0.610865	-1	0.819534	0.273622	0.170127	0.489271	0.809198	0.542004	0.376009	0.612376
1015	A012-E4	DY580602	89135057	0.239183	1	0.664592	-0.516237	-0.127081	0.283758	-1	0.858533	0.48664	-0.165959	-0.0272967	-0.52496
1016	A012-E5			-1	-0.577239	-0.669913	0.787859	0.205582	0.0800403	-0.912331	-0.26216	-0.225087	1	0.813981	0.936982
1017	A012-E6	DY580603	89135058	-0.623813	-0.968044	-1	0.598937	1	-0.52821	0.928818	-0.880105	-0.973313	-0.267381	0.228666	-0.197073
1018	A012-E7	DY580604	89135059	-0.416826	0.430793	-1	0.328911	1	0.27277	0.611478	-0.87441	0.599159	-0.22071	0.37135	0.776297
1019	A012-E8	DY580605	89135060	-0.769385	-0.596847	-0.960007	-0.4285	-0.342475	-0.54312	-0.954012	-1	-0.788291	1	-0.574129	-0.99461
1020	A012-E9	DY580606	89135061	-0.395021	0.919708	0.309709	-0.427259	1	-0.152411	-0.797125	-0.650342	0.177393	-0.796257	-0.376275	-1
1021	A012-F1	DY580607	89135062	0.0313032	0.812088	0.0400226	0.449261	0.687432	0.582592	-0.0961601	-0.0613665	1	-0.128315	-1	-0.189539
1022	A012-F10			0.434688	0.113924	0.502274	-1	0.470081	0.924335	0.5197	0.0735181	1	0.738259	0.805962	0.168512
1023	A012-F11	DY580608	89135063	0.617424	1	0.549927	0.419076	-0.351865	0.470693	-0.22009	-0.0484232	0.761768	-0.518629	0.058572	-1
1024	A012-F12	DY580609	89135064	-0.264647	0.317431	0.474464	-0.396019	-1	0.815064	0.102277	-0.965854	0.754872	-0.330067	-0.93369	1
1025	A012-F2			-0.304296	-0.45538	0.585742	-0.491088	-1	-0.269422	-0.0406332	1	0.0539573	0.680009	-0.447855	0.15521
1026	A012-F3	DY580610	89135065	0.0775991	-0.343149	-0.247414	1	0.00991311	-0.637525	-0.278897	-0.619206	-0.118051	0.84476	-0.835172	-1
1027	A012-F4	DY580611	89135066	-0.365844	-0.213872	1	0.79824	0.64257	0.0317743	0.593191	0.0772689	0.572423	-1	0.580407	-0.804328
1028	A012-F5			-0.250273	-0.992959	-1	0.679766	-0.336712	0.247826	-0.283834	-0.845986	0.302509	-0.850029	0.295357	1
1029	A012-F6	DY580612	89135067	-0.143882	0.0097478	0.356519	1	0.0769221	-0.179785	0.468269	0.100314	-0.140672	0.492727	-1	-0.600015
1030	A012-F7	DY580613	89135068	0.385418	-0.180011	0.344256	0.381014	0.33154	0.627934	0.0588515	-0.431985	-1	0.172809	1	-0.629659
1031	A012-F8	DY580614	89135069	-0.318054	1	-0.791954	-0.689481	-0.388288	-0.989627	-0.90249	-0.773491	-0.22821	-1	-0.745761	-0.515839
1032	A012-F9	DY580615	89135070	-0.177518	-0.053603	-0.675241	0.0973023	-0.233807	0.10464	-0.000177589	-0.844139	1	-0.68435	-1	-0.0416455
1033	A012-G1	DY580616	89135071	0.562213	0.872271	0.877356	-1	0.517868	0.427602	0.693134	0.354406	0.726904	0.0404413	1	0.213475
1034	A012-G10			0.0765749	0.226825	-0.672824	1	-0.169747	0.754659	-0.293626	0.188075	-1	0.717652	0.68408	-0.231405
1035	A012-G11			-0.855288	-0.703572	-0.73697	-0.852219	-0.77561	-0.806473	-0.812579	-1	-0.447796	1	-0.924101	-0.606151
1036	A012-G12	DY580617	89135072	-0.652633	1	-0.373297	-0.928413	-1	-0.0594514	-0.491738	-0.344744	0.99881	-0.894092	0.755158	-0.878763
1037	A012-G2	DY580618	89135073	-0.620962	0.223772	1	0.0562639	-0.472211	-1	-0.804939	-0.717751	0.635887	-0.496139	-0.260299	-0.394097
1038	A012-G3	DY580619	89135074	-0.325282	1	-0.0725831	0.33632	0.635111	0.934928	-1	0.241839	0.0637168	0.30955	0.142424	0.8682
1039	A012-G4			-1	-0.270669	-0.506822	-0.701179	-0.614755	-0.641236	-0.992359	-0.223829	-0.453678	-0.84489	-0.563127	1
1040	A012-G5	DY580620	89135075	0.638793	0.40885	0.269382	-0.422829	0.254229	0.137815	1	-1	0.585691	-0.571265	0.227051	0.0791603
1041	A012-G6	DY580621	89135076	-0.236172	0.390705	-0.118922	-0.153526	-0.117035	-0.896736	-1	0.00521472	0.442146	1	-0.39197	0.149265
1042	A012-G7	DY580622	89135077	-0.304376	-0.578777	-0.557006	-0.581139	-0.592682	-0.618404	-1	-0.813298	-0.547222	1	-0.783993	-0.44954
1043	A012-G8			0.0256201	0.603512	0.473394	0.286184	0.291143	1	-0.297888	-0.0645364	0.81922	-0.400479	0.596183	-1
1044	A012-G9			0.186598	0.961806	-0.222157	-0.118894	0.4952	0.00819372	-1	0.123452	1	-0.187348	0.407661	0.104647
1045	A012-H1	DY580623	89135078	-0.331169	-0.388265	-0.393083	-0.788502	-0.586265	-0.252549	1	0.0117144	0.323882	-0.495575	-1	-0.889673
1046	A012-H10	DY580624	89135079	-0.191067	-0.693307	0.0436982	0.0762786	0.0637431	-0.41515	-1	-0.298484	-0.311504	-0.596705	0.119352	1
1047	A012-H11			-0.244381	-0.752102	-0.143508	1	0.875597	-0.36258	-0.109403	-0.339116	-0.323477	-1	-0.147082	0.0629388
1048	A012-H12	DY580626	89135081	0.1294	-0.00514457	-0.211351	-0.44074	1	0.610298	0.636721	-0.167232	0.807086	-1	0.777709	-0.352156
1049	A012-H2	DY580627	89135082	-1	0.131392	0.485317	0.688706	0.141524	-0.512909	-0.153277	1	-0.165758	0.175867	0.17607	-0.269538
1050	A012-H3	DY580628	89135083	0.479318	-0.751382	0.979504	1	0.695004	0.447487	0.388905	0.399118	0.7824	0.100362	-0.311086	-1
1051	A012-H4			-0.42084	-0.00231638	0.195731	-0.196156	-0.64457	0.845077	-0.400113	0.011505	1	0.103021	-1	0.189359
1052	A012-H5	DY580629	89135084	-0.869508	-0.141253	-1	-0.6835	-0.606128	0.106941	0.560513	-0.848005	0.141246	-0.710955	1	0.567489
1053	A012-H6	DY580630	89135085	0.825644	-0.802183	0.184695	-0.182105	-0.27122	-0.773928	-0.410227	-0.189377	-0.179309	-1	1	0.253295
1054	A012-H7	DY580631	89135086	0.426465	-0.133559	1	-0.382925	0.3025	-0.628697	-0.133464	0.495554	-0.80854	-1	-0.721241	-0.120566
1055	A012-H8			-1	0.670085	-0.693912	0.104549	-0.0165635	0.899945	-0.0261299	-0.0291275	1	-0.733323	-0.00871223	0.431222
1056	A012-H9	DY580632	89135087	-0.779203	-0.854325	-0.599804	1	-0.648686	-0.564409	-0.145351	-0.861596	0.075649	-1	-0.559546	-0.0846021
1057	A013-A1	DY580698	89135153	-0.101037	-0.356396	0.223151	-0.278999	1	-1	-0.648396	-0.200579	0.107171	0.878723	0.429422	0.735593
1058	A013-A10	DY580699	89135154	-0.314455	0.346774	1	-1	-0.363025	-0.272734	-0.0806328	0.341207	0.368849	-0.00933171	-0.295222	-0.0520944
1059	A013-A11	DY580700	89135155	-0.925472	0.688561	-0.205744	0.0571476	1	0.449394	-1	-0.0131847	0.826678	0.255151	0.503754	-0.421329
1060	A013-A12	DY580701	89135156	-0.18603	0.588003	0.436473	0.208143	-1	0.466477	-0.10162	0.15087	0.440313	1	0.142583	-0.0731813
1061	A013-A2	DY580702	89135157	-0.67483	-0.676864	-1	0.0388412	-0.576605	-0.316301	0.00836949	0.75217	-0.296812	-0.205464	0.892342	1
1062	A013-A3	DY578776	89133212	0.213187	0.300018	1	-1	0.688683	-0.0351826	0.557031	-0.944897	-0.151905	-0.0217546	-0.797785	0.366984
1063	A013-A4			0.180483	0.558274	-0.318104	0.0354946	-0.93239	-0.224403	-0.101142	0.217602	0.148322	0.879917	-1	1
1064	A013-A5	DY578779	89133217	-0.314424	-0.700998	-0.164061	-0.847029	0.919651	-0.595902	-1	0.340487	0.308333	0.0304967	0.764447	1
1065	A013-A6			0.414255	0.0738036	0.256165	1	0.776466	0.328208	0.158953	-1	0.623868	0.392155	0.337255	0.455713
1066	A013-A7	DY578782	89133220	0.735337	0.689772	0.523134	-1	0.833629	0.646431	0.763047	0.386794	0.285277	1	0.128329	0.465802
1067	A013-A8	DY578784	89133222	0.866161	0.14615	-0.455654	0.343101	-1	0.0771253	-0.492151	0.0148091	-0.125281	0.935714	-0.203004	1
1068	A013-A9			0.329011	0.634162	0.157392	-0.412765	-0.0724204	-1	-0.35868	0.214145	1	0.995409	-0.190582	-0.180153
1069	A013-B1	DY578787	89133225	-0.768632	0.802237	0.186006	0.207994	-0.113633	0.62989	0.95236	0.728082	0.203617	1	-1	0.49688
1070	A013-B10	DY578789	89133227	0.225745	-0.0954815	-0.117171	0.12768	-0.635388	0.294754	-0.155742	1	-0.363366	-1	-0.26315	-0.713649
1071	A013-B11	DY578792	89133230	-0.367392	0.36865	-0.12667	-0.317045	-1	-0.282745	-0.572969	-0.63386	1	-0.144042	-0.541119	0.936371
1072	A013-B12	DY578794	89133232	0.0118169	0.262426	0.0399999	-1	0.414958	0.677774	0.305856	0.781613	0.896129	0.956571	1	0.956051
1073	A013-B2	DY578796	89133234	0.359626	-0.249858	-0.106025	1	0.769335	-0.459981	0.60113	-1	-0.144987	0.168317	0.421615	-0.226735
1074	A013-B3	DY578798	89133236	-0.136716	-0.189408	0.286461	1	-0.326552	0.553536	-0.292048	-0.444676	0.178786	0.0670433	-0.450698	-1
1075	A013-B4	DY578799	89133237	0.544499	0.471952	0.846501	-1	-0.0703074	0.597768	0.53181	0.513056	0.511424	1	0.563384	0.628409
1076	A013-B5	DY578801	89133242	-0.978096	-0.0475079	-0.0202611	-0.126261	0.23441	0.0425325	-0.368683	-1	1	-0.599186	-0.777917	0.94866
1077	A013-B6	DY578803	89133244	0.292627	0.1724	0.609588	-1	1	0.228963	-0.0746175	-0.568215	0.122652	0.931349	0.155733	-0.721061
1078	A013-B7	DY578805	89133246	1	0.739781	0.973668	-0.11683	0.207968	0.514804	0.108111	-0.418122	0.150165	-1	0.244842	0.0703672
1079	A013-B8	DY578806	89133247	-0.186601	-0.160649	0.334785	-0.206688	0.115718	1	-1	-0.439811	0.185223	0.448952	-0.50443	0.0641618
1080	A013-B9	DY578808	89133249	-0.584525	0.999534	-0.360401	0.412036	0.415299	1	0.0262541	-0.298866	0.195974	-0.510995	-1	-0.106892
1081	A013-C1	DY578810	89133251	-0.214047	-0.0990446	-0.250908	0.338202	0.746075	0.283006	0.414349	0.361484	0.29315	-0.0194389	1	-1
1082	A013-C10	DY578811	89133252	0.0610612	0.705168	0.394623	1	0.603979	-0.0296845	0.620971	-1	-0.343609	-0.207671	-0.815727	-0.0441965
1083	A013-C11			-0.590913	0.371735	-0.440511	0.72868	1	-0.210736	-1	-0.445797	0.354148	-0.810223	0.0053087	-0.724078
1084	A013-C12	DY578814	89133255	-0.737367	-0.420411	-0.834266	1	-1	-0.447354	-0.847954	-0.0851799	-0.387892	-0.820607	0.119838	-0.556965
1085	A013-C2	DY578816	89133257	-1	0.498343	0.523098	0.302961	1	0.19337	0.250185	0.51803	-0.483377	-0.61961	-0.233869	-0.141225
1086	A013-C3	DY578818	89133259	0.389289	1	-0.0670334	-0.379527	-0.855795	0.411672	0.427105	0.344473	0.582752	0.62252	0.225706	-1
1087	A013-C4			1	0.764108	0.515466	-0.20993	-1	0.677396	-0.263987	0.143819	0.822355	0.417195	-0.259999	-0.222782
1088	A013-C5			0.570647	-0.00876154	1	0.139305	0.698012	0.019041	-1	0.227018	-0.207814	0.725025	0.609713	0.0218277
1089	A013-C6	DY578821	89133262	-0.972234	0.157981	-0.775019	-0.94931	0.846874	0.579475	0.123705	-0.692982	-0.430223	-1	-0.247752	1
1090	A013-C7			-0.0447732	0.558512	0.306318	0.118643	1	0.00684109	-1	-0.843097	0.511273	-0.0706087	-0.38347	-0.803255
1091	A013-C8	DY578824	89133267	0.410645	0.39359	0.306451	0.712053	-1	0.0516185	0.274547	0.0605034	-0.0149456	1	0.450031	0.523525
1092	A013-C9	DY578826	89133269	-0.027807	-1	0.233596	0.268068	0.0336881	0.0235722	-0.998268	-0.485142	-0.502474	1	-0.0456105	-0.177997
1093	A013-D1	DY578828	89133271	0.145315	1	0.504605	0.798952	0.811816	0.419867	-1	0.0388531	0.628999	0.69749	-0.0618518	0.198139
1094	A013-D10			-0.316709	0.0518429	0.270804	0.397084	0.46087	1	-0.999724	-0.854181	0.343392	-1	-0.454987	-0.381187
1095	A013-D11	DY578831	89133274	-0.489643	1	-0.265547	-0.709409	0.271379	0.391517	-0.702653	0.210215	0.157011	-1	-0.498404	-0.433381
1096	A013-D12	DY578833	89133276	0.0703549	0.130536	1	0.0343485	-1	0.594753	0.0518914	-0.149597	0.864905	0.22159	0.14263	-0.317946
1097	A013-D2	DY578835	89133278	-0.0809419	0.568901	0.308308	1	0.663978	-0.0421231	0.194231	-0.112336	-0.0169715	0.394856	-0.364909	-1
1098	A013-D3			-0.0849177	0.678665	-0.342557	0.339684	-0.961743	1	0.0659719	0.428281	0.701341	-1	-0.259857	0.300698
1099	A013-D4	DY578839	89133282	0.24861	0.290814	0.712428	-1	0.164903	1	0.173002	-0.0081639	0.427562	0.955447	0.0477393	-0.476882
1100	A013-D5			0.0899371	1	0.275717	0.0530009	0.119728	-0.559222	-0.885437	0.343849	0.962011	-1	-0.44892	0.105311
1101	A013-D6			-0.646701	0.845742	-0.0819675	0.791476	0.0454007	-0.0991453	-0.410337	-0.671912	1	-0.731722	-1	0.341594
1102	A013-D7	DY578843	89133286	-0.173913	0.64835	0.747013	-0.136609	-0.221516	-1	0.0485997	1	0.0116116	-0.927875	0.10243	0.0856918
1103	A013-D8	DY578845	89133290	0.301067	0.0825367	0.0602071	-0.378116	-1	0.504622	-0.267	0.969424	-0.167044	1	0.331492	-0.388419
1104	A013-D9			0.569565	0.0812055	-0.192419	-1	0.855383	1	0.526067	0.781328	-0.222268	0.107927	0.345621	0.36317
1105	A013-E1	DY578847	89133292	-0.553939	-1	0.312983	1	-0.853808	-0.736872	-0.202554	-0.607224	-0.297831	0.301415	0.269418	0.212996
1106	A013-E10	DY578849	89133294	-1	-0.597574	1	-0.836208	-0.67069	-0.450467	-0.131093	-0.531226	0.282072	-0.148535	-0.203399	-0.49529
1107	A013-E11			-0.457279	0.113771	-0.498723	-0.172475	-1	-0.388081	-0.68371	-0.525441	0.148657	-0.739337	0.0289203	1
1108	A013-E12	DY578853	89133298	0.876893	1	-0.189321	0.818908	0.565752	0.220531	-0.0913691	0.0199826	0.545189	-1	0.23807	-0.0704136
1109	A013-E2	DY578855	89133300	-1	0.136446	0.153324	-0.221009	0.279302	-0.634308	-0.420152	-0.648992	-0.400258	-0.100827	1	0.659359
1110	A013-E3	DY578858	89133303	-0.00686943	0.197123	0.271443	-1	1	0.0429738	0.0406153	-0.0784043	0.194786	-0.204453	0.352805	0.190949
1111	A013-E4	DY578860	89133305	-0.273139	0.868751	-0.248033	-0.264301	0.169147	0.477196	0.0227738	-0.340643	1	-1	0.0658376	0.145598
1112	A013-E5			-0.449544	-0.103194	-0.693675	-0.98131	-1	-0.340479	1	-0.240576	0.630432	-0.368018	-0.228678	0.162636
1113	A013-E6	DY578865	89133313	0.54048	0.0641276	0.514763	0.233551	1	0.446768	0.397194	-0.260217	-0.63773	-1	0.193212	0.102393
1114	A013-E7	DY578867	89133315	-0.810124	-0.0433422	-0.751489	0.097213	0.988976	-0.153448	-0.587175	-0.726367	0.160423	-1	-0.075936	1
1115	A013-E8			0.819411	0.727204	0.218033	0.620954	0.427994	0.847712	0.685702	0.622376	0.493658	-1	1	0.793132
1116	A013-E9			0.407562	0.516982	-0.203086	-0.873401	0.867672	-0.633943	-0.376285	-1	1	0.713167	-0.568139	-0.71322
1117	A013-F1	DY578872	89133320	-0.697662	0.992619	-0.479897	0.415078	-0.364515	0.63787	-0.558349	-0.0402427	1	-0.619158	-0.867259	-1
1118	A013-F10	DY578874	89133322	0.427714	-0.561028	1	-1	0.638621	0.570437	0.661468	0.24544	0.935539	0.475199	0.674929	0.776699
1119	A013-F11	DY578876	89133324	-0.548245	0.125466	-0.235082	-0.141962	0.816605	1	-0.192054	-0.171206	0.253228	-1	0.12893	-0.675772
1120	A013-F12			0.943576	0.908678	0.92934	0.804977	-1	0.822216	0.71148	1	0.550949	0.761533	0.734878	0.380478
1121	A013-F2	DY578879	89133327	0.735857	-0.431402	0.860088	-0.283944	0.0570278	0.320893	0.723392	-0.692541	-1	0.705902	0.93263	1
1122	A013-F3			-0.795678	-0.168552	0.228986	-1	-0.207552	0.420937	0.187242	1	0.50614	0.738371	0.816281	0.412597
1123	A013-F4			0.433752	0.927225	0.0968554	0.545738	-1	1	-0.834825	0.930454	0.0888471	-0.664864	-0.00579517	0.559395
1124	A013-F5	DY578882	89133330	-0.637866	-0.0870836	-0.00118424	-0.247331	-0.738496	1	0.772794	0.294508	-0.118023	0.102585	-1	0.87861
1125	A013-F6	DY578884	89133332	1	0.374342	0.444657	-1	0.427095	0.619459	0.680824	0.674739	0.638285	0.839994	0.453239	0.155808
1126	A013-F7	DY578886	89133334	0.0838713	-1	0.567945	0.439607	-0.274001	1	-0.127228	0.0334023	0.232698	-0.650952	-0.308944	-0.737062
1127	A013-F8	DY578888	89133338	0.0062975	-0.376867	0.179609	-0.980815	0.139884	1	0.113983	-0.0628349	0.185333	-1	-0.898308	-0.118416
1128	A013-F9	DY578890	89133340	-0.211128	-0.0932877	0.874591	1	-0.285286	0.80228	-0.342161	0.266458	0.978141	0.28449	-1	-0.0103072
1129	A013-G1	DY578892	89133342	0.835825	0.139759	1	-0.0172848	0.857664	0.226875	-0.010842	-0.455961	-0.0282716	-0.584593	-0.294656	-1
1130	A013-G10	DY578895	89133345	0.135662	0.461427	0.44275	-1	-0.105213	0.391547	0.204856	1	0.403938	-0.0113958	0.296978	-0.0248364
1131	A013-G11	DY578897	89133347	-0.872341	-0.144122	-1	-0.217101	1	-0.325009	-0.746769	-0.475683	-0.0264018	-0.886741	-0.263905	-0.453863
1132	A013-G12	DY578900	89133350	-1	-0.611524	-0.194791	0.855558	-0.542302	0.46777	-0.30336	0.43091	0.0131915	-0.732639	1	-0.390371
1133	A013-G2			0.858498	-0.000987084	0.213307	0.0943182	1	0.337955	0.699333	0.199442	-0.0398354	-1	-0.413616	-0.32963
1134	A013-G3	DY578904	89133354	-0.214208	0.635042	-0.467576	0.532467	0.27696	0.395244	-1	-0.880022	1	0.980826	0.231843	0.310217
1135	A013-G4	DY578906	89133356	-0.313046	-0.189671	-0.375445	1	-0.762109	0.116833	-0.535006	0.0197135	0.36874	-0.237825	-0.931522	-1
1136	A013-G5	DY578908	89133361	0.485591	-0.313177	-0.584992	-1	-0.439743	0.333873	1	-0.0283053	0.743075	-0.062999	-0.31498	-0.374363
1137	A013-G6	DY578910	89133363	0.703778	0.627865	0.685388	-0.873627	1	0.667164	-1	0.88166	0.474682	0.735992	0.787408	0.787772
1138	A013-G7	DY578911	89133364	-0.0804307	-0.110405	-0.887922	0.778972	1	0.0382569	-0.847368	-0.965392	0.656128	-0.670399	-0.840121	-1
1139	A013-G8			-0.900033	0.352528	-0.469647	1	-0.248644	-0.0665177	-0.144937	-0.119318	-0.00799906	0.770369	-0.406459	-1
1140	A013-G9	DY578914	89133367	0.408917	0.537107	1	-1	0.0238995	0.726646	0.974434	0.637789	0.961743	0.428201	-0.000985118	0.274301
1141	A013-H1	DY578916	89133369	0.118504	-0.0901685	1	-1	0.952828	0.222913	0.708491	0.117588	-0.528562	0.417728	0.0170956	0.305433
1142	A013-H10	DY578917	89133370	-0.313956	-0.109937	-0.852359	1	-0.123263	-0.465899	-1	0.280435	0.0761124	-0.632805	0.403729	0.560444
1143	A013-H11	DY578919	89133372	-0.666035	1	-0.492493	0.506557	0.846352	0.216593	-0.115714	-0.564017	-0.0952838	-1	0.655836	0.165018
1144	A013-H12			-0.491353	0.916577	-1	-0.857219	-0.0380981	0.2165	0.343052	-0.420113	0.674669	-0.7656	-0.134171	1
1145	A013-H2	DY578923	89133376	-0.00326712	-0.176957	-0.447309	1	-1	-0.304111	0.0722452	0.0430515	0.254519	0.113205	0.1433	0.0283262
1146	A013-H3	DY578926	89133379	-1	-0.00314853	0.323451	0.102644	-0.11841	0.538059	0.222033	0.906191	0.782206	1	0.76075	0.241968
1147	A013-H4	DY578928	89133381	0.121874	0.0590717	-0.0854519	0.730799	0.813335	0.515949	-1	-0.201	1	-0.664061	-0.335758	0.0565481
1148	A013-H5	DY578930	89133385	0.514005	-0.78893	-0.923955	1	0.280265	-0.0474167	-1	-0.237512	-0.551831	0.654811	-0.385118	0.260463
[truncated: 16,050 more rows]
