# Supplementary material for: Discovery of a Strongly-Interrelated Gene Network in Corals under Constant Darkness by Correlation Analysis after Wavelet Transform on Complex Network Model
Source: PLoS One. 2014 Mar 20;9(3):e92434. doi: 10.1371/journal.pone.0092434 (PMC3961355; doi:10.1371/journal.pone.0092434)
Supplement: Table S3 — Expression data of 300 important probes with large differences of expression. (XLS) [file pone.0092434.s004.xls]

## Sheet: Sheet1
ID	Clone Name	GB_ACC	GI	Euclidean distance	1DD08	1DD12	1DD16	1DD20	1DD24	2DD04	2DD08	2DD12	2DD16	2DD20	2DD24	3DD04
3298	A042-C7	DY579399	89133854	5.26895	0.556446	0.623575	0.152003	0.407099	0.66564	0.647895	0.241615	0.380424	0.478149	0.156914	-4.7298	0.197337
1732	A020-A12	DY577937	89132373	5.14719	-0.131082	-0.0935076	0.306591	-0.102261	-0.136695	-0.0971439	0.00341383	-0.0126096	-0.127237	-0.0326993	0.65334	-0.0670813
6826	B038-A7	DY580978	89135433	4.96915	-0.229364	-0.410094	-0.0336348	-0.197519	-0.489473	-0.343489	0.103466	-0.306739	0.496102	-0.496655	-3.79944	0.300148
16577	GS01JF08	DY586112	89140567	4.96296	-0.0931721	0.2493	0.321357	0.277205	-0.00337352	0.104333	0.375857	0.0481686	-0.0223088	-0.0616998	-1.0231	-0.0151502
7946	C004-G10	DY585107	89139562	4.92777	-0.0609203	-0.0435096	0.11203	-0.139395	0.0782615	0.0575855	-0.00012226	0.0272792	0.0357454	0.00447785	-1.16536	-1.56185
7413	B044-B6	DY580712	89135167	4.87695	-0.104735	-0.190529	-0.378354	0.0075794	0.11758	-0.849418	-0.982642	0.132197	-0.0553166	-0.0603125	-2.69164	0.289375
5610	B025-D3	DY582813	89137268	4.84853	-0.86338	-0.688203	0.0596256	-0.87459	-1.02895	-0.658418	-0.216505	-0.0437988	-1.46188	-0.394093	-0.0455583	4.15675
5431	B023-E4	DY583753	89138208	4.80963	0.257687	-0.43449	0.759763	-0.537511	-0.205675	-0.144623	0.011476	0.311488	0.77681	-0.435643	-3.05478	0.265289
5124	B020-C9	DY583450	89137905	4.79823	0.572757	0.377352	0.756894	0.784354	-1.22162	-0.736744	-0.344389	0.915386	-0.392186	-0.675255	-2.71008	-0.65782
15991	GS01DE10			4.72899	-0.208191	-0.0712662	0.224446	0.451332	-0.110678	-0.0204697	0.0300317	-0.192495	-0.214536	-0.205248	0.336664	0.00455143
320	A005-C5	DY580159	89134614	4.71578	0.298529	-0.108593	-0.105699	0.227116	-0.193243	-0.900317	-0.00934143	0.297751	-0.655151	-0.437242	-0.0882171	-3.93681
2054	A023-D10	DY578349	89132785	4.71324	1.34156	1.31835	0.160353	0.273129	-0.102857	1.90913	1.38683	1.61287	0.968282	1.23376	0.056026	-1.78246
3258	A041-H3	DY579362	89133817	4.70927	-0.361699	-1.41776	0.668574	-1.00346	-0.689921	-1.3121	-1.40516	-1.21884	-0.793113	-1.2928	-0.659316	-0.926094
3513	A044-E6	DY579605	89134060	4.70829	-0.752777	-0.812952	-0.111691	-0.139723	0.779722	-0.66507	3.20648	0.117698	0.190481	0.166367	0.851309	-0.156513
4090	A050-E7	DY579249	89133704	4.6978	-0.776329	-0.837173	-0.361636	-1.51803	-0.777569	-0.769561	-0.701405	-0.429726	-0.839769	-1.91532	-0.343018	-1.88915
2420	A032-B5	DY578039	89132475	4.69672	-0.31829	-0.0497068	-0.614429	-0.171687	-0.130806	0.336197	0.217735	0.171659	0.591013	0.0149999	0.309499	3.89216
3986	A049-E10	DY579041	89133496	4.67543	-1.65189	-1.78482	-0.624975	-0.50091	-1.63836	-1.22419	-1.1153	-1.35522	-1.67213	-1.46748	-0.357388	2.02226
6878	B038-F10	DY581030	89135485	4.62018	0.00417402	-0.639295	0.0374512	-0.0425885	-0.847062	-0.254511	-0.197257	0.0383924	0.142838	-0.375649	-1.53906	-1.95672
12538	D029-C7			4.61758	1.12801	-0.54511	-0.209249	-0.0910696	-0.607813	1.33613	1.64962	1.88988	0.858062	0.0315399	-4.57518	1.48955
611	A008-C8	DY580653	89135108	4.61409	-0.101231	-0.053838	-4.4539	-0.952402	0.0378607	-0.265864	0.466718	-0.447703	-0.216123	-0.320597	-0.215472	-0.450816
13831	D042-G4			4.59586	0.461379	-0.0717285	0.550052	0.160567	0.0117689	-0.962825	0.543848	-0.402475	-0.0420078	-0.418891	-4.53319	0.15678
10336	D010-D12			4.59512	0.986944	0.362787	0.571659	0.369183	1.12988	0.541251	0.196048	0.553741	0.544882	0.0787637	-5.37387	0.00280072
2828	A037-D5	DY578616	89133052	4.59168	-0.40092	-0.674073	-0.638024	-0.940575	-0.763831	-0.00520878	-0.599167	0.233603	-0.922664	-0.755601	-0.253074	-2.59407
1169	A014-B2			4.579	-0.321863	0.629984	0.552615	0.581322	0.12097	0.487637	-1.16179	-0.766181	0.153118	0.576384	0.0876944	-3.2288
3277	A042-B1	DY579379	89133834	4.55326	0.333805	0.0778203	-0.0308125	0.593575	0.245616	0.634251	0.639658	-0.154386	0.652694	0.366203	-0.0150802	-3.06397
2699	A036-A8	DY578391	89132827	4.54011	-0.527468	-1.16237	-1.28931	-0.15552	-0.514422	-1.2632	-0.969721	-0.857986	-0.183898	-1.08064	0.490078	-0.936627
2736	A036-D9	DY578455	89132891	4.53791	0.302081	0.0194302	-0.127225	-0.510526	0.247557	-0.396095	0.202949	0.460449	-0.124427	-0.931333	0.581126	-2.35508
4666	B015-E7	DY582647	89137102	4.53606	0.00456554	0.363538	0.427864	0.206297	-0.172788	0.0196731	0.276917	-0.365734	-0.372365	0.279563	-1.9458	0.484138
17783	GS01WC02	DY587377	89141832	4.53229	-0.174632	0.917803	0.124985	0.704807	0.680029	0.615417	1.16656	-1.1214	0.826654	0.5851	-2.17793	-4.27708
12921	D033-C6			4.5316	0.0849698	0.00633083	0.274604	0.00163425	-0.0440714	0.0143182	-0.0501232	0.0211644	-0.0192539	-0.107518	-0.312938	1.32245
9201	C017-G6	DY584066	89138521	4.50402	-0.956353	-0.906967	-2.09665	-0.417735	-0.74191	-0.00782324	-2.85469	-0.926315	0.0394215	-0.0751238	-0.0382422	0.0384966
17870	GS01XB05	DY587442	89141897	4.49846	0.827855	-0.0580775	1.50582	1.33058	0.00408446	0.914142	0.668682	0.888508	1.66807	1.75485	-3.83338	0.591374
1485	A017-D6	DY577735	89132171	4.49697	-0.312908	-0.206792	-0.613869	-0.39453	-0.380865	-0.303351	-0.217038	-0.278494	-0.398946	-0.66011	-1.23956	-0.387596
4651	B015-D4	DY582625	89137080	4.49561	-0.225153	-0.348721	-0.142027	0.0568238	-0.32281	0.0464867	0.130806	-0.0995453	0.125484	-0.0305471	-2.03638	-0.0756823
7811	C003-C8	DY584986	89139441	4.48402	0.134556	0.408253	0.396176	-0.312708	0.336944	-0.283155	0.456019	0.377147	-0.38889	0.373275	0.0633409	-0.584964
9344	C019-C5			4.47709	0.268824	-0.302579	0.264359	0.111748	0.0462426	0.321694	-0.0257486	0.133113	0.0908083	0.0781964	-1.47199	0.232965
3647	A045-H8	DY579792	89134247	4.45697	0.683632	-0.00524558	-0.0328671	0.1163	-0.657854	-0.703608	0.324723	-0.609988	-0.329887	-0.534	1.72142	1.16061
13083	D035-A11			4.45607	1.00039	0.00647468	0.78792	-1.05517	0.691662	0.647617	0.707642	0.49684	0.291694	-0.187423	0.81212	0.693361
2397	A031-H6	DY578014	89132450	4.43866	0.25135	0.803694	0.00952223	0.0912249	-0.833276	0.0294699	-0.494656	-0.778025	-0.664294	-0.518017	-0.587069	4.25325
16731	GS01LC06			4.42982	2.06343	-1.9858	-0.0930571	-1.33688	-1.84304	-0.231834	-0.945842	1.76907	2.92622	-0.322275	-1.56942	0.0192813
6458	B034-C10	DY581537	89135992	4.41735	-0.268493	-0.0747166	-0.548446	0.0129307	0.465182	-0.418031	-0.597141	-0.511337	0.00103406	-0.0381193	-3.69094	-0.462427
6524	B034-H5	DY581603	89136058	4.41429	0.378464	0.0332723	0.420226	0.208885	-0.476918	-0.656626	0.49307	-0.333388	-0.612755	-0.432852	-0.205901	2.48814
10826	D015-E10			4.4096	0.277033	-0.219125	0.638467	-1.70788	-0.337688	0.686454	0.801124	0.737148	0.918459	-0.252689	-0.0388984	-1.64378
12655	D030-E4			4.40502	1.52376	0.044529	-1.38698	0.615552	-0.955445	1.18703	0.420961	-0.747639	-0.853848	-1.4414	0.846029	1.58082
8250	C007-H3	DY585399	89139854	4.40448	-0.331493	-0.190235	2.04216	-1.01109	-0.226044	-0.533107	-0.565162	0.55243	-0.869933	-0.182128	-0.354126	-0.160721
2462	A032-F10			4.40253	-0.535217	-0.487507	-0.454742	-0.457547	-0.809008	-1.04863	-1.53874	-0.818837	-0.786194	-1.49714	-1.58447	-0.763597
17910	GS01XE09	DY587475	89141930	4.3979	-0.740301	0.982585	0.535373	-1.08889	2.03857	0.134342	2.80407	-0.557383	-1.39945	1.0191	0.0211825	-0.72097
3323	A042-E8	DY579421	89133876	4.3965	0.274049	-0.0123166	1.67442	0.156783	-0.0588913	-0.143199	0.253384	0.640663	0.224375	0.351075	-0.0102166	0.191151
14124	D045-G9			4.39552	1.48542	-0.271758	0.230834	0.229418	0.948584	1.02868	2.45467	0.70111	0.667576	-0.0735328	1.04155	6.33913
1019	A012-E8	DY580605	89135060	4.39141	-0.40652	-0.783696	-0.118356	-1.14211	-0.76163	-1.02839	-0.551524	-0.897225	-1.09759	-1.24953	-3.29104	-1.07256
18297	X001-D2			4.39104	0.694476	-0.328031	2.7821	0.78546	0.150841	0.239642	0.246119	-0.339948	0.0260113	0.674387	0.649456	0.324444
1728	A019-H9	DY577929	89132365	4.38371	0.556501	0.538853	-0.132815	-0.0617976	-0.0572083	-0.904419	-0.314901	-0.166888	-0.602237	-0.195933	1.45033	2.64373
6666	B036-D3	DY581762	89136217	4.38309	-0.110152	0.019568	-0.0857732	-0.309601	-0.659481	-0.653542	-0.13794	-0.0898842	0.0279762	-0.574516	-1.07948	0.194768
7148	B041-D5	DY582316	89136771	4.37037	0.586258	-0.410063	-0.906702	-0.059085	-0.994622	0.174943	-1.62223	-0.666037	-0.892045	-1.87165	0.00203738	2.12374
6407	B033-F8	DY581489	89135944	4.37003	-2.05016	-2.00605	-0.857039	-1.9845	-1.61737	-1.55025	-1.08065	-1.93041	-0.903523	-1.53978	-2.0319	-1.17261
3140	A040-F5	DY579164	89133619	4.36297	-0.314719	-0.0380281	-0.0656884	0.10013	0.41001	-0.51464	0.179811	-0.0932948	-0.0654505	0.197222	0.590449	3.40791
5053	B019-F1	DY583382	89137837	4.36258	0.546336	0.099893	0.115045	0.149111	0.178285	0.707545	0.467652	0.665152	0.182828	0.111238	0.630144	-1.92308
14575	D050-E4			4.35978	1.14804	-0.62193	-0.026722	1.20585	2.35332	0.700507	0.862597	0.633308	0.908453	5.49376	0.419011	2.56641
17560	GS01TH07	DY587208	89141663	4.35207	0.456768	1.22363	-0.150912	0.642993	-0.211419	0.244812	0.409343	-0.31273	-0.47017	0.0787754	2.52947	0.283808
3932	A048-H5	DY580229	89134684	4.34885	-0.0858851	0.0485097	-0.0311324	-0.47851	-0.273969	0.0996767	0.221951	-0.264018	0.133063	-0.293804	0.45172	4.36571
14874	D053-F3			4.33847	0.245815	0.798592	0.138168	0.383375	-1.3755	-1.17486	-0.0705747	-1.31713	-1.38879	-1.11943	0.334644	0.60929
12857	D032-F2			4.33833	-0.123518	-1.27546	0.0816488	-0.924687	-0.27024	-0.167024	-0.0508814	-0.399337	-0.466645	0.0292633	-2.90878	-0.0633482
12778	D031-G7			4.33011	-0.126796	0.710496	0.0748129	-0.127016	0.357414	0.948854	3.34993	-0.308317	-0.229037	1.10408	0.85951	0.392214
6213	B031-F6	DY581299	89135754	4.32342	1.61749	0.622151	0.0361862	-0.116422	-0.240492	0.548513	-0.0236072	1.67868	-0.309925	0.236681	-0.0501582	2.3145
4697	B015-H2	DY582677	89137132	4.32202	1.17562	0.827892	0.874526	0.694687	-0.227313	0.762296	0.645765	0.960401	0.586272	0.645358	0.157832	-0.710309
11549	D021-A11			4.31805	1.00735	1.87891	-0.847907	0.967204	2.15243	0.248343	2.27621	1.25907	0.725734	-0.0706016	1.90332	0.478778
7348	B043-E12	DY580740	89135195	4.31209	-0.586912	-0.651701	-0.383239	-1.834	-0.650904	0.0961044	-0.331547	-0.266434	-0.0313981	-0.385688	-1.73593	-0.429519
5175	B020-H11	DY583500	89137955	4.30878	-0.699941	-0.6117	-1.27361	-0.942653	-1.40841	-1.61931	-1.18119	-1.36641	-1.60703	-1.63029	-1.34309	-0.295546
3324	A042-E9	DY579422	89133877	4.30735	0.806181	0.516701	-1.61553	0.886786	0.272525	0.106963	1.08576	0.484216	1.01806	0.832974	-0.363255	-0.48712
12487	D028-G4			4.3071	0.458042	-0.045212	-0.0523022	0.316795	0.422232	0.41531	0.888581	-0.0607267	0.541555	0.0364165	0.0154452	0.0946034
13263	D036-H11			4.30562	0.357374	-0.798033	-0.737305	-1.16677	0.308426	0.247626	1.02987	0.710366	0.572815	-0.139098	-3.28147	0.960478
7875	C004-A11	DY585038	89139493	4.30339	-0.146375	-0.243553	-1.7278	-0.0218824	0.23312	0.277185	0.0906203	-0.110321	-0.171316	-0.0583044	-0.620625	0.113819
10296	D009-H9			4.30325	0.20259	0.81762	0.164142	0.535128	0.770381	0.637591	1.10867	0.142239	0.744625	0.982515	0.83745	0.515409
11109	D018-D6			4.30143	0.0175516	-1.27501	0.189233	-0.772781	-0.71704	0.0633372	-2.6974	0.492234	-1.43646	0.104973	-0.571294	-1.24253
5582	B025-B10	DY582787	89137242	4.29832	-0.536618	-1.1217	-1.05089	-0.244916	-0.909904	-1.19474	-0.806908	-0.991755	-0.766861	-1.22728	-0.00819855	0.84559
2646	A035-E3	DY578322	89132758	4.29831	0.176067	-0.44897	0.309025	0.410749	-0.0438042	-0.101389	-0.874383	-0.0624548	0.347799	0.584852	-3.92828	0.649202
9015	C015-H11	DY584682	89139137	4.29607	0.329372	-0.0797169	0.411932	-0.518187	-0.56502	-0.451948	-0.228525	0.402868	-0.31623	0.129852	-2.21509	-0.830351
14797	D052-H1			4.29562	-0.101157	0.208817	1.04864	-0.101605	0.14157	0.349251	0.176903	0.899504	0.46349	0.113419	7.67194	0.0766826
14025	D044-G6			4.29298	-0.133433	0.0803456	0.465039	-0.352796	0.375619	0.0600091	-0.0365229	0.112619	0.0782045	0.0186279	-1.73818	0.0243821
225	A004-C6	DY580009	89134464	4.29253	-0.126621	0.0458177	-0.18351	-0.208766	0.797469	0.0394676	0.319682	0.55749	-0.123012	-0.169017	1.57913	-0.164681
5064	B019-F9	DY583393	89137848	4.28914	0.386802	-0.10831	0.358505	0.203239	0.0541231	0.153157	0.429522	0.266649	-0.0487424	0.0591297	0.601969	-1.83084
12969	D033-G6			4.28475	0.0425935	0.040395	1.64108	0.188567	-0.076048	-0.0152995	0.506805	0.655717	-0.0278812	-0.279191	0.60858	4.30665
9007	C015-G4	DY584674	89139129	4.28254	0.0959356	-0.125157	0.58082	0.568371	0.475308	0.462894	0.641005	-0.0656428	0.13414	0.271783	0.583395	-0.862365
1698	A019-F3	DY577894	89132330	4.28217	-0.381313	-0.262804	-0.241864	0.055685	-0.135288	0.0135379	-0.111002	-0.510415	-0.345995	-0.270757	-0.0683046	-2.39902
6430	B033-H7	DY581510	89135965	4.27833	-0.151455	0.380788	-0.150134	0.130601	-0.221002	0.0939465	-0.496865	0.423988	0.391432	-0.162468	-0.32412	-0.09327
8106	C006-D3	DY585266	89139721	4.27704	0.939917	0.0851861	0.89362	0.541061	-0.149352	0.900448	0.64468	-0.401578	1.44159	0.567457	-2.34011	0.503529
5569	B025-A1	DY582773	89137228	4.27688	0.613933	1.0522	0.452172	-0.691471	-0.582031	-0.661838	-0.386938	-0.469937	-0.0613123	-0.398407	-0.420042	0.622734
2910	A038-C3	DY578768	89133204	4.27296	-1.15869	-0.977529	-1.8332	-0.986478	-1.6637	-1.61017	-0.180328	0.0615491	-1.8134	-0.919687	-0.00519654	1.05682
13471	D039-A4			4.27182	0.980259	-1.90154	-2.24716	-0.877493	0.93106	0.568277	0.588402	1.05901	0.309568	0.406421	0.0248548	-0.630054
8767	C013-C4	DY584446	89138901	4.27075	0.908947	1.9718	1.90523	2.09109	2.07638	1.36215	0.835166	1.87196	1.65447	1.45294	-4.18395	1.23437
10244	D009-D5			4.26298	-0.276946	2.26305	0.103397	0.920035	1.93815	2.33899	1.01955	1.80901	0.797138	1.96829	-1.04009	-1.87949
14881	D053-G1			4.26262	1.27051	-3.96676	0.786521	0.21765	0.39887	1.4606	1.13935	0.382763	-0.360204	0.147819	0.767365	-1.0391
12299	D026-G8			4.26085	-0.125033	0.374485	0.171725	0.0988441	0.316146	-0.733651	-0.123211	5.87419	0.316558	0.172192	0.00673013	3.05774
9241	C018-C1	DY584105	89138560	4.25866	-0.333336	-4.15826	-1.05632	-0.526891	-0.365103	-0.084328	-0.278069	-0.342131	-0.602275	-0.127427	-0.15628	-0.359744
6473	B034-D2	DY581552	89136007	4.25689	-0.80309	-0.680966	1.90387	-0.45695	-1.35934	-0.883931	-0.839818	-0.0923298	-0.693604	-0.0525386	1.31997	2.59784
14070	D045-C3			4.25547	0.202746	0.464299	-0.640019	0.393543	-0.629082	-0.627417	-0.587956	0.0901867	-0.786019	-0.770937	0.123871	-0.618972
12744	D031-D9			4.25398	2.27913	0.736301	0.470386	0.425103	0.900082	0.271651	1.33705	0.259984	0.34792	-0.224147	0.165493	0.305508
15903	GS01CF06			4.24725	-0.0104727	-0.113189	-0.172041	0.056845	0.0338875	-0.100168	-0.195229	-0.0863509	-0.0530429	-0.193017	0.87354	-0.0589709
13294	D037-B7			4.24319	0.379259	0.239695	0.40397	-0.958772	-0.228045	-0.134076	-0.133456	0.717417	-0.466367	-1.03168	0.186373	-0.640963
16046	GS01EB05			4.241	0.627133	1.4801	0.359249	0.412572	1.01673	-0.329244	2.75632	1.02269	-0.260456	-0.193979	0.194353	-0.285277
7024	B040-B12	DY582070	89136525	4.23725	0.0300084	0.385642	-0.245234	0.218665	-0.0783459	-0.330427	0.120009	-0.0134291	-0.28719	-0.0958476	-0.173736	-0.085137
10874	D016-A10			4.23699	0.283878	-0.702118	1.11608	-1.44192	0.411264	1.13504	0.979127	-0.474055	0.92911	0.667557	-0.801952	0.31541
7918	C004-D7	DY585080	89139535	4.23524	0.352688	-0.418155	-0.893849	-0.268496	-1.04068	0.372185	-0.777246	0.0983017	-0.680974	-0.0593811	0.602681	0.120391
204	A004-A9			4.23414	0.0368545	0.114491	-0.239434	0.0519368	0.0830486	-0.129732	0.0457293	0.0109883	0.00923599	0.0064019	0.00354225	-2.32385
5409	B023-C6	DY583731	89138186	4.23	0.484139	-0.196618	-1.24135	0.0115538	-1.1691	-0.394213	0.106286	-0.923484	1.33748	-0.914205	-0.908634	1.69436
7813	C003-D1			4.22957	0.315727	0.190767	0.543559	0.547424	0.256024	0.341774	-0.0243445	0.118009	0.247979	-0.0563746	1.09113	1.42597
2286	A030-G3	DY578740	89133176	4.22861	-0.169453	-0.540062	-1.52065	-0.374584	0.315222	-0.534563	0.126249	2.46219	-1.48275	4.25582	-0.427281	0.0259834
3336	A042-F9	DY579434	89133889	4.22691	0.0142695	1.01771	-1.45744	1.04563	0.977103	0.862526	0.270417	0.466493	0.473662	0.335142	0.349821	0.802305
256	A004-F12			4.22633	-0.506275	-0.373783	-0.538776	-0.983759	-1.49924	-0.027372	-0.17591	-0.636259	-0.813257	-1.86036	-0.586051	0.171133
13358	D037-H10			4.22608	0.0891933	-1.09942	0.447423	-0.993738	0.0386682	0.216998	-0.5471	0.0860173	-0.0950938	-0.340728	-0.089765	-1.80571
16668	GS01KF03	DY586196	89140651	4.22254	-1.03158	-0.582402	-0.0737783	1.12879	-0.696561	3.03103	0.779119	-0.674408	-0.290235	1.16499	-0.0627351	1.28313
14414	D048-H10			4.21899	0.0253431	-0.122691	-0.0665411	0.17932	0.307942	0.0559053	0.227646	-0.0501436	-0.144845	0.0600195	0.567835	-0.153142
16650	GS01KD09			4.2177	-0.603082	-1.42052	0.239837	0.114746	-0.621141	0.137805	2.37005	-0.782696	-1.57948	-0.989725	-1.64627	-1.41344
1690	A019-E7	DY577888	89132324	4.21305	-0.00156513	-0.232089	-5.3175	0.0841517	-0.375862	-0.207064	-0.0783585	-0.0626718	0.659833	0.287717	0.713715	-0.484884
5952	B028-H9	DY583033	89137488	4.21143	-1.78693	-1.16534	-0.728159	-1.71534	-1.57087	-1.45329	-1.57944	-1.46245	-1.16181	-1.63008	-0.0844194	0.482655
5018	B019-C10	DY583348	89137803	4.20583	-1.1593	1.60247	0.614638	-2.01474	0.109821	-1.05827	0.781975	-1.83083	-0.350808	-1.40682	0.0235819	0.374111
599	A008-B8	DY580643	89135098	4.20548	0.347169	0.0511723	-0.303367	-0.373983	-0.390474	0.145687	0.468965	0.142294	-0.0578638	-0.516195	-3.13706	0.0618247
13378	D038-A7			4.19777	1.93932	0.09757	1.05979	-0.730268	0.142394	-0.414849	4.40816	0.660305	1.21173	-0.147527	-0.859764	-0.0416593
1419	A016-G11	DY577692	89132128	4.19266	0.248402	-0.063109	0.248135	0.578886	0.464973	0.0469105	0.856912	0.775412	0.4754	-0.159304	2.01753	0.0253274
7169	B041-F2	DY582358	89136813	4.19247	-0.589299	-0.951946	-0.0312636	-1.5621	-0.801816	-1.37324	-1.24765	-0.555265	-0.743197	-1.29869	2.09382	-0.00866149
14308	D047-G12			4.19233	0.41447	1.31763	0.0400507	1.35838	0.43287	1.14229	2.59573	2.24916	1.09492	0.108396	0.205223	2.09595
5388	B023-A9	DY583711	89138166	4.18742	-1.17446	-1.05156	-0.00624405	-0.771773	0.152219	-1.22113	-0.365017	-0.700106	-0.822164	-1.36795	-0.0635624	-0.544739
7585	C001-A1	DY584782	89139237	4.1862	-0.62488	-0.900937	-0.808278	-1.05767	-1.66636	-1.09789	-0.541154	-0.838621	-1.43861	-1.56522	-0.726901	-1.89403
5096	B020-A5	DY583425	89137880	4.18609	-0.291976	-0.342626	-0.526132	0.0710436	-0.639361	-1.01185	-1.44751	0.137896	-0.696165	-1.52114	0.0910618	3.36434
6687	B036-F11	DY581788	89136243	4.18564	0.787528	-0.195463	-0.124095	-0.219854	0.180705	0.368076	0.102303	0.755484	0.569311	-0.766719	-1.92496	0.378308
7742	C002-F10	DY584925	89139380	4.18456	0.206765	-0.160247	-1.38557	0.127242	0.0386688	0.55251	0.406822	-0.528063	-0.276429	-0.107117	-4.78004	0.0975157
947	A011-G8	DY580552	89135007	4.18271	-1.38788	-1.15518	-0.93885	-0.852042	-1.12366	-1.34456	-1.31868	-1.28531	-0.0708127	-0.904988	-1.31985	-1.31912
4413	B012-H6	DY582168	89136623	4.18226	-1.08894	-1.49007	2.16074	-1.40366	-0.94498	-0.525441	-0.967296	-1.22352	-1.15904	-1.89659	-2.52458	-0.745492
11639	D021-D9			4.1816	-1.09359	-1.00265	-0.662741	-1.151	-1.22571	-0.897507	-0.580181	-0.208308	-0.831094	-0.801754	0.238698	0.527981
9094	C016-F7	DY584757	89139212	4.17572	0.0681981	0.116655	-0.18577	0.0819	-0.189166	-0.61978	0.00176996	0.141628	0.31591	0.0875054	0.299917	0.275648
13048	D034-F12			4.17424	1.88865	0.566583	0.408626	0.686746	0.269097	0.210446	2.49802	1.05956	0.817807	0.00625595	0.279782	0.363378
12471	D028-F11			4.17374	0.538805	0.917541	1.68861	0.719316	0.614868	0.517963	0.630108	0.791002	1.17428	0.586826	1.20019	2.20231
8358	C009-A3	DY585500	89139955	4.17348	0.369559	-0.237639	0.00134687	-0.385062	-0.308637	-0.593339	-1.82743	-1.3085	-0.555339	-1.26838	0.0771949	3.38294
17558	GS01TH05			4.17291	0.730409	0.605085	1.0545	-0.157285	1.34	0.537432	1.89337	-0.0930168	0.170915	0.128733	-0.00719721	-0.161104
2238	A030-C3	DY578653	89133089	4.17166	-0.0604392	-0.231779	-0.147903	0.373486	0.0112771	-0.30002	1.44545	-0.126556	0.207157	1.56955	-3.32487	-3.22536
4637	B015-C2	DY582598	89137053	4.17156	-0.132688	-0.484805	0.350681	0.144737	-0.193695	-0.0574036	0.36208	0.313898	-0.229116	-0.408101	-2.91699	0.190674
13696	D041-D12			4.17023	0.249527	-0.371858	0.699459	-0.215309	-0.481347	-0.315649	0.572308	0.659371	-0.360324	-0.0749287	-0.467952	-0.284632
13183	D036-A4			4.16981	0.902376	0.188306	1.13428	-0.0383724	-0.103586	0.0482068	0.21268	1.00207	1.17502	-0.457976	-1.47735	1.51985
2869	A037-H1	DY578693	89133129	4.168	0.35082	0.156741	-0.660727	-0.609627	-1.17967	-0.59275	-0.71512	0.213075	-0.809238	-0.601251	-4.26283	-0.660427
6630	B036-A3	DY581705	89136160	4.16702	0.526641	0.439094	0.347539	0.0888438	0.245395	0.00629395	0.465034	0.382975	0.376346	-0.206943	0.467186	0.500384
8340	C008-G9	DY585483	89139938	4.1641	0.737995	-0.509037	0.791511	0.399493	1.16186	0.585858	1.09579	-0.2101	-0.360204	-0.816441	-2.64533	0.346199
12960	D033-F9			4.16295	-0.703671	0.085696	0.864916	-0.674378	-0.540502	-0.451916	0.448682	-0.45971	-0.219122	-0.380415	-0.554086	0.869318
1906	A021-G7	DY578196	89132632	4.16164	0.142845	0.398823	2.56917	0.598837	1.15249	0.705119	0.806071	0.0274258	-0.0707786	0.580728	0.81834	0.438464
4623	B015-B11	DY582570	89137025	4.15509	-0.669533	-1.22833	2.68801	-0.936122	-0.498377	-1.11409	-1.71607	-0.798881	-0.315347	-0.608053	-0.441515	-1.84411
14134	D045-H7			4.15412	-1.09857	-0.323743	0.419536	-0.791394	-0.176157	0.548409	-0.240031	-0.361709	-0.219269	-1.42826	0.157284	-0.447756
10419	D011-C11			4.15365	0.660945	-0.0598548	1.10741	-0.885524	0.291408	0.237154	0.597864	0.647854	0.674322	0.0729191	-2.22779	0.223294
14415	D048-H11			4.15358	0.203243	0.64451	-1.07983	0.626312	0.958691	1.16132	0.925594	0.944736	-0.115399	0.210527	0.559577	-0.0339882
2139	A027-C11	DY578473	89132909	4.15101	0.0804396	0.271918	3.10144	0.0933924	-0.320874	-0.822436	-0.654963	0.186219	-0.105218	-0.0288171	0.0634646	-0.639716
3366	A043-A3	DY579462	89133917	4.15101	0.0450442	-0.887297	4.35539	-1.05003	-0.867105	-0.0917857	-0.580905	-0.572576	-0.191116	-0.632903	0.461854	-0.340792
1753	A020-C1	DY577967	89132403	4.15008	0.0401854	0.508099	0.302653	-0.023856	0.0321029	-0.0220456	-0.156245	-0.409227	0.310418	-0.19113	0.12964	-3.24088
3625	A045-G1	DY579756	89134211	4.14984	0.66572	-0.0764989	0.18684	0.255057	-0.8966	-0.4415	-0.27797	0.0845127	-0.676956	-0.317333	-0.830622	0.0405081
11008	D017-D12			4.14761	1.2727	-0.142845	0.411187	-0.0927258	1.24176	1.09845	1.37325	0.115109	1.54111	0.324852	0.544906	0.0136209
12206	D025-H10			4.14545	-0.421276	0.440163	1.06936	0.577707	-0.58199	-0.0226563	0.108482	0.955684	-2.44613	0.394647	-3.30115	0.494762
12873	D032-G6			4.1445	-0.48837	-0.407612	0.0346518	-1.85864	-0.174123	-0.333979	0.147227	0.234704	-1.55491	-0.00315287	0.0876626	-0.0222473
13013	D034-C2			4.14268	1.24253	7.54193	-0.110117	1.18319	0.444323	0.0295649	3.69843	0.56459	1.44709	-0.0409498	2.84514	1.00345
6537	B035-A6	DY581616	89136071	4.14264	-1.13883	-0.956854	1.20871	-1.94935	-1.9912	-0.605173	-0.0808731	-1.67168	-1.33125	-1.06218	-1.19327	2.40782
16870	GS01MG01	DY586695	89141150	4.14237	-0.953927	0.582462	-0.880279	0.0943634	0.195018	2.49889	-1.15044	-1.13326	0.171123	-0.459789	-0.47828	-1.74579
17840	GS01WG11	DY587422	89141877	4.14047	-0.0608162	-0.0253046	0.233139	0.407006	-0.475109	0.513816	-0.713583	0.389848	-0.642582	-0.0341174	0.343875	0.662518
4943	B018-D8			4.1398	0.334848	-0.505279	-0.26141	-0.42502	0.0622844	-0.161881	0.136627	-0.26155	-0.569903	-0.549215	-2.99782	-0.0652627
12212	D025-H5			4.13503	-0.0748199	0.00573825	-0.561776	-0.0984063	-0.420976	-0.146692	-0.100958	-0.398026	-1.22936	-0.570209	-0.142348	-0.116749
11565	D021-A8			4.13446	-0.120024	-0.0375972	0.752562	0.372051	-0.0572754	0.191713	0.0358745	-0.208408	0.100975	0.378555	-0.163373	0.313575
13902	D043-E3			4.13239	-2.77148	-3.10649	0.903637	-2.97676	2.24581	-2.67575	-2.93156	1.83218	2.77996	1.75554	-2.93757	-3.12452
2157	A027-D6			4.1318	-0.320505	1.07233	-0.203385	1.07	1.87627	1.44047	1.68706	1.7293	1.44474	-0.0156539	-0.163923	-0.0947417
5511	B024-D11	DY582722	89137177	4.13113	0.022266	-0.0222233	0.261124	-0.121054	-0.81611	-0.259445	0.510837	-0.0427561	-0.380909	-0.728285	-0.0833836	0.0515934
2637	A035-D6			4.12867	0.572039	0.765604	-2.53201	-0.45695	-0.241117	-0.290564	-0.55946	-1.08017	0.403727	1.18911	-0.0335039	0.1805
14092	D045-E12			4.12713	0.738519	0.796674	0.659681	0.639153	0.783397	-0.359735	0.0585955	0.0489841	0.503395	0.284472	0.752985	0.653292
8090	C006-C10	DY585250	89139705	4.12421	-0.789724	-1.32326	-0.261183	-1.55131	-0.827036	-0.572596	-0.656937	-1.22197	-0.390898	-0.590203	-0.250916	-0.266269
9515	D003-D3			4.1236	0.253368	0.274172	0.442618	0.55243	-0.0633035	0.26764	0.0917634	-0.360083	-0.232468	-0.254055	-0.350715	-0.194403
9985	D005-H1			4.12355	0.265409	-0.0755759	0.274247	0.121795	-0.0980557	0.0148468	-0.0117053	-0.121982	-0.202321	0.371616	0.408465	-0.00555748
3546	A044-H3			4.12294	-0.512961	-0.701623	2.27589	-0.0044566	-0.0560609	-0.829564	-1.1793	0.659278	-0.328137	0.295793	-0.716583	3.47808
9689	D004-C6			4.12209	0.846585	0.0856968	2.18466	0.665528	0.262374	0.28517	0.7251	0.72742	0.653606	0.40598	3.86811	0.619817
14393	D048-F2			4.12164	-0.378145	-1.18863	-0.254572	-0.634954	-1.01221	-0.141331	-0.385341	-1.25285	-0.534235	-0.249739	-1.68918	-1.93822
9302	C018-H10	DY584166	89138621	4.12076	-0.353126	-1.1992	-0.809798	-0.687292	-0.67931	-0.478551	-0.786285	-1.22961	-1.17061	-1.0536	-4.49725	0.16053
13924	D043-G12			4.12017	1.95046	0.753245	1.59448	-0.706089	0.841723	0.68759	0.0821474	0.407943	1.64337	1.29467	-0.75621	1.06139
17962	GS01YB01	DY587600	89142055	4.11796	-0.891523	-1.26371	-0.308623	-0.00787538	-1.72166	-0.69919	-1.19432	0.109751	-0.179208	-1.13319	-0.691647	-0.233401
4622	B015-B10	DY582568	89137023	4.11591	-0.870529	-1.00301	-0.135277	-1.44502	-1.34844	-1.04013	-1.50712	-1.07465	-1.0835	-1.57835	0.300199	-0.885541
11799	D022-C5			4.11486	1.90969	1.83512	1.7197	1.05601	1.48739	-0.225867	1.59201	1.9384	0.812182	1.27134	0.648871	-4.07216
9967	D005-G12			4.11472	1.17213	0.0488842	1.1281	0.487564	-0.456503	0.452865	0.702877	1.16568	0.717412	0.236369	0.163301	0.321203
4611	B015-A11	DY582547	89137002	4.11452	-0.73115	-0.975535	0.103033	-0.456703	-0.396784	-0.920039	-1.40786	-0.536642	-0.681301	-1.27193	0.0730499	-2.32678
705	A009-C6			4.11436	-0.571051	-1.09632	-1.05217	-1.28859	-1.03622	-0.349878	-1.0483	-0.867371	-0.360805	-0.658052	0.638493	0.612977
13709	D041-E2			4.11431	0.760218	-0.0620963	0.710972	-1.2847	0.654391	1.22928	0.901048	-0.431874	0.442131	-0.953002	1.42541	0.0496776
7331	B043-C8	DY580724	89135179	4.11411	1.44393	0.427521	2.12397	0.593041	0.180665	0.191292	0.293523	0.523179	0.118492	0.562706	0.895288	1.18529
14318	D047-H10			4.11083	0.538523	0.037074	0.0175356	1.13652	1.47306	-0.0297663	0.538142	-0.0392033	0.654203	0.926677	0.0639525	0.599946
17832	GS01WG03			4.10433	-1.03892	-2.3476	-2.71644	-1.94836	0.286427	-1.3278	0.193658	-2.71829	0.258667	-1.30446	-0.789618	-1.70878
7061	B040-E2	DY582144	89136599	4.10181	-1.13814	-0.864594	2.11028	-0.382056	0.297523	-1.07354	-0.643297	-1.835	-0.748936	-0.376061	-0.641077	3.53992
12241	D026-C1			4.10135	0.840436	0.693902	0.470027	0.411328	1.53146	0.671705	2.2659	2.24694	1.38199	1.02784	2.83368	5.82409
4985	B018-H2	DY583315	89137770	4.10032	-0.405238	-0.349035	-0.828636	-1.70288	-1.12573	-0.951785	0.138148	0.97636	-1.12297	0.618747	0.311535	-1.21255
13816	D042-F12			4.09963	1.89242	0.148205	0.768132	0.533153	0.251609	1.34363	-0.370427	0.563264	-0.0523824	0.748412	4.97332	-0.201896
8094	C006-C3	DY585254	89139709	4.09746	-0.0875529	-0.795711	1.23639	0.307353	-1.15229	0.237828	-1.24291	0.680603	-0.148429	-1.15826	0.614644	-3.47295
2428	A032-C12			4.09743	0.0134674	0.716501	2.03053	-0.0454016	-0.0763531	0.468767	1.6008	-0.345645	-0.141668	1.99367	0.0707805	0.218308
4501	B013-H1	DY582337	89136792	4.09692	0.182005	-0.35252	-1.86981	-0.152092	-0.284212	-0.481383	-0.642258	-0.426108	-0.918353	-0.791031	-0.1461	-0.345507
15290	G028-F05	DY586352	89140807	4.09642	0.810659	0.513346	0.973584	1.54517	1.21714	1.01392	0.556458	-0.290948	0.46271	1.31185	1.5157	1.51255
15858	GS01CB09			4.09443	-2.12588	-1.67168	-0.267846	-1.36828	0.251702	0.15798	2.14263	1.0891	-0.749853	0.897419	0.00181985	3.53694
11355	D020-A10			4.09372	0.389152	1.20436	0.708634	0.610392	0.834841	0.303303	0.0855014	-0.161043	0.374472	3.43251	2.40077	-0.143245
8214	C007-E3	DY585362	89139817	4.09322	-1.14974	-1.03566	1.48045	-1.47712	-0.688996	-1.05186	-0.858825	-0.671027	-0.858746	-0.97421	-0.390998	-1.13554
17703	GS01VD06	DY587549	89142004	4.09048	-0.418572	-2.35008	0.241002	0.267032	1.24631	1.48866	1.28332	-1.22727	0.813338	-0.0474705	-0.0208552	0.00750571
4569	B014-E6	DY582473	89136928	4.08895	-0.282954	-1.02201	-0.325849	-0.983513	-0.796474	-0.915601	-0.223936	-0.768688	-1.1812	-1.45914	-0.213188	-2.14308
429	A006-D6	DY580296	89134751	4.08891	-1.20457	-0.841659	-0.710477	-0.44788	-1.61499	1.05806	-0.935002	-0.723208	-0.463614	-1.53793	0.88842	0.883808
5199	B021-B11	DY583524	89137979	4.08788	0.642355	0.722539	-0.772108	0.706318	-0.283579	0.944348	0.278167	0.637486	0.545251	-0.623294	0.825982	0.314743
39	A001-D11	DY579711	89134166	4.08658	0.121964	3.35397	-1.6832	-0.307539	1.98298	-0.72626	-0.637492	-0.22358	0.353919	-0.351633	0.00661548	0.294453
6133	B030-H1	DY581220	89135675	4.08639	-0.608156	-1.08471	-0.740502	-0.592825	-0.512825	-0.826248	-0.571157	-0.13147	-0.127965	-0.880712	0.062746	-2.16892
6899	B038-G8	DY581051	89135506	4.08472	-1.28046	-0.230582	-0.556529	-0.575764	-0.60316	-0.415199	-0.222047	-0.224769	-0.717157	-0.743465	-0.430774	-0.831292
14639	D051-B8			4.08461	0.0730646	0.313126	0.792922	0.621539	-0.458121	0.163072	0.771629	-0.301111	0.238837	-0.0894792	-0.541785	0.708695
2678	A035-H10			4.08342	-1.13531	-0.65589	-2.05793	-1.37593	-0.166119	0.472923	-1.0261	-1.91481	0.123672	0.425277	-2.32721	-0.160151
14736	D052-B9			4.08321	1.27702	-0.335699	0.881862	0.065604	0.672449	0.864345	-0.223781	0.0124687	-0.123123	0.0472717	0.0215912	0.516227
10830	D015-E3			4.08285	0.288751	-0.495271	0.782366	-1.65834	0.621995	0.812242	0.266029	0.295319	0.0936379	0.349732	-1.54527	0.210366
8854	C014-B7	DY584528	89138983	4.0824	0.76942	-0.0401747	1.15778	-0.682051	0.805593	-0.412106	-0.971547	-0.123892	-0.571432	-0.33821	-0.310971	-0.704436
18251	X001-B3			4.08237	0.354657	0.856681	-0.44506	0.969332	0.039747	0.465594	0.481027	0.0984207	0.195011	-0.0934696	2.81947	0.948714
17716	GS01VE07	DY587330	89141785	4.08017	-2.44724	-1.69958	-2.73165	1.07433	-1.60754	-1.21891	-0.987416	3.66798	-1.26657	-0.75248	0.239526	-0.792597
13023	D034-D11			4.07921	-0.219378	-0.16186	0.802437	0.43148	0.720491	0.667745	1.15619	0.773696	1.31243	-0.0748086	-0.38997	0.363824
13949	D044-A2			4.07909	0.281635	1.50052	0.0683547	0.388975	-0.017847	0.601506	0.529225	2.40097	2.55091	0.548106	0.0756694	0.0102605
2324	A031-B5	DY577919	89132355	4.0785	-1.05699	-0.84927	-0.109853	-1.8329	-1.59192	-1.48895	-0.113917	-0.848293	-0.78073	-1.22388	-1.72769	-1.97114
15279	G028-E06	DY586346	89140801	4.07638	-0.665722	0.230417	-0.875386	-0.53747	-0.346632	-0.267654	0.340089	-0.0875858	0.609901	0.641041	-0.0901818	-0.858514
16349	GS01HC08	DY585913	89140368	4.07591	-0.51125	-0.863813	-0.262784	-1.12438	-1.15752	-0.01136	-1.55054	-2.39408	-2.03608	-1.63731	-2.15913	1.63145
13406	D038-D10			4.0744	0.631702	-0.347868	0.915536	-0.40681	-0.680682	-0.0351883	1.17135	1.21389	1.11106	-0.162336	0.191366	1.22608
6724	B037-A12			4.07374	-1.7151	-1.31882	-0.319173	-2.48902	-1.64941	-1.07796	3.23826	-2.179	-0.738663	-0.856526	-0.706239	0.582197
4533	B014-B6	DY582400	89136855	4.07161	-0.96494	-1.11302	-0.672658	-1.61485	-1.85315	-1.5331	-0.714536	-1.08676	-0.751813	-0.95753	-1.30708	-0.895107
4466	B013-E10	DY582267	89136722	4.07146	-1.07089	-0.715362	-2.84723	-0.797375	-0.379416	-1.75329	-1.38548	-1.18258	-0.582005	-1.05493	0.030934	-0.229438
96	A001-H9	DY579807	89134262	4.07061	2.19652	1.68489	-0.057982	2.02263	-0.177691	1.98403	0.545121	0.602686	0.00166837	0.932605	-0.049322	-1.77109
742	A009-F7	DY580431	89134886	4.07051	-0.996243	-1.25653	-0.584292	-1.1535	-1.30216	-0.589148	-0.884525	-0.851419	-0.673004	-0.742413	-1.03615	-1.86811
14056	D045-B12			4.06987	0.993669	0.852525	0.601088	1.34306	0.574793	0.587426	0.692667	0.535722	0.960288	0.678517	-2.02661	0.822138
11509	D020-G4			4.06985	0.289174	0.533212	0.423108	1.09749	-0.00524889	0.939471	1.6503	0.0728528	0.384856	-0.0784198	0.539414	0.92478
10411	D011-B4			4.0688	-0.0659437	0.120768	-2.37563	0.999272	-4.55608	0.692815	0.316054	-3.75014	-4.53415	-4.4094	0.279027	0.341812
2281	A030-G1	DY578730	89133166	4.06875	0.127206	-0.317351	-0.04721	-0.0538031	0.230503	-0.0107968	0.0276762	-0.221212	-0.314856	0.245743	-1.3264	0.072904
16168	GS01FD07	DY585833	89140288	4.06833	0.62781	-0.0669358	1.65929	1.29091	3.10827	1.75331	0.383535	1.56472	1.60759	2.78603	6.8154	1.08094
109	A003-B1	DY579829	89134284	4.06802	0.579895	0.438672	-0.825094	0.217716	-0.581641	-0.164298	0.147858	-0.541192	-0.620283	-0.64548	0.23993	2.59266
17500	GS01TC07	DY587165	89141620	4.06757	0.43106	1.97055	0.0845688	1.22643	0.563271	0.225314	0.459687	0.300381	0.754704	1.83528	2.27025	0.055095
3580	A045-C12	DY579678	89134133	4.06706	-1.66869	-1.32642	-2.10854	0.0432254	-0.753115	-0.577866	-4.59244	-1.44092	-1.03813	-0.262606	-0.146229	-1.91646
4409	B012-H2	DY582160	89136615	4.06642	-0.54678	-0.0205031	2.36042	-0.37665	-1.20889	-0.917189	-0.791399	-1.20199	-1.08285	-1.41632	0.0268678	-0.848679
10138	D008-C7			4.06617	-0.138038	-0.0837868	-0.600698	0.0926448	0.269564	0.00532365	0.104164	0.163495	-0.0916249	0.132141	-1.48236	-0.176002
8491	C010-D4	DY585631	89140086	4.06531	-0.247704	0.178624	-0.505852	-0.124178	0.660386	0.525594	0.335309	0.514781	0.318243	-0.241446	-0.923524	0.286529
7385	B043-H2	DY580776	89135231	4.06414	-0.367702	0.183856	0.52832	0.389268	-0.306143	-0.108903	-0.0442802	0.428447	-0.536166	-0.0157749	-3.64193	0.409228
18023	GS01YG02	DY587646	89142101	4.06314	-0.0575248	-0.151581	-1.19428	-0.0679409	0.236462	0.168641	0.375992	0.102808	-0.0369597	-0.616619	0.177375	0.0672579
13184	D036-A5			4.06305	0.833801	-0.465811	0.807588	-0.543996	-0.283771	0.144656	-0.74865	0.0770354	0.73	0.104593	-2.55655	0.172857
4608	B014-H9			4.06256	-1.40313	-1.26954	-1.683	-0.780923	-1.08912	-1.1945	-0.514306	-0.525854	-1.65507	-1.52485	-0.0725274	0.598266
17275	GS01QH10			4.0604	-0.0193521	1.27452	0.849644	-0.190381	2.23683	0.97231	-2.69644	-1.13712	0.26591	2.15798	0.0439565	1.47312
17531	GS01TF02			4.05943	-1.38017	-0.934319	-0.168847	2.16229	-1.19641	-1.10849	0.232241	-1.61094	-1.06351	0.470746	-0.0720063	-1.46394
734	A009-F10	DY580425	89134880	4.05678	-0.635475	-1.16525	-0.224781	-1.31923	-0.0319347	-1.40194	-0.152444	-0.794841	-0.844617	-0.85397	-0.42336	-1.07872
14515	D049-H4			4.05389	-0.513564	-1.31318	2.1778	-0.488953	1.81803	-1.00309	-0.367819	2.07512	1.74262	1.15635	-1.84071	-1.66569
3077	A040-A2			4.05309	0.376411	0.217235	0.425155	0.546301	-0.680825	-0.389392	-0.181447	-0.163096	-0.644837	-0.665537	1.41591	-0.260388
13550	D039-H10			4.05223	-0.468447	-0.965842	-1.66032	-1.50236	0.102643	-0.113615	-0.913308	-1.42473	-0.685868	0.0606758	-0.248515	-1.12096
8826	C013-H3			4.05221	-0.765919	-1.5417	-0.423165	-1.3509	-0.508635	-1.70971	-1.65975	-1.12361	-1.04741	-0.649668	-0.708564	-1.2331
426	A006-D3	DY580293	89134748	4.05203	0.330057	0.514688	0.0379031	0.171228	-0.22593	0.0416996	-0.125236	0.189852	0.106103	0.137913	-2.42959	-0.172149
458	A006-G10	DY580315	89134770	4.05176	-0.295161	-0.464706	-0.542566	-0.172994	0.168706	0.258109	0.633296	0.298772	0.439343	-1.12659	-1.63495	0.325523
1625	A018-H2	DY577831	89132267	4.04833	0.096464	0.319515	-0.660663	0.528916	-0.542059	0.238576	0.0884078	-0.459475	-0.652967	-0.300796	0.740203	-0.229243
8616	C011-F9	DY584301	89138756	4.04831	-0.558979	-1.90596	-0.366775	-0.445598	-0.624909	-0.196757	-0.263536	-1.14522	-0.255563	-0.215918	-0.141609	-1.87822
15593	G031-G08	DY586591	89141046	4.04758	-0.936573	-0.736365	-1.44086	0.314872	0.0266399	-0.328018	-0.0500323	-0.0590737	0.0382999	-1.10295	-2.17129	-1.26625
13775	D042-B8			4.04709	0.283681	-0.272483	0.682521	-0.426941	0.612985	0.0774277	0.934011	0.406659	0.97753	-0.459994	-0.403751	0.945501
6794	B037-G10	DY581989	89136444	4.04637	-0.172916	-0.430823	-0.384492	1.15525	0.630376	1.25789	0.718109	0.498824	-0.14856	0.161585	0.514301	0.998761
13630	D040-F7			4.04624	0.0231611	0.770638	-0.154189	0.534857	-0.148509	0.78902	0.74709	0.0818632	0.617929	-0.0452716	0.562983	0.128253
13575	D040-B11			4.04546	0.992203	-0.446994	-0.310197	0.445259	-1.092	0.688684	0.687643	0.563723	1.26149	-0.159138	1.10485	0.764806
4619	B015-A8	DY582562	89137017	4.0452	0.325886	-0.66928	0.0194638	-0.394101	-0.570297	-0.738169	-0.22708	0.0537556	-1.12058	-0.995287	0.380302	-1.15772
9050	C016-C10	DY584717	89139172	4.04423	-0.135762	0.0073132	0.00357871	-0.0779668	-0.910769	-0.366448	0.470405	-0.719634	-0.907126	-0.778525	-0.38836	0.225374
1378	A016-C7	DY577661	89132097	4.0442	-0.128955	-0.0705844	-1.19466	-0.537463	0.521188	-0.293734	-0.347847	0.283097	0.0925168	0.283514	-2.63337	-0.490307
11207	D019-B9			4.04381	0.318389	0.633782	1.24063	1.36705	0.395697	0.433205	0.0437693	0.544007	0.490812	1.10732	1.31516	1.4116
7621	C001-D1	DY584812	89139267	4.04114	-0.587994	-1.15698	-1.58257	-1.61009	-0.89146	-0.893001	-0.207615	-0.50415	-1.20593	-0.945249	0.022347	-1.5522
12807	D032-B11			4.04099	2.74153	1.7618	-1.13697	0.00093417	0.544982	2.41231	1.47363	-1.03127	3.15346	1.47744	0.949094	-0.800177
5453	B023-G2	DY583775	89138230	4.04044	0.10955	0.329752	2.49349	0.577206	-0.9734	-0.363642	-0.463094	-0.669815	0.0762612	-0.557214	0.63263	-1.04504
3598	A045-D7	DY579708	89134163	4.03969	-1.89943	-1.4907	0.217597	-0.816668	-1.77425	-1.82652	-1.92323	-2.00987	-1.81834	-0.927734	-2.03498	-1.08427
4946	B018-E10	DY583276	89137731	4.03878	-0.38902	-0.770228	-0.211331	-0.45323	-0.146922	-0.261879	-0.183376	0.291144	-0.0881107	-0.975132	0.225877	-0.0702128
18053	GS01ZA08	DY587672	89142127	4.03873	-1.95062	1.41509	-2.84721	0.785332	-1.82898	-0.677079	-2.08375	-2.5922	-2.24278	-1.69513	-0.543003	0.247336
322	A005-C7	DY580163	89134618	4.03654	0.238355	-0.886231	-0.0841359	-0.586982	-1.25037	-0.832959	-0.10098	0.191432	-0.268016	-1.23488	-0.139703	-0.502839
7099	B040-H4	DY582223	89136678	4.03572	0.313635	0.837613	-0.0278392	-0.887537	-0.576223	0.47506	0.412271	0.529057	-0.288291	0.661781	-0.32411	-1.79158
4429	B013-B1	DY582197	89136652	4.03348	-0.539075	-0.345787	-0.758941	-0.140458	-0.543422	-0.32821	-0.0017474	-0.430578	-0.429134	-0.798672	-0.723328	-0.174521
681	A009-A6	DY580384	89134839	4.033	-1.04682	-1.06358	-0.859722	-0.963719	-0.67485	-0.240851	-0.373385	-0.464621	-0.643055	-0.13849	-0.861221	-1.15923
10779	D015-A11			4.03248	0.474627	-0.262076	-1.90831	-3.24357	-0.520016	0.689888	-0.0283693	-0.290696	0.134534	-0.606469	-0.0327657	-2.32678
4275	B011-E11	DY581921	89136376	4.03246	-0.654366	-0.227898	2.63151	-0.0650338	-0.62842	-0.911376	-1.09042	-0.923571	-0.972738	-0.968144	-1.39477	-1.14567
16347	GS01HC06	DY585911	89140366	4.03197	-1.62472	-1.23462	-2.07672	-1.11458	-1.77742	-0.201053	0.715342	-1.42672	0.6481	-1.1594	-0.0181329	-0.110533
15308	G028-G11	DY586364	89140819	4.03102	0.91333	-1.68513	-0.00934497	-0.628124	0.394332	-2.19215	-2.21907	0.934452	-0.253444	0.668011	0.0527437	-1.81749
17937	GS01XG12	DY587499	89141954	4.0306	-0.00062829	-0.5847	0.241427	-0.758189	-1.49305	-1.26534	-0.551141	-1.3115	0.357035	-1.03825	-0.0445509	-1.18038
12038	D024-B10			4.02852	3.99809	1.92717	0.828192	0.784348	2.51559	1.18322	3.8073	1.48221	1.86413	2.47562	1.54959	0.828471
13534	D039-F7			4.02609	0.0616035	-0.00908766	-0.0794849	0.0996467	-0.0128382	0.470609	0.171639	0.210706	0.102906	-0.043749	0.50364	0.426732
2546	A034-E10			4.02516	-2.74708	0.397308	-2.07383	-0.662654	0.130223	1.12567	-2.08482	-0.671937	-0.871416	-0.329457	0.0787524	-2.37273
18323	X001-E3			4.0249	0.415348	0.768176	1.66864	-0.261343	0.942772	0.867312	1.30422	-0.729775	0.739824	0.682183	0.633426	1.35641
13306	D037-C7			4.02449	-0.263073	-0.0108484	1.0208	-0.282674	-0.0453303	0.267679	0.227945	-0.178529	0.273775	-0.32046	1.22433	0.255185
2241	A030-C6			4.02392	-0.00683245	-2.96241	0.0260209	0.164969	0.764437	0.2208	2.0587	-0.543037	1.21633	2.42159	-2.29382	-0.441777
6888	B038-F9	DY581040	89135495	4.02347	-0.216883	0.146492	-2.27533	0.106533	-0.279954	-0.192726	-0.287708	-0.145355	-0.0474816	0.104416	-0.622418	-0.230572
10755	D014-G11			4.02024	0.0305438	0.540878	0.0586562	0.941111	4.18037	0.475463	0.139679	4.31752	2.55249	0.465771	0.0037456	0.0641253
6953	B039-D2	DY581104	89135559	4.02012	-1.665	-3.02466	-2.67702	-1.33768	-2.71024	-1.11616	-0.753879	-2.08892	-1.15705	-1.99139	-0.0594554	-0.031133
3817	A047-G1	DY580052	89134507	4.0172	0.322421	0.361224	-0.23814	1.65409	1.02035	-0.213637	0.763286	0.728773	1.06219	1.30488	2.08869	2.28326
7482	B044-H3	DY580870	89135325	4.01561	0.217913	0.948633	-1.31977	0.154069	0.963587	-1.08914	0.830302	-0.462445	-1.57667	-1.34833	-1.5341	-0.728966
1824	A020-H9	DY578079	89132515	4.01353	2.14064	0.599094	3.55171	-0.217309	-0.324923	-0.507244	-0.442347	0.0944746	-0.244978	-0.347094	-0.585524	0.94904
102	A003-A3	DY579817	89134272	4.01334	-0.127125	-0.0110747	-3.77305	0.207367	-0.751542	-0.467289	-0.0515902	-1.49474	0.136355	-1.38128	0.0767149	0.157249
14490	D049-F3			4.01275	0.749681	0.821338	0.6548	1.38182	1.56102	1.26476	1.86793	0.77834	0.540414	0.613143	0.701692	0.53217
6460	B034-C12	DY581539	89135994	4.01067	-0.241552	0.0738991	-0.284636	-0.775957	-0.381321	0.230284	-0.0490835	-0.519044	-0.340103	-0.576538	1.38258	-3.4139
11937	D023-A6			4.01049	-0.0395395	-0.14756	0.125179	0.397731	-0.150892	0.394187	-0.0100932	0.345306	-0.211123	-0.102099	-0.305605	-0.0224594
5605	B025-D1	DY582808	89137263	4.01038	-0.319594	1.39387	0.558548	0.640171	1.15965	0.481231	-0.209235	1.55764	1.84246	1.13568	0.24888	1.62082
8056	C005-H12	DY585216	89139671	4.01033	-1.80806	-1.26833	-2.31062	-1.03825	-1.4601	1.17532	-0.547481	-0.965577	-1.12248	-1.41943	0.614219	1.19478
8841	C014-A6	DY584515	89138970	4.00891	0.138845	-0.484593	0.174548	-0.961906	-0.728987	0.378872	-0.768337	0.104254	-0.29126	-0.848267	-1.39349	-1.90242
6503	B034-F8	DY581582	89136037	4.00726	-0.299943	0.755772	-0.165204	-0.748721	-0.835856	-0.768046	-0.529055	-1.17958	-0.282027	-0.253558	5.65823	-0.0778438
1053	A012-H6	DY580630	89135085	4.00491	-0.521538	0.0986155	-1.3166	0.240422	0.211755	0.234969	-0.0110677	0.0751042	0.083152	-1.0242	-0.416926	-1.39932
3461	A044-A2	DY579557	89134012	4.00438	0.430493	-0.872497	-1.64359	0.928888	-0.523732	-0.654759	-0.0064141	0.704089	0.273067	1.06689	-0.0184706	-3.75213
8384	C009-C5	DY585524	89139979	4.00415	0.942515	0.60929	0.560849	0.702657	-0.104198	0.725101	1.74053	0.917489	0.356832	0.0473144	0.239171	0.122977
4293	B011-F6	DY581948	89136403	4.00296	-1.57148	-0.195831	-1.40781	-0.306063	-0.571614	-0.0826927	-1.91394	0.00265521	-0.0959123	-0.102465	-0.11838	-1.49838
6225	B031-G6	DY581312	89135767	4.00107	0.375481	0.213006	1.59234	0.810805	-1.00853	-0.0951127	0.201995	0.443217	-0.390898	-0.456622	0.100985	-3.86731
13487	D039-B8			3.99995	0.948942	-0.405097	0.240731	-0.657178	0.537361	0.38131	1.0803	0.290935	1.04363	-0.0113787	0.374105	0.590147
13815	D042-F11			3.99974	1.26439	1.05237	0.399786	0.792284	-0.468593	1.15192	0.674361	0.993579	0.968242	0.31714	1.04172	-1.96734
11851	D022-E7			3.99816	0.412767	0.302335	1.22082	1.0799	-0.289112	1.38571	0.0354033	-1.13683	-0.44223	-0.383753	1.42332	1.05377
627	A008-E11	DY580663	89135118	3.99673	-0.0586067	-0.501375	-0.307256	-0.571382	-0.579879	-0.429122	0.278591	-0.0555993	0.0323551	-0.414898	-1.63104	0.311012
18039	GS01YH06	DY587660	89142115	3.99574	-1.74053	-1.7987	-0.107412	-1.66432	-0.326935	-1.07767	-1.92103	-0.529169	-0.349554	-1.01093	0.114453	1.14186

## Sheet: Sheet2
ID	Clone Name	GB_ACC	GI	Euclidean distance	1LD08	1LD12	1LD16	1LD20	1LD24	2LD04	2LD08	2LD12	2LD16	2LD20	2LD24	3LD04
3298	A042-C7	DY579399	89133854	5.26895	0.665131	0.715751	1.21372	0.538477	1.47329	0.881358	0.308013	0.16912	0.513947	4.13852	1.90616	0.83305
1732	A020-A12	DY577937	89132373	5.14719	0.0499602	-0.026171	-0.0864252	-2.51924	-0.816679	-0.0243007	-0.127644	-0.126841	-0.101212	-0.162253	-0.266466	-0.146726
6826	B038-A7	DY580978	89135433	4.96915	-0.0699601	-0.0748673	-0.451609	0.704264	4.62382	-0.262132	0.236811	-0.211363	0.0677943	-0.370443	0.312796	0.0597992
16577	GS01JF08	DY586112	89140567	4.96296	0.330516	0.339551	0.180292	0.162562	0.135005	0.0399617	0.0957287	0.440088	4.55395	0.0003837	0.216162	0.493097
7946	C004-G10	DY585107	89139562	4.92777	0.00899678	-0.106261	-0.0780612	-0.0724554	-0.00937637	-0.00613229	0.00410499	-0.0641181	-0.150904	0.641239	-0.132108	-0.0757589
7413	B044-B6	DY580712	89135167	4.87695	0.0984329	-0.143384	0.072862	0.566476	-0.185616	-0.215553	-0.0766184	-0.240811	-0.0289244	-0.21418	0.820716	0.138882
5610	B025-D3	DY582813	89137268	4.84853	-0.670658	-0.494003	-0.787877	0.0525135	-0.0231446	-0.918346	-1.22151	-1.17292	-0.503851	-1.51643	-2.4579	-4.39654
5431	B023-E4	DY583753	89138208	4.80963	-0.383755	-0.473507	-0.386099	0.199564	0.563288	0.0232985	-0.486497	0.065782	-0.461273	0.0679551	1.32306	-0.0239121
5124	B020-C9	DY583450	89137905	4.79823	0.579686	0.141726	0.204454	-0.177491	1.36594	0.137153	0.191624	-0.167325	0.768744	-0.091265	3.78717	1.75785
15991	GS01DE10			4.72899	-0.0284107	0.280966	0.330593	-0.607841	0.471998	0.219141	0.299425	0.48584	0.529453	0.438494	-0.293593	-0.207595
320	A005-C5	DY580159	89134614	4.71578	-0.052864	-0.401021	0.0870157	-0.249019	0.700842	-0.697958	-0.879413	-0.480262	-0.27407	3.19138	0.316988	-0.623601
2054	A023-D10	DY578349	89132785	4.71324	0.729434	0.265972	0.79669	1.66531	2.6044	0.060297	0.0825797	0.465652	0.885179	1.50456	1.35551	5.48745
3258	A041-H3	DY579362	89133817	4.70927	-0.466836	-1.43412	-3.63699	-0.393033	-1.86741	-0.643209	-1.12995	-0.367511	-0.709966	-1.87481	-1.06495	-1.07671
3513	A044-E6	DY579605	89134060	4.70829	0.103153	0.282646	-0.785641	0.672979	-3.43411	-0.556564	-2.51943	-0.360755	0.0891093	0.32107	0.288409	0.314295
4090	A050-E7	DY579249	89133704	4.6978	-1.1286	-0.876578	-1.34176	-1.14551	-0.631862	-1.79864	-0.342047	-1.16033	-1.09818	3.95305	-1.54284	-0.695683
2420	A032-B5	DY578039	89132475	4.69672	0.0624638	-0.579524	-0.571997	-0.354943	-0.0413326	-0.135161	-0.29013	-0.387867	-0.235469	-2.77455	-0.264116	-0.0321924
3986	A049-E10	DY579041	89133496	4.67543	-1.21043	-1.15007	-1.3732	-4.76603	-0.595989	-1.65304	-1.33313	-1.34102	-1.22575	-0.941705	-2.12602	-1.36135
6878	B038-F10	DY581030	89135485	4.62018	-0.244236	-0.375427	-0.131079	-0.202292	0.504401	-0.856356	-0.419838	-0.430435	-1.12413	-0.440734	1.26875	1.87377
12538	D029-C7			4.61758	0.37013	0.176335	0.0609962	-0.196025	4.55852	-0.808752	0.122242	-0.00972611	-0.453408	-0.29337	1.06787	-0.148659
611	A008-C8	DY580653	89135108	4.61409	-0.247136	-0.840463	0.294025	0.282848	-0.124779	-0.156256	-0.634927	-0.029298	-0.564818	-0.503399	3.76938	2.0531
13831	D042-G4			4.59586	-0.377065	-0.220251	-0.112751	0.386142	0.564377	0.00464861	-0.271528	0.169338	-0.0701804	0.27156	-0.207598	1.83165
10336	D010-D12			4.59512	0.873638	-0.252584	0.245257	4.22116	1.00501	0.00074202	0.794828	-0.514129	-0.0725906	0.540159	1.74623	3.4882
2828	A037-D5	DY578616	89133052	4.59168	-0.538957	0.504284	-0.841795	-0.683811	0.0603185	-0.677086	-0.848078	-0.711998	-0.465449	-0.105139	-0.768651	1.53412
1169	A014-B2			4.579	-0.59196	2.08357	-0.544357	-0.31312	-0.0879439	0.494796	-0.137396	1.16829	1.03458	0.497809	3.40601	2.96298
3277	A042-B1	DY579379	89133834	4.55326	-0.783876	0.729869	0.523587	0.246558	0.563208	0.289674	4.93188	1.77536	0.204347	-0.0784582	-0.0604997	0.0626184
2699	A036-A8	DY578391	89132827	4.54011	-1.07721	-0.405781	-0.811531	-0.682167	-0.776693	-1.4583	0.0218248	-0.663409	-1.54215	-0.360585	-4.19859	-0.405842
2736	A036-D9	DY578455	89132891	4.53791	-0.959944	-0.337053	0.0252599	-1.12443	0.72864	-0.165433	-0.596134	-0.747116	-0.576031	3.82654	-0.366351	-0.127311
4666	B015-E7	DY582647	89137102	4.53606	0.158093	-0.184852	-0.189663	-0.40696	0.485346	0.125132	0.126152	-0.255114	0.168784	2.7395	0.146627	0.315804
17783	GS01WC02	DY587377	89141832	4.53229	0.128284	-0.295066	-0.459814	0.647911	-0.199244	-0.133127	-0.0032725	-1.11758	-0.0944141	0.532109	1.18608	3.28225
12921	D033-C6			4.5316	0.0259465	0.0452563	0.0514034	-0.0284942	-0.141376	-0.163617	-0.00982218	-0.0405986	0.0719846	-1.32913	0.101028	0.142077
9201	C017-G6	DY584066	89138521	4.50402	-0.31751	-1.95111	-1.73861	0.040553	-0.803983	0.0786658	4.58703	-2.05635	-0.289766	0.422152	0.0959164	-0.894267
17870	GS01XB05	DY587442	89141897	4.49846	1.16155	0.538768	0.962164	2.09701	1.66043	1.638	0.548963	1.28784	1.94521	2.2625	4.11057	2.06967
1485	A017-D6	DY577735	89132171	4.49697	0.260945	-0.672108	-0.820492	4.32625	-0.498282	0.0425898	0.322384	-0.0980767	-1.23785	-0.21666	0.361295	-1.22353
4651	B015-D4	DY582625	89137080	4.49561	-0.0945474	-0.214284	-0.230743	0.281453	-0.334637	-0.134756	-0.453715	0.0965525	-0.18129	-0.113995	0.526505	-0.0729113
7811	C003-C8	DY584986	89139441	4.48402	-0.14475	0.245251	0.233136	0.746974	-0.00233042	-0.0697343	-0.0106415	0.199727	-0.0794752	-0.299627	0.75207	1.74846
9344	C019-C5			4.47709	-0.192227	-0.0758817	-0.335494	0.678283	-0.285267	0.438384	0.221039	-0.106491	0.0261802	0.402143	0.676441	-0.238899
3647	A045-H8	DY579792	89134247	4.45697	0.177105	-0.391555	-0.296862	-0.124437	0.22278	-0.691307	-0.267215	0.404916	-1.17443	-1.53074	-0.126304	-4.78907
13083	D035-A11			4.45607	1.09343	0.410432	0.200159	0.253142	0.662763	0.0891033	0.04087	0.0571006	-0.00852589	2.92507	0.696464	0.950577
2397	A031-H6	DY578014	89132450	4.43866	0.524223	0.350026	-0.351201	-1.46548	0.541922	0.392325	-1.07074	-0.131161	0.457949	-1.67542	0.00257909	-0.696761
16731	GS01LC06			4.42982	-1.42833	0.0356706	0.570656	0.0538599	0.126171	-0.584529	-0.080916	-0.874416	-1.95482	-0.00175343	0.35084	0.0603057
6458	B034-C10	DY581537	89135992	4.41735	-0.0419615	0.0653952	0.370977	-0.128162	0.862617	-0.311862	0.0031959	-0.538968	-0.313188	0.0240462	1.70373	0.622149
6524	B034-H5	DY581603	89136058	4.41429	-0.735263	-0.576561	0.573908	-2.6831	-0.261972	0.102421	0.356322	0.363146	0.344033	0.170423	-0.150406	0.413119
10826	D015-E10			4.4096	-0.10953	-0.46317	-0.278001	2.47174	1.15805	-0.271608	1.55529	-0.794438	-0.419434	-0.455126	0.556667	1.00503
12655	D030-E4			4.40502	0.72474	0.364011	0.953229	-2.38916	1.19348	0.360844	0.380952	0.854527	0.883206	0.669028	-3.46145	-2.1752
8250	C007-H3	DY585399	89139854	4.40448	-0.395382	-0.451484	-1.92381	-0.438845	-0.179691	-0.457772	-0.749758	-1.02454	-0.269121	-1.04103	-1.00931	-0.876041
2462	A032-F10			4.40253	-0.941459	-1.20794	-0.510641	-0.814993	-0.0985451	-0.893229	-0.886093	-0.867559	-0.306767	1.50163	-0.195791	-0.69355
17910	GS01XE09	DY587475	89141930	4.3979	0.809623	0.868668	-0.911968	1.18287	0.373223	0.894976	-4.40515	0.448568	1.73935	1.07728	0.765213	1.38915
3323	A042-E8	DY579421	89133876	4.3965	-0.282475	0.551894	-1.18117	-1.87276	0.421235	0.374359	0.602208	0.318472	0.669541	0.956299	0.529939	-0.350172
14124	D045-G9			4.39552	1.7616	-0.195295	0.463337	-0.706089	1.79539	1.30708	0.292923	1.03662	0.0862791	-0.0186767	0.0438746	-2.79832
1019	A012-E8	DY580605	89135060	4.39141	-0.953869	-0.609082	-1.33479	-0.272668	-0.100764	-0.501718	-1.32281	-1.41471	-0.991649	2.58194	-0.563683	-1.40394
18297	X001-D2			4.39104	0.398696	0.427411	-0.305914	0.766339	0.624079	0.472217	0.787759	0.693132	0.335083	0.117747	0.738818	-0.188614
1728	A019-H9	DY577929	89132365	4.38371	0.238859	-0.838996	0.274662	-2.13269	0.111159	0.299117	0.167274	-0.0234086	0.0572474	0.216678	-0.099109	-0.0880883
6666	B036-D3	DY581762	89136217	4.38309	-0.215759	-0.45127	-0.355281	1.13524	3.56822	-0.41515	0.128934	0.176027	0.096894	-0.153844	0.0650414	-0.450408
7148	B041-D5	DY582316	89136771	4.37037	-0.306927	-1.117	0.10008	-0.820131	0.0455331	-0.374023	0.328253	-1.73101	0.276843	0.22404	-1.89186	-4.00194
6407	B033-F8	DY581489	89135944	4.37003	-0.986134	-0.484911	-1.73799	-1.02458	-1.8557	-1.77166	-2.21732	-1.17053	-1.06196	-1.75886	-0.891651	-5.3211
3140	A040-F5	DY579164	89133619	4.36297	-0.295925	0.45982	-0.140497	-1.0564	0.446975	0.349641	0.124378	-0.0537408	0.355602	0.259588	0.500041	0.229275
5053	B019-F1	DY583382	89137837	4.36258	0.462747	0.769388	0.337266	2.28366	0.545985	-0.336172	0.168391	-0.368767	0.359798	0.432651	0.641032	1.41619
14575	D050-E4			4.35978	2.03875	2.41579	1.56718	0.37958	1.74156	1.11875	2.15248	0.930866	2.12175	0.13923	2.13773	-2.61407
17560	GS01TH07	DY587208	89141663	4.35207	0.920508	0.880601	0.934603	-2.04742	1.23605	0.863521	0.89491	-0.343626	1.17006	1.3788	-0.817246	-0.894138
3932	A048-H5	DY580229	89134684	4.34885	-0.271563	-0.579233	0.360468	-0.534062	0.239001	0.249031	0.101565	-0.444563	-0.232627	-0.362112	0.053198	-0.940591
14874	D053-F3			4.33847	0.263354	-0.213288	-0.420802	-1.30039	0.103393	0.552115	0.228248	0.0205757	0.583097	0.583878	-0.0287741	-0.440839
12857	D032-F2			4.33833	0.668045	-0.413998	-0.032141	-0.066309	2.52015	-0.658007	0.580273	-0.226539	-0.145318	-0.780623	0.897055	0.467388
12778	D031-G7			4.33011	-0.0574319	-1.94675	0.85631	0.657812	1.08539	0.662379	-0.702113	0.858933	0.492355	0.0439699	-0.945692	1.28196
6213	B031-F6	DY581299	89135754	4.32342	-0.228569	-0.337483	0.932585	0.93301	0.755134	0.00577243	1.49616	0.0665933	0.120828	1.12534	1.17379	-1.00803
4697	B015-H2	DY582677	89137132	4.32202	0.0353659	0.235396	0.76252	0.437484	1.41394	0.663731	0.453311	0.799044	0.317457	0.278761	1.26096	2.10067
11549	D021-A11			4.31805	0.692117	0.859603	4.14942	1.78952	1.02395	1.00138	0.972726	0.579891	0.853971	1.81996	1.32354	1.71497
7348	B043-E12	DY580740	89135195	4.31209	-1.53139	-0.869316	-1.74261	0.794464	-0.450138	-1.32794	-0.736998	-1.14451	-1.18286	-0.0392363	1.56584	-0.113894
5175	B020-H11	DY583500	89137955	4.30878	-0.88476	-0.713077	-2.39364	-2.23242	-0.487434	-0.78775	-0.462513	-1.55249	-0.594279	-1.10683	-1.05992	-2.47171
3324	A042-E9	DY579422	89133877	4.30735	0.739757	0.0737111	0.201376	1.69897	0.0829144	0.591464	-0.165069	0.266756	0.199802	-0.109631	2.71631	1.1398
12487	D028-G4			4.3071	0.443727	-0.419774	0.321476	-1.34791	0.36292	0.454627	-0.270691	0.297924	-0.198028	0.19109	0.162197	0.358109
13263	D036-H11			4.30562	-0.483818	-1.11943	-0.730607	-0.499533	3.39895	-0.926497	-0.682695	-0.234303	-0.66424	0.809318	2.62348	2.38215
7875	C004-A11	DY585038	89139493	4.30339	0.13644	0.100228	0.923956	-0.623394	-0.569261	-0.159368	-0.0931618	-0.228963	0.163257	0.203176	-0.402927	-0.19503
10296	D009-H9			4.30325	1.21592	0.473011	1.38463	-0.427572	0.665605	0.349367	-0.400221	1.1793	0.150247	-0.199306	-0.165632	0.484943
11109	D018-D6			4.30143	-0.545472	-0.943887	-0.318802	-0.377799	0.0832302	-0.503637	2.70218	-0.099341	-0.916807	-0.69566	0.650961	0.239402
5582	B025-B10	DY582787	89137242	4.29832	-0.0785001	-0.29357	-0.902881	-0.663996	-2.69054	-0.991697	-0.407531	-1.00679	-0.474045	-0.325877	-0.430898	-1.97156
2646	A035-E3	DY578322	89132758	4.29831	0.512542	0.200819	-0.44064	0.336568	1.8261	0.0742334	-0.0766491	0.286523	-0.279914	0.142479	0.590827	0.170083
9015	C015-H11	DY584682	89139137	4.29607	0.145208	-0.39192	0.183078	-0.67839	-0.00984234	-0.510755	-0.609406	-0.486784	-0.543166	0.0582037	0.0410194	1.6681
14797	D052-H1			4.29562	1.00991	-0.475727	0.514704	0.60207	-1.69585	-0.0197037	0.1334	0.331294	-0.145332	-0.0264437	0.525648	0.34478
14025	D044-G6			4.29298	-0.295503	0.28469	-0.307216	1.45625	-0.064905	-0.110086	0.038261	0.0813548	-0.418647	0.0259349	-0.0377545	0.0866411
225	A004-C6	DY580009	89134464	4.29253	-0.39754	-1.08677	-0.069048	-1.13626	-0.0187278	-0.0616133	-2.02287	-0.539084	-0.232576	-0.628648	-0.00869486	0.0759903
5064	B019-F9	DY583393	89137848	4.28914	0.0942319	0.876659	0.529964	-0.422024	0.992904	1.60585	0.270382	-0.266695	0.773687	0.016826	0.849139	2.40499
12969	D033-G6			4.28475	0.541819	-0.27567	0.276083	0.425973	0.662333	-0.202509	0.666252	0.387816	-0.947842	0.759943	0.153254	0.0583396
9007	C015-G4	DY584674	89139129	4.28254	1.04668	-0.443215	-0.477534	-0.130157	0.827404	-0.257887	0.584572	0.738437	-0.399147	0.212283	-0.21993	1.0371
1698	A019-F3	DY577894	89132330	4.28217	0.736883	1.21857	-0.166094	-0.841002	0.986242	-0.452666	3.79887	-0.283395	0.76568	-0.118423	0.921238	0.176482
6430	B033-H7	DY581510	89135965	4.27833	-0.325377	-0.293807	-0.0150984	-0.271345	0.431107	0.178492	0.433576	-0.0895352	-0.149799	0.246429	0.468992	0.202542
8106	C006-D3	DY585266	89139721	4.27704	-0.048441	-0.0676716	0.279159	2.65551	-0.10361	-0.176658	0.999368	0.190797	-0.179652	0.271986	0.633006	-0.278973
5569	B025-A1	DY582773	89137228	4.27688	-0.296174	0.0332912	-0.322335	-0.176734	-5.22054	0.0386663	0.0392636	0.194588	-0.344827	-0.819909	0.291016	0.190771
2910	A038-C3	DY578768	89133204	4.27296	-0.799217	-0.698546	-1.65919	-0.797025	-1.59119	-2.67715	-2.47157	-2.25732	-1.17815	-1.72535	-4.14997	-3.49804
13471	D039-A4			4.27182	-0.722115	-0.848434	-0.644511	4.37724	-1.37426	-0.226264	-0.0866143	-0.562399	-0.204773	0.182453	-0.736059	0.442912
8767	C013-C4	DY584446	89138901	4.27075	0.392499	1.98864	1.281	-0.252754	0.876785	4.22066	0.980099	1.23391	1.15048	0.592825	2.05711	2.22184
10244	D009-D5			4.26298	2.09953	1.18266	2.36623	2.53255	1.48172	1.292	2.50738	0.707953	0.572258	0.586698	1.86923	3.54896
14881	D053-G1			4.26262	0.679929	2.99384	0.303777	0.877043	-0.10346	0.540905	0.648276	-0.896685	-0.768942	-0.555742	0.819657	0.117076
12299	D026-G8			4.26085	0.604513	0.0701837	0.54162	0.678039	0.249135	0.0626308	0.897859	0.195435	-0.964674	-1.94087	-0.413476	-2.10227
9241	C018-C1	DY584105	89138560	4.25866	-0.619216	0.0825654	-0.68039	-0.316767	-0.566414	-0.282752	-0.310784	-0.254251	0.134948	-0.273752	0.389197	0.546058
6473	B034-D2	DY581552	89136007	4.25689	0.551728	-0.149697	-0.626766	-0.040829	-1.02079	-0.397738	-2.27185	-0.775959	-0.133004	0.00408066	-2.6863	-3.7024
14070	D045-C3			4.25547	0.382815	0.0429252	0.67784	-0.21272	0.733599	0.908345	0.788207	0.32884	0.544177	0.569064	0.298153	-0.504795
12744	D031-D9			4.25398	-0.84389	0.817562	-0.107939	0.489779	-0.323048	0.550623	-0.36168	0.641902	0.769207	0.834885	-0.0746579	0.272756
15903	GS01CF06			4.24725	0.207765	0.323782	0.585639	0.162867	0.625948	0.250911	0.507726	0.0726593	0.14269	-0.729537	-0.122253	-0.39646
13294	D037-B7			4.24319	-0.306701	-0.667682	-0.587178	0.894055	0.102234	-0.249795	-0.417581	0.321533	-0.47866	2.14527	-0.452333	2.6925
16046	GS01EB05			4.241	0.139281	-0.561519	1.43399	-3.34063	0.299146	1.29015	-0.850777	-1.21259	0.410939	1.1751	0.26029	0.564175
7024	B040-B12	DY582070	89136525	4.23725	0.161793	0.36696	0.106498	-2.46607	-0.0317245	-0.107099	0.198902	0.122002	0.20636	0.272329	-0.0969662	-0.0527297
10874	D016-A10			4.23699	-0.0249033	-0.908701	-0.14058	1.13677	-0.0362353	-0.898969	0.507985	0.204716	-0.777003	-0.728637	1.02123	0.0129651
7918	C004-D7	DY585080	89139535	4.23524	0.210883	0.0525455	0.511487	0.370757	0.594001	0.101177	0.596715	-0.160782	0.121756	-0.21088	-0.235754	0.206473
204	A004-A9			4.23414	-0.163312	-0.497391	0.13801	-0.761567	-0.291631	-0.0295946	1.10243	-0.0613127	0.0283491	0.0446908	-0.153401	-0.0413678
5409	B023-C6	DY583731	89138186	4.23	-0.536376	-0.121002	0.223053	0.3486	-0.705595	-0.388894	-3.64332	0.243593	-1.26109	-0.17975	-0.393131	0.00028099
7813	C003-D1			4.22957	-0.145984	-0.39916	0.441153	0.228284	0.433982	0.166667	0.380141	0.371706	-0.178872	0.170482	-0.194068	-0.397231
2286	A030-G3	DY578740	89133176	4.22861	1.42844	0.68354	1.599	0.512865	-0.694281	-0.541776	-2.35732	-0.040866	1.36851	-0.719306	1.66988	1.1524
3336	A042-F9	DY579434	89133889	4.22691	0.451935	0.722481	0.201778	0.775397	-0.0472393	0.217225	0.258175	0.535063	0.854568	-0.310112	3.70772	1.00002
256	A004-F12			4.22633	-0.393816	-1.0871	-0.448212	-1.30245	3.80477	0.190013	-1.01565	-1.44372	-0.64108	0.311242	-1.08537	-1.25129
13358	D037-H10			4.22608	-0.656082	-0.66697	-0.102296	0.141065	1.54828	-0.173465	0.251075	-0.789495	-1.00985	2.62158	-0.164707	3.40912
16668	GS01KF03	DY586196	89140651	4.22254	-0.286242	0.0733901	-0.367419	-0.00346936	0.036057	-1.26917	-1.82668	-0.361849	-0.490826	0.00404174	-0.76924	-1.02118
14414	D048-H10			4.21899	0.281658	0.104754	0.243335	-1.36704	0.0841807	-0.0962838	-0.0966732	0.371957	-0.188967	-0.291944	-0.0620227	0.219885
16650	GS01KD09			4.2177	0.339705	-0.422904	-1.09302	-0.762744	-1.35171	-1.73356	-3.61164	-0.200428	-1.59838	-0.953653	-0.364555	-0.509963
1690	A019-E7	DY577888	89132324	4.21305	-0.0727783	0.708145	0.680025	0.527118	0.385965	0.287211	0.472435	-0.197088	1.01342	-0.185839	-0.278534	-0.204133
5952	B028-H9	DY583033	89137488	4.21143	-2.1642	-1.76914	-1.32499	-1.56617	-3.54243	-1.16763	-1.09186	-0.990895	-1.07647	-1.89858	-1.97134	-2.41489
5018	B019-C10	DY583348	89137803	4.20583	-0.879179	-2.69747	0.375862	0.0330093	-2.58856	-0.476866	-3.66864	-0.0892608	-1.12696	-0.150188	-2.68728	-3.65506
599	A008-B8	DY580643	89135098	4.20548	-0.284144	-0.592283	-0.366684	-0.0331821	0.735835	0.0391019	-1.0093	-0.117441	-0.887384	0.818686	-0.593703	2.57101
13378	D038-A7			4.19777	0.333444	-0.189995	0.713744	0.0749243	-0.0027494	0.052174	-3.00398	-0.821501	-0.412804	-0.5816	-0.423076	1.04664
1419	A016-G11	DY577692	89132128	4.19266	1.18477	-0.488447	0.177284	-4.03927	0.801105	0.533572	0.823168	0.440451	0.054461	0.169255	0.0767686	0.0138171
7169	B041-F2	DY582358	89136813	4.19247	-0.712495	-0.809851	-1.25858	0.067533	0.027114	0.203178	0.246789	-0.90292	-2.60172	-0.32383	-1.12001	-1.0781
14308	D047-G12			4.19233	0.946347	0.930123	0.647717	1.32919	1.91511	1.31719	0.289779	-0.0569866	0.853963	1.51703	1.84818	-0.422068
5388	B023-A9	DY583711	89138166	4.18742	-1.1908	-0.375256	-1.39765	-0.530077	-4.56116	-0.81029	-1.00481	-0.763755	-1.34011	-0.914548	-1.04622	-0.786923
7585	C001-A1	DY584782	89139237	4.1862	-0.746352	-1.02678	-1.07213	-0.311552	-0.615007	-1.15183	-1.29393	-1.83746	-0.409788	4.88427	-0.755074	-1.38392
5096	B020-A5	DY583425	89137880	4.18609	-0.935118	-0.272263	-0.0753054	0.232288	-0.50448	-0.443243	-0.241588	-0.63098	-0.496373	-1.44521	-0.921631	-2.4971
6687	B036-F11	DY581788	89136243	4.18564	0.871444	-0.0414646	0.320217	-0.531336	4.96948	-0.147055	0.562553	-0.299434	0.00777722	1.48059	0.603313	1.12116
7742	C002-F10	DY584925	89139380	4.18456	0.561179	-0.572463	-0.44293	1.3407	0.322281	-0.279261	0.199073	-0.575307	0.266179	0.0995415	0.418869	-0.32276
947	A011-G8	DY580552	89135007	4.18271	-0.632554	-0.299391	-0.871715	-0.302003	-0.808675	-0.378499	-2.62371	-1.16989	-1.23485	-0.560543	-1.59059	-1.14028
4413	B012-H6	DY582168	89136623	4.18226	-1.54012	-0.785151	-1.85725	-0.803259	-0.917514	-1.13139	-4.28225	-1.6027	-1.064	-1.86536	-0.96716	-1.02788
11639	D021-D9			4.1816	0.0809409	-0.355015	-0.495312	0.231221	0.23253	-1.09989	0.471702	-0.306438	-0.735017	-2.82264	-1.07092	-2.24685
9094	C016-F7	DY584757	89139212	4.17572	0.280764	-0.697453	0.536497	-0.37024	3.41196	0.218584	0.16225	0.295548	-0.419944	0.672752	0.405407	0.0988253
13048	D034-F12			4.17424	-0.177415	0.109938	0.529353	-7.37558	-0.591529	0.397593	0.154706	0.0586298	-0.685839	0.502535	1.33313	1.87345
12471	D028-F11			4.17374	0.473547	0.61313	0.34032	-0.00149388	0.954665	0.296182	0.961413	0.751954	0.158798	0.517737	0.901636	-0.0242953
8358	C009-A3	DY585500	89139955	4.17348	-4.22815	-0.503535	-0.823793	0.024159	0.0142593	-0.813356	-1.56373	-0.174196	-2.49234	-1.0079	-3.99369	-3.37568
17558	GS01TH05			4.17291	0.216373	-0.550874	-0.152142	1.435	-1.0922	-0.88276	0.390429	1.03687	-0.262264	-0.38823	1.37664	1.42282
2238	A030-C3	DY578653	89133089	4.17166	0.071087	-0.0335019	-0.200901	0.576873	1.37438	0.211792	-0.814471	0.350039	0.585138	0.278533	4.69258	0.381824
4637	B015-C2	DY582598	89137053	4.17156	-0.919913	-0.691965	-0.964197	-0.0657928	0.773439	-0.752017	-0.0852085	-0.6463	-0.554962	-0.0153675	-0.0637441	0.401397
13696	D041-D12			4.17023	0.134935	0.0221472	-0.14473	0.555353	0.796675	-0.25016	-0.147867	-0.405991	-0.58654	0.0711263	0.795242	0.463932
13183	D036-A4			4.16981	0.353503	-0.0506987	0.442276	0.9727	0.348857	0.206982	0.0289567	-0.0249272	-0.0509805	3.54567	1.25447	1.36245
2869	A037-H1	DY578693	89133129	4.168	0.00365624	-0.564702	-0.352563	-0.953967	-0.396835	-1.14268	-1.65504	-0.65337	-1.10661	4.02806	-0.655783	1.11364
6630	B036-A3	DY581705	89136160	4.16702	0.342999	-0.0302625	1.17072	1.48942	1.05045	0.321305	-0.189942	0.0528345	-0.243652	1.03582	-0.568884	-0.705651
8340	C008-G9	DY585483	89139938	4.1641	-0.120919	-0.801746	-0.66835	-0.615733	0.236698	-0.429701	0.621965	-0.327292	-0.555488	1.28457	0.790984	-0.559284
12960	D033-F9			4.16295	0.0418754	-0.891271	-1.40275	0.31187	-1.24383	-0.754967	0.0927166	-0.479877	-0.786068	0.230214	0.0983415	-0.528907
1906	A021-G7	DY578196	89132632	4.16164	0.486989	0.829785	-0.751524	0.314648	-0.0456696	0.788447	-0.0648369	0.70897	0.997552	-0.236704	0.497811	0.263053
4623	B015-B11	DY582570	89137025	4.15509	-0.951687	-1.18382	-1.55095	-0.0048906	-4.25612	-0.806047	-0.477851	-1.29469	-0.377223	-0.602004	-0.754374	-1.18076
14134	D045-H7			4.15412	-0.630958	-0.7036	-0.760747	-0.216914	0.176948	-0.836784	-1.14131	-0.729056	-0.938423	3.13433	-0.709607	0.113412
10419	D011-C11			4.15365	0.513775	-0.527893	0.576459	0.563494	1.90296	-0.0157831	0.636545	0.0633291	0.00501446	5.89777	0.375768	0.641373
14415	D048-H11			4.15358	0.854998	-0.191028	0.354783	-0.161368	7.2067	0.357651	0.800247	-0.217855	-0.296007	0.305908	1.8829	0.00441993
2139	A027-C11	DY578473	89132909	4.15101	-0.2232	0.363962	0.308501	0.426809	0.525797	0.38454	0.207168	0.44635	0.443085	0.519513	-0.387792	-0.164966
3366	A043-A3	DY579462	89133917	4.15101	-1.0733	-0.265118	-1.06162	0.506447	0.0229868	-0.949235	0.192873	-0.795527	-0.556534	0.0542737	0.295449	0.0103902
1753	A020-C1	DY577967	89132403	4.15008	-0.859755	0.238305	-0.550146	-0.73626	-0.425383	-0.800915	-0.426818	-1.13167	-0.319788	-1.10996	-0.505756	0.296262
3625	A045-G1	DY579756	89134211	4.14984	-0.55173	-0.437527	0.317203	-0.206556	0.482353	0.269026	-0.065755	-0.508119	0.389938	-0.123523	0.527654	0.158396
11008	D017-D12			4.14761	0.014104	0.0333855	0.422841	0.032252	0.189137	-0.219201	-0.492568	0.682176	-0.408366	-0.0264901	-0.188213	0.678544
12206	D025-H10			4.14545	0.154335	1.11637	0.830054	-0.457719	0.0753336	0.780206	1.33152	-0.326874	0.0173627	-0.178398	2.12161	0.212948
12873	D032-G6			4.1445	0.375703	-1.01152	-0.760157	-0.57846	1.09381	0.00392274	5.4441	-0.357033	-1.07324	-0.662465	0.408251	0.656579
13013	D034-C2			4.14268	1.27071	-0.718564	-0.977764	1.4376	0.913459	1.37993	-0.0811233	0.314909	0.493768	-0.0119419	1.18847	-0.950036
6537	B035-A6	DY581616	89136071	4.14264	-0.664864	-2.20655	-2.09714	-0.200527	-1.37343	-0.691059	-0.0029057	-0.616433	-1.12125	-0.367855	-2.78321	-2.7225
16870	GS01MG01	DY586695	89141150	4.14237	-0.583672	-3.82751	-0.481862	-2.74119	-1.31518	-0.653744	-0.0907324	-0.439856	-0.835223	-1.04445	-0.149016	-0.0182189
17840	GS01WG11	DY587422	89141877	4.14047	0.419732	-0.045739	0.289869	1.02997	5.32561	0.0697714	0.981336	-0.300007	0.310294	1.34178	-0.393711	-0.646606
4943	B018-D8			4.1398	0.257818	-0.316132	-0.237016	3.14467	-1.32285	0.107403	0.110272	-0.122103	-0.101404	-1.15209	1.27052	-0.0891346
12212	D025-H5			4.13503	-0.100838	1.18913	0.070738	-0.39644	-0.244147	-0.114327	-0.0834644	0.048093	-0.0992243	-0.0262649	-0.0529119	-0.371187
11565	D021-A8			4.13446	0.275675	0.616725	-0.75798	0.17302	-0.0471024	0.471526	0.215998	0.411392	0.445854	0.14496	0.314278	0.19401
13902	D043-E3			4.13239	-2.97899	-3.48007	-4.34705	-0.611781	-4.06341	-2.7334	-2.98974	1.33991	-2.67345	-3.53421	0.473187	1.73591
2157	A027-D6			4.1318	1.03012	1.3338	0.594018	-1.9116	-1.12201	0.969807	-0.194399	0.693285	0.884213	1.12427	0.728	0.626375
5511	B024-D11	DY582722	89137177	4.13113	-0.266612	-0.363978	-0.350858	0.0647181	4.63793	-0.470662	-0.253793	-0.656201	-0.361207	0.336183	0.224846	-0.380277
2637	A035-D6			4.12867	-0.244236	-0.419619	1.12618	-0.0758029	-0.933403	-0.649099	0.00125881	0.923552	-0.454298	-0.739312	-0.695304	-0.532913
14092	D045-E12			4.12713	0.460645	0.168297	0.561503	0.0473176	0.874235	1.33465	0.136513	0.581332	0.859179	0.485351	0.846002	0.115581
8090	C006-C10	DY585250	89139705	4.12421	-0.296105	-0.654387	-0.882396	0.27757	1.16472	-0.682718	-0.492998	-0.0597389	-0.685206	-0.436113	-1.01981	-0.266484
9515	D003-D3			4.1236	0.201599	0.30211	0.178864	-1.00863	-0.0504484	0.387132	0.407835	0.614913	0.513873	-0.221307	0.537833	0.187963
9985	D005-H1			4.12355	0.311133	0.275799	0.213053	0.493496	0.298518	0.083713	0.352651	0.464243	0.527356	-0.0840864	-0.118285	0.23643
3546	A044-H3			4.12294	0.295028	0.0614977	0.164743	0.0214763	-3.60046	0.179691	-0.0616428	0.0794392	0.485308	0.030458	0.107226	0.822631
9689	D004-C6			4.12209	0.796325	-0.350951	0.830512	0.588264	0.446397	0.673341	0.605093	0.114866	0.482902	0.688006	-0.0663292	-0.308042
14393	D048-F2			4.12164	-1.23471	-0.643511	-1.29879	-0.266641	-0.855657	-1.86612	-1.90144	-0.74182	-0.750751	-0.424469	0.646733	0.167713
9302	C018-H10	DY584166	89138621	4.12076	-0.520537	-1.28331	-1.08057	1.2786	-0.532644	-1.22498	-0.505727	-1.40217	-0.927078	-1.01728	-0.458093	-0.886771
13924	D043-G12			4.12017	-0.109659	0.0130159	-0.180531	1.92054	0.988797	0.468133	4.16303	0.710538	0.786024	0.977767	2.08942	0.31996
17962	GS01YB01	DY587600	89142055	4.11796	0.373481	-0.408438	-0.354374	0.0656267	1.48158	-0.292199	0.25877	-0.503705	0.0572643	0.371951	-0.292357	-0.354108
4622	B015-B10	DY582568	89137023	4.11591	-2.23178	-0.417344	-1.87764	-0.529082	-0.22354	-0.367116	-1.61033	-0.835288	-1.49032	0.0737659	-2.25684	-0.955431
11799	D022-C5			4.11486	1.65225	1.73375	2.26505	3.33616	2.70279	1.82396	0.866096	1.35557	1.14104	1.26303	1.00953	1.19448
9967	D005-G12			4.11472	-0.110455	0.407684	-0.199317	-0.16236	0.762258	0.545647	0.91725	-0.124591	0.373553	0.118454	0.994622	0.631811
4611	B015-A11	DY582547	89137002	4.11452	-0.906648	-0.362627	-1.22021	-0.221358	-1.02434	-1.31442	-1.10345	-0.645531	-0.612867	2.19356	-1.03458	-0.266668
705	A009-C6			4.11436	-1.85729	0.675563	0.385039	0.395203	-0.23667	-0.700942	-0.271398	-1.17682	-1.40179	-0.59492	-2.0211	-0.73489
13709	D041-E2			4.11431	-0.280035	-1.24313	-0.604297	0.234417	0.813994	-0.706223	-0.103871	-0.0254662	-1.33338	6.77967	1.11392	-0.480347
7331	B043-C8	DY580724	89135179	4.11411	0.780447	0.0776968	0.625088	0.571253	0.214281	0.413778	0.681044	0.450512	0.306729	0.337725	-1.32272	-0.729011
14318	D047-H10			4.11083	0.989662	-0.296082	0.784225	-0.140207	-0.36351	1.01401	0.301642	0.987056	0.814292	1.20482	0.512053	-0.303974
17832	GS01WG03			4.10433	-0.216129	-0.206763	0.470252	-0.6095	-3.75541	1.32084	-2.29392	0.368981	-2.2734	-0.623439	-2.03856	-2.80209
7061	B040-E2	DY582144	89136599	4.10181	-0.240237	-4.31372	-0.386497	0.00181144	-0.794409	-0.956871	-1.67872	-0.205455	-0.447426	-0.548641	-0.737179	-1.35609
12241	D026-C1			4.10135	1.2774	1.08411	1.60948	0.0606548	1.48612	1.3845	1.47496	0.170348	-0.609193	0.197802	1.16404	0.632364
4985	B018-H2	DY583315	89137770	4.10032	-0.740489	-1.54931	-0.260712	-0.683947	0.0118444	-0.907552	-0.125398	-2.43229	-0.471747	-2.52999	-1.33664	-0.509619
13816	D042-F12			4.09963	0.480717	0.205729	0.0258601	-0.382931	0.622878	0.103919	0.33034	0.512246	0.125007	0.475412	-0.796603	0.915644
8094	C006-C3	DY585254	89139709	4.09746	-1.08385	-0.0922591	-0.448617	-0.681084	-0.934085	-0.341757	-0.737819	0.0408315	-0.641822	-0.109231	-1.03655	1.34179
2428	A032-C12			4.09743	0.865221	1.8368	0.544406	-0.423277	-0.0976662	1.19702	-0.398519	1.20594	1.2909	-0.599097	1.73089	0.719636
4501	B013-H1	DY582337	89136792	4.09692	-0.42571	-0.155542	-0.855599	0.176532	-0.316438	-0.636351	-0.172207	-0.686949	-0.363608	3.95818	0.377166	-0.469865
15290	G028-F05	DY586352	89140807	4.09642	0.494247	0.862369	-0.41658	0.682738	1.67556	1.58701	7.82589	0.248078	-0.0269018	1.25452	1.91661	0.585419
15858	GS01CB09			4.09443	-0.382335	0.148723	0.659387	0.440088	-2.7746	0.477998	-0.977653	0.895802	0.651644	0.300729	-0.969012	-3.4103
11355	D020-A10			4.09372	2.15405	1.84809	1.39331	-0.383461	-0.869658	1.75195	1.76273	1.28528	1.83787	0.914124	-0.0191963	0.687169
8214	C007-E3	DY585362	89139817	4.09322	-0.934782	-1.09329	-2.08897	-1.63933	-0.600514	-1.30223	-0.29744	-0.582088	-0.610608	-0.582581	-1.44901	-0.626137
17703	GS01VD06	DY587549	89142004	4.09048	-0.771088	-0.401269	-0.93599	0.023971	0.0392825	-0.0973033	-0.0501334	3.14664	-1.07957	3.42255	-0.973194	-0.170265
4569	B014-E6	DY582473	89136928	4.08895	-1.23758	-0.165804	-1.19875	-0.845931	1.23767	-1.13906	-0.683061	-1.1804	-0.564151	1.02647	0.0530531	-0.599906
429	A006-D6	DY580296	89134751	4.08891	-0.43003	-0.379264	0.167195	0.233894	-0.513009	-0.507004	0.432854	-1.58417	-0.477094	0.916521	-1.13366	-4.66517
5199	B021-B11	DY583524	89137979	4.08788	0.0922035	0.998098	0.139434	0.495144	0.310917	0.251058	0.0460856	0.256785	-0.0641701	2.06751	1.01115	1.35062
39	A001-D11	DY579711	89134166	4.08658	-0.242343	-0.0634296	0.109679	-3.25227	-0.457703	-0.105201	-0.0392369	-1.02421	-0.0237466	0.0232717	0.00357161	-0.00200155
6133	B030-H1	DY581220	89135675	4.08639	0.164751	-0.894562	-0.266592	-0.929709	3.66269	-1.13799	-1.05649	0.0648734	-0.405787	-1.0407	-0.846914	-0.404915
6899	B038-G8	DY581051	89135506	4.08472	-0.747073	-0.662225	-0.701764	-0.876119	-0.0814885	-0.964547	-1.13664	-0.660316	-1.07566	-0.0802738	-0.480079	1.03262
14639	D051-B8			4.08461	0.347451	-0.144517	-0.354312	-0.405974	0.509877	0.60117	0.042938	0.622373	0.367458	0.172243	-0.0662305	0.0554737
2678	A035-H10			4.08342	-1.04633	-0.107085	-0.185293	-0.102211	-1.63881	-0.987311	-0.0829614	-0.627952	-0.833398	-2.16217	-0.441907	-1.00449
14736	D052-B9			4.08321	0.582325	0.0156529	-0.109713	0.511549	-4.07588	0.833616	0.018245	0.852855	-0.449783	0.241884	0.380037	0.246407
10830	D015-E3			4.08285	-0.237667	-0.558333	-0.1653	0.902885	0.397244	-0.539276	1.01148	0.292835	-0.585807	1.63874	0.361431	-0.378013
8854	C014-B7	DY584528	89138983	4.0824	-0.205338	-0.544001	-2.12883	-0.629232	-0.293959	0.382443	0.67209	0.302729	-0.625735	0.321779	0.525155	0.116226
18251	X001-B3			4.08237	0.777478	0.611555	0.186803	0.990948	0.778722	0.988064	1.01786	0.305782	0.483083	0.279101	-0.64843	-0.0228068
17716	GS01VE07	DY587330	89141785	4.08017	-0.00844549	-0.236523	-0.640723	-3.35755	-0.187728	-1.57611	0.190019	-0.209648	0.484247	-0.265306	-2.37853	0.193377
13023	D034-D11			4.07921	0.911356	1.27708	0.562497	1.22329	0.102808	-0.626486	0.336769	-0.635158	-0.822098	0.0658399	0.947765	0.656968
13949	D044-A2			4.07909	1.30985	-1.70954	2.0696	-0.028348	0.0250485	2.24439	-0.15644	1.46307	0.405173	0.539578	2.21906	0.821345
2324	A031-B5	DY577919	89132355	4.0785	-1.4578	-1.6038	-1.67407	0.0838736	0.0488936	-0.831601	-0.23432	-1.12362	-1.45144	-1.35447	-1.00218	-0.19547
15279	G028-E06	DY586346	89140801	4.07638	1.69497	-0.382739	1.95489	0.232178	0.88165	0.0304671	-0.0968439	0.308486	-0.998927	-1.49959	-0.516825	0.327964
16349	GS01HC08	DY585913	89140368	4.07591	-1.67128	-3.009	0.394803	-0.730377	0.379422	-4.19162	0.410606	-0.599924	-0.593002	-1.46216	-0.235709	-2.43263
13406	D038-D10			4.0744	-0.114498	-0.401311	-0.441605	3.37296	-0.175459	-0.497838	0.543077	-0.739851	0.356507	0.340529	1.30327	0.288757
6724	B037-A12			4.07374	-0.54429	-0.354803	-0.851823	-0.790873	-2.97017	-0.23315	-2.83773	-1.93992	-0.869424	-0.634388	-3.57332	-1.2873
4533	B014-B6	DY582400	89136855	4.07161	-1.35394	-0.726069	-0.981627	1.60254	-0.388553	-1.59545	-0.880614	-1.26837	-1.56452	0.560486	-0.673308	-0.798249
4466	B013-E10	DY582267	89136722	4.07146	-1.36888	-1.2917	-0.649757	-0.419058	-0.146167	-1.41147	2.78306	-0.978799	-0.969909	-0.873254	-0.373562	-1.37713
96	A001-H9	DY579807	89134262	4.07061	-1.48955	-1.74647	0.658989	1.78573	-2.01402	-1.95291	-0.522254	1.68546	0.787302	-1.22246	2.20112	3.95401
742	A009-F7	DY580431	89134886	4.07051	-1.15367	-1.34601	-1.1417	1.31024	-1.53597	-1.41952	0.0108852	-1.20434	-1.11442	-1.76482	-1.79834	-1.26254
14056	D045-B12			4.06987	0.434838	0.646698	1.07717	0.882259	0.604154	-0.0858505	0.399123	0.624751	0.464245	1.14941	2.34238	-0.351635
11509	D020-G4			4.06985	0.685224	0.872482	0.590063	-1.66913	0.943237	0.534656	0.748075	0.685164	0.335739	0.212484	-0.102527	-0.459684
10411	D011-B4			4.0688	-0.189421	1.02289	1.53147	-2.28739	1.06228	0.30579	0.482916	-3.77429	1.15168	0.636308	-1.96472	-4.88221
2281	A030-G1	DY578730	89133166	4.06875	0.391944	-0.709656	-0.678014	-0.552258	0.475173	-0.134171	-0.598376	0.234607	0.585028	-0.373493	0.459144	-0.348608
16168	GS01FD07	DY585833	89140288	4.06833	0.160793	2.45994	2.03621	2.32312	1.49342	2.50115	0.997275	1.58344	2.85123	1.03697	-0.872267	1.39182
109	A003-B1	DY579829	89134284	4.06802	0.125413	0.772586	-0.129529	-0.718709	0.0583047	0.741555	0.565791	-0.679157	0.51703	0.647533	-0.548258	-0.669863
17500	GS01TC07	DY587165	89141620	4.06757	1.55635	1.7409	1.16671	0.169016	0.710071	1.28761	0.0702018	1.62248	2.36463	-0.0915433	-0.600074	2.00353
3580	A045-C12	DY579678	89134133	4.06706	-1.54226	-1.20653	-1.51756	-0.898406	-1.69817	-0.504572	-0.020578	-0.7454	-1.07304	-1.75794	-1.19986	-1.60067
4409	B012-H2	DY582160	89136615	4.06642	0.0318616	-0.263946	-0.428865	-1.64559	-0.682523	-0.0878645	-0.412408	-0.998669	-0.107534	-0.648078	-0.149573	-0.152456
10138	D008-C7			4.06617	0.257506	-0.375023	0.210634	-0.295707	0.0746254	-0.0909228	-0.382905	0.61186	0.996781	-0.123157	0.238403	0.0206445
8491	C010-D4	DY585631	89140086	4.06531	1.30273	0.0978329	0.888926	0.0995584	0.143955	0.379625	0.230218	0.666364	-0.163711	-0.0401534	1.84023	1.03317
7385	B043-H2	DY580776	89135231	4.06414	0.302605	-0.546342	-0.151977	-0.00443495	1.40958	-1.42944	-0.563068	0.0885505	0.392973	-1.11706	0.941461	2.81582
18023	GS01YG02	DY587646	89142101	4.06314	0.118766	1.09892	0.36268	-0.242301	-0.200984	-0.0616833	0.212719	-0.123713	-0.260083	0.0938798	-0.452704	-0.293468
13184	D036-A5			4.06305	-0.088793	0.353042	0.160493	-0.00302737	-0.22019	-0.060827	0.530715	0.217396	-0.158929	1.19762	0.617564	0.370572
4608	B014-H9			4.06256	-0.213613	-0.849675	-1.23388	-0.736005	-1.00682	-1.49452	-0.539562	-1.03592	-0.796037	-0.811036	-3.15836	-1.52852
17275	GS01QH10			4.0604	-0.232577	0.239551	-0.677644	1.97458	-0.862318	-1.13048	-1.12887	3.29204	-0.0422717	-0.925924	1.60154	-0.297504
17531	GS01TF02			4.05943	0.410977	-2.81433	-0.763597	-4.06663	-2.32582	-0.835341	-1.05455	0.730275	0.0920312	-0.887965	-0.097212	-1.88303
734	A009-F10	DY580425	89134880	4.05678	-1.45641	-0.65004	-1.4617	-0.220306	-1.54081	-1.49182	-1.46054	-0.838476	-1.12974	-1.34042	-1.14239	-0.771184
14515	D049-H4			4.05389	-0.31682	-0.0994822	-1.25347	0.585955	-0.775013	-0.627231	-1.62968	0.0227966	-1.12371	-0.755527	0.717198	1.22064
3077	A040-A2			4.05309	0.205269	0.409058	-0.0848162	-2.84168	0.568341	0.240935	1.18553	1.21327	0.126984	0.534849	0.490788	-0.838014
13550	D039-H10			4.05223	-0.581302	-0.415828	0.661438	0.884851	-2.625	-0.155811	-1.61055	0.384939	-1.90448	-1.85424	-0.691414	-1.8499
8826	C013-H3			4.05221	-0.600531	-0.956551	-1.58755	-0.299306	-1.07658	-0.498103	-0.900979	-0.529722	-0.527975	-1.2911	-1.51498	-0.692143
426	A006-D3	DY580293	89134748	4.05203	0.285053	0.106238	0.453222	2.56942	2.35371	0.213455	-0.42171	1.3715	-0.200135	0.387499	0.0461416	-0.234925
458	A006-G10	DY580315	89134770	4.05176	-0.826355	-0.94044	-0.606665	-1.03728	-0.715068	-0.780129	-0.407046	-0.205155	-0.429832	1.32948	-0.0863553	0.0181491
1625	A018-H2	DY577831	89132267	4.04833	0.19789	-0.0357805	0.310042	-1.69094	0.532237	0.621336	0.531306	-0.079557	0.351784	-0.121837	-0.33295	-0.47858
8616	C011-F9	DY584301	89138756	4.04831	-0.965801	-0.732865	-0.679218	-0.102403	-0.472072	-0.629172	0.0318727	-0.595758	-0.483631	2.08215	-0.0258067	-0.662634
15593	G031-G08	DY586591	89141046	4.04758	-0.463477	-0.0881466	1.10169	-1.39531	-0.985231	-0.906454	0.65315	0.025354	-0.821124	1.48787	0.832171	1.23377
13775	D042-B8			4.04709	-0.416514	-0.419419	-0.409123	1.19212	0.145373	-0.0799728	0.576705	-0.478138	-0.900904	1.43093	3.83073	2.30239
6794	B037-G10	DY581989	89136444	4.04637	0.950021	1.28199	0.613387	0.50329	-0.0640595	0.167806	0.257688	1.45679	1.2605	0.175467	0.892643	0.172098
13630	D040-F7			4.04624	-0.584955	-0.324221	-0.923223	-0.708656	2.29964	-0.0911621	-0.471792	-0.450742	-0.224917	0.0222375	-0.525663	0.0600885
13575	D040-B11			4.04546	0.663402	0.264084	0.0626926	1.06517	3.11179	0.647034	-0.208721	0.30624	-0.38424	1.25208	1.59169	-0.179135
4619	B015-A8	DY582562	89137017	4.0452	-0.468597	-0.737046	-0.594742	-0.700745	-0.111529	-0.31298	-0.79395	-0.814948	-0.797033	-0.509858	-0.8074	-0.0255985
9050	C016-C10	DY584717	89139172	4.04423	-0.396044	-0.496441	0.00426653	-1.08484	0.247002	0.178762	-1.17001	-0.772374	-0.336629	-0.0788855	-0.505905	-1.096
1378	A016-C7	DY577661	89132097	4.0442	-0.0157924	-0.461064	-0.215106	-0.207875	-0.398955	0.00288595	-0.280048	0.740415	-0.406619	-0.282721	0.246235	0.328283
11207	D019-B9			4.04381	1.78665	1.42969	1.08344	1.51998	0.152565	1.4163	2.23527	1.9481	1.96725	0.773581	0.490869	0.0519784
7621	C001-D1	DY584812	89139267	4.04114	-1.12111	-1.16348	-1.01118	0.0127912	-1.45788	-0.632714	-0.554964	-1.06422	-1.19725	-1.30415	-4.1455	-0.195528
12807	D032-B11			4.04099	-0.430677	1.97739	4.04675	2.51877	1.39936	0.828986	0.0239676	1.40293	0.599706	0.817092	2.44322	3.56285
5453	B023-G2	DY583775	89138230	4.04044	-0.230084	-0.72416	-1.31007	0.0399651	0.0124904	-0.430164	0.176974	0.314066	-0.285119	0.51201	-0.719618	-0.0525633
3598	A045-D7	DY579708	89134163	4.03969	-1.89342	-1.27565	-2.11299	-1.39573	-1.82482	-1.63585	-1.69075	-1.47141	-1.59566	-2.89728	-1.63798	-1.08171
4946	B018-E10	DY583276	89137731	4.03878	-0.592653	-0.373489	-0.541606	1.01294	0.452332	-0.260949	-0.84312	-0.773262	-0.761815	2.39468	0.601593	-0.903949
18053	GS01ZA08	DY587672	89142127	4.03873	-1.22458	-1.15648	1.0507	-3.26906	0.652515	1.66977	0.589808	-0.443265	1.00919	-1.0231	-1.89802	-2.86613
322	A005-C7	DY580163	89134618	4.03654	-1.15742	-0.986027	-0.628872	-0.0875451	-0.0250115	-0.660849	-0.933457	-0.788611	-0.440823	0.339496	-1.27534	-1.34313
7099	B040-H4	DY582223	89136678	4.03572	0.843526	0.386346	0.607749	1.67757	-0.396018	-0.151501	0.942672	-0.0301032	0.173313	0.233443	0.936056	2.43249
4429	B013-B1	DY582197	89136652	4.03348	0.0132212	-0.13362	0.101808	-0.590807	-0.461505	-0.53439	-0.636329	-0.518522	-0.216098	0.0551871	-0.438946	-0.203784
681	A009-A6	DY580384	89134839	4.033	-0.497004	-0.189663	-0.84288	0.363635	0.00869999	-1.54999	-1.27908	-1.24479	-0.770143	-2.47265	-1.05914	-0.00167365
10779	D015-A11			4.03248	-1.00385	-1.22062	-0.219836	-0.393153	-1.80441	-1.26101	0.100014	-0.310782	-1.49472	-1.03269	-1.79985	0.455896
4275	B011-E11	DY581921	89136376	4.03246	-1.51062	-0.831818	-1.84465	-0.515084	-1.47559	-1.28144	-0.777642	-1.53588	-0.631893	-2.7403	-0.311997	-0.120812
16347	GS01HC06	DY585911	89140366	4.03197	0.354293	-0.531126	0.634541	-0.186379	-1.8501	0.861281	-2.31261	0.191753	-1.45968	0.0599791	0.0701941	-2.26282
15308	G028-G11	DY586364	89140819	4.03102	-0.0150158	0.749601	0.909429	1.14384	-2.25754	5.05821	0.00508342	-1.43343	-0.900921	-0.0475581	-0.89912	0.344203
17937	GS01XG12	DY587499	89141954	4.0306	-0.288102	-1.45099	-2.06968	0.342192	-0.0388134	0.423367	-2.91323	-0.441962	-1.71384	-1.03755	-0.543754	0.138627
12038	D024-B10			4.02852	-0.866617	1.34145	1.63011	-0.167115	-0.0156336	1.48375	0.0371209	-0.1455	1.34066	1.3455	1.51085	2.29038
13534	D039-F7			4.02609	0.2663	0.449186	0.408822	-1.32613	0.0133013	0.149249	0.14681	0.31839	0.112402	0.205397	-0.175406	-0.0470011
2546	A034-E10			4.02516	-0.223384	-0.180135	-0.391319	0.0110492	-3.5789	-3.29862	-1.74018	-0.349823	-0.429245	-2.35987	-1.43824	-0.6144
18323	X001-E3			4.0249	1.42539	0.130396	0.145727	1.23669	0.102326	0.423217	0.156581	1.29809	0.882816	1.5736	1.10605	1.0958
13306	D037-C7			4.02449	-0.193586	-0.619332	-0.811768	-1.40023	0.121488	-0.122508	-0.350364	0.0755978	-0.156433	-0.0287619	0.0744692	0.124459
2241	A030-C6			4.02392	0.0869781	2.18141	1.7302	-0.669394	-0.327462	0.646289	-1.1689	1.02199	0.477224	-0.72249	2.2085	2.48953
6888	B038-F9	DY581040	89135495	4.02347	-0.289363	0.174816	0.338417	0.0889892	-0.154471	0.0218029	-0.254607	0.327235	0.205945	0.00902137	-0.206533	-0.172967
10755	D014-G11			4.02024	1.83242	1.30922	1.40465	0.407215	0.324997	2.49576	1.44381	1.38834	0.771045	-0.0350957	-2.51347	0.848291
6953	B039-D2	DY581104	89135559	4.02012	-3.21774	-2.3346	-1.51059	-2.00297	-1.24438	-1.36345	-2.10017	-1.41294	-1.06098	-3.48568	-3.6439	-3.5368
3817	A047-G1	DY580052	89134507	4.0172	0.50303	2.84346	1.31419	1.22339	0.956244	2.76489	0.526113	2.30322	0.758109	0.521434	0.342425	0.0634556
7482	B044-H3	DY580870	89135325	4.01561	-1.83617	0.55274	1.27921	-3.07951	-1.56915	0.998691	-0.259461	1.85081	0.223759	0.372401	0.303439	-0.118572
1824	A020-H9	DY578079	89132515	4.01353	-0.061168	0.0830562	-0.311465	0.521221	0.250352	-0.0815421	0.184084	-0.113233	0.315759	-1.52735	-1.22029	-0.320116
102	A003-A3	DY579817	89134272	4.01334	-0.263177	-0.339571	0.777522	-0.112631	0.89818	-0.542476	-1.82316	-0.798117	-0.597268	-0.155102	-1.58508	-1.13838
14490	D049-F3			4.01275	1.0041	1.28521	0.800882	-0.691506	-0.291093	1.92528	0.932512	0.442047	1.27473	1.93875	1.07418	0.885495
6460	B034-C12	DY581539	89135994	4.01067	-0.874129	-0.523361	-0.931425	-0.0339938	-0.916672	-0.785695	-0.00814244	-0.975761	-0.47804	0.0649162	-0.261257	1.31549
11937	D023-A6			4.01049	-0.0440879	0.289624	-0.229662	-0.13076	0.0875554	0.073355	0.226342	-0.0920627	0.0306452	0.128141	0.282335	0.183438
5605	B025-D1	DY582808	89137263	4.01038	0.450073	-0.347635	0.0435731	0.943068	0.774435	1.04277	1.62863	-0.378821	-0.00534282	1.45847	1.1777	0.15642
8056	C005-H12	DY585216	89139671	4.01033	-0.599089	-0.146925	0.545968	-0.047284	-0.452843	-0.959856	0.245282	-0.912518	0.082028	0.738471	-1.26921	-2.92719
8841	C014-A6	DY584515	89138970	4.00891	-0.190416	-0.687844	-1.38442	0.900589	-1.01496	-1.00928	-0.886157	-0.513543	-0.511173	-0.713016	-1.45854	2.09229
6503	B034-F8	DY581582	89136037	4.00726	-0.837744	-0.356238	0.117436	0.14306	-2.0505	-0.495303	-0.36362	-0.578698	-0.247909	-1.21455	-0.521629	-1.18327
1053	A012-H6	DY580630	89135085	4.00491	0.748225	-0.550562	0.236834	-0.0558231	-0.126925	-0.528019	-0.237834	-0.0616253	-0.0535924	-0.708394	0.887338	0.291567
3461	A044-A2	DY579557	89134012	4.00438	0.0765931	1.10231	0.0634918	0.161292	0.562532	-0.840415	-0.07169	-0.862759	0.36217	0.042894	-1.07813	2.02032
8384	C009-C5	DY585524	89139979	4.00415	-0.240035	0.274852	0.77521	-3.22433	1.32286	0.300091	-0.507928	0.981447	0.522971	0.761109	0.943879	0.528827
4293	B011-F6	DY581948	89136403	4.00296	-0.999847	-1.18814	-0.14368	-0.992993	-0.18916	0.23541	-0.942081	-0.0570848	0.0881551	4.09013	-1.36246	-1.33047
6225	B031-G6	DY581312	89135767	4.00107	-0.4497	-0.446801	-0.1328	-0.0545142	0.44497	-0.304661	0.68145	-0.0511117	-0.353335	1.15383	0.496845	0.870645
13487	D039-B8			3.99995	-0.310103	-0.360059	-0.124112	1.73104	-0.25637	0.225474	0.716693	0.752226	-0.409206	0.106016	-0.402927	0.65998
13815	D042-F11			3.99974	0.319887	0.145923	0.738168	2.04152	0.895431	0.239146	1.20921	-0.0934366	1.18173	0.275934	2.14594	1.54255
11851	D022-E7			3.99816	0.488093	0.493032	0.290397	2.56389	1.48389	0.646923	0.636912	0.519135	1.80485	1.32829	0.250067	0.280906
627	A008-E11	DY580663	89135118	3.99673	0.42242	-0.644645	-0.773078	3.55706	0.889652	-0.030166	-0.347415	-0.636976	-1.00669	0.295729	1.00103	0.562063
18039	GS01YH06	DY587660	89142115	3.99574	-1.34216	-0.157636	-0.407866	-0.285415	0.0340739	-1.51348	-1.41432	0.393631	-0.284379	-0.659279	-1.65422	-4.31915
