# Supplementary material for: Discovery of a Strongly-Interrelated Gene Network in Corals under Constant Darkness by Correlation Analysis after Wavelet Transform on Complex Network Model
Source: PLoS One. 2014 Mar 20;9(3):e92434. doi: 10.1371/journal.pone.0092434 (PMC3961355; doi:10.1371/journal.pone.0092434)
Supplement: Table S4 — Frequency coefficients of 300 important probes expression data in the DD and LD groups. (XLS) [file pone.0092434.s005.xls]

## Sheet: Sheet1
ID	Clone Name	GB_ACC	GI	LD
3298	A042-C7	DY579399	89133854	0.976431	1.23899	1.66498	0.337384	3.28979	1.93692	-0.0357939	0.477467	0.418556	0.0982118	-2.56296	0.758806
1732	A020-A12	DY577937	89132373	0.0168215	-1.84248	-0.594663	-0.179948	-0.186298	-0.292171	0.0538329	1.72026	-0.560296	-0.000567856	0.0431622	-0.084669
6826	B038-A7	DY580978	89135433	-0.102408	0.178654	3.08418	0.017994	-0.214005	0.263465	0.00346996	-0.817326	3.45489	0.316907	0.30988	0.178896
16577	GS01JF08	DY586112	89140567	0.473809	0.242435	0.12372	0.37888	3.2204	0.501522	-0.00638894	0.012537	0.0672057	-0.243499	3.21986	-0.195823
7946	C004-G10	DY585107	89139562	-0.0687759	-0.106431	-0.0109663	-0.0424357	0.34672	-0.146984	0.0814993	-0.00396386	-0.00229391	0.048241	-0.56013	-0.0398449
7413	B044-B6	DY580712	89135167	-0.0317851	0.45208	-0.283669	-0.224456	-0.171901	0.678539	0.17099	-0.349038	0.021168	0.116102	0.130996	0.482129
5610	B025-D3	DY582813	89137268	-0.82354	-0.519981	-0.665734	-1.69312	-1.42855	-4.84682	-0.124914	-0.594246	0.633003	-0.0343626	0.715999	1.37083
5431	B023-E4	DY583753	89138208	-0.606176	-0.1319	0.414779	-0.29749	-0.278117	0.918633	0.0634643	-0.414126	0.38183	-0.39052	-0.374221	0.95245
5124	B020-C9	DY583450	89137905	0.510116	0.0190657	1.06284	0.0171819	0.47905	3.92092	0.309684	0.270077	0.868881	0.253816	0.608118	1.43494
15991	GS01DE10			0.178584	-0.196044	0.488709	0.555266	0.684442	-0.354393	-0.218763	0.663573	0.178797	-0.131816	0.0643173	-0.0608104
320	A005-C5	DY580159	89134614	-0.320945	-0.114554	0.00203953	-0.961436	2.06285	-0.216808	0.246184	0.237612	0.989101	-0.282242	-2.45045	0.665096
2054	A023-D10	DY578349	89132785	0.703858	1.7409	1.88422	0.387658	1.6898	4.8387	0.327718	-0.614207	1.79895	-0.270873	-0.43797	-2.92172
3258	A041-H3	DY579362	89133817	-1.34418	-2.84966	-1.77528	-1.05887	-1.82771	-1.51438	0.683972	-2.29383	-0.865642	-0.539129	0.823671	0.0083163
3513	A044-E6	DY579605	89134060	0.272801	-0.079664	-2.82183	-2.03659	0.290041	0.426176	-0.126921	-1.0314	-2.03473	-1.52641	-0.164021	-0.0183043
4090	A050-E7	DY579249	89133704	-1.41787	-1.75877	-1.71862	-1.06234	2.0187	-1.58287	-0.178206	-0.13877	0.825034	0.578612	-3.57176	-0.599028
2420	A032-B5	DY578039	89132475	-0.365617	-0.655446	-0.1248	-0.479416	-2.12841	-0.209522	0.453954	-0.15348	0.0663467	0.0691103	1.7954	-0.163995
3986	A049-E10	DY579041	89133496	-1.66913	-4.34109	-1.5903	-1.89091	-1.53262	-2.46594	-0.0426823	2.39909	0.747447	0.00558233	-0.200846	-0.540704
6878	B038-F10	DY581030	89135485	-0.438168	-0.235729	-0.24887	-0.601233	-1.10652	2.2221	0.0927664	0.0503555	0.962201	0.0074932	-0.483231	-0.427809
12538	D029-C7			0.386409	-0.0954801	2.65149	0.0795606	-0.528052	0.649978	0.137034	0.181742	3.79523	0.0933153	-0.113164	0.860214
611	A008-C8	DY580653	89135108	-0.769048	0.407911	-0.198722	-0.469678	-0.755344	4.11711	0.419546	0.00790381	0.0222576	-0.428245	-0.0434297	1.21359
13831	D042-G4			-0.422366	0.193317	0.402362	-0.0722589	0.142397	1.14838	-0.110884	-0.35277	0.395788	-0.31174	-0.241647	-1.44197
10336	D010-D12			0.439151	3.15823	0.711171	0.198484	0.330621	3.7013	0.796359	-2.81139	0.710121	0.925572	-0.43328	-1.23176
2828	A037-D5	DY578616	89133052	-0.0245171	-1.07877	-0.436121	-1.10314	-0.403467	0.541271	-0.737683	-0.111712	0.521424	-0.096223	-0.254778	-1.62831
1169	A014-B2			1.05473	-0.606327	0.287688	0.728952	1.08356	4.50355	-1.89188	-0.163509	-0.412059	-0.92326	0.379555	0.313269
3277	A042-B1	DY579379	89133834	-0.0381885	0.544575	0.603079	4.74274	0.0890169	0.00149816	-1.07038	0.195889	0.193418	2.232	0.199974	-0.0870576
2699	A036-A8	DY578391	89132827	-1.04864	-1.0562	-1.58038	-0.453669	-1.34544	-3.25582	-0.474775	-0.0914741	0.481968	0.484534	-0.835492	-2.68188
2736	A036-D9	DY578455	89132891	-0.917116	-0.77723	0.398248	-0.949821	2.29845	-0.349072	-0.44045	0.812953	0.632205	0.10676	-3.11309	-0.169027
4666	B015-E7	DY582647	89137102	-0.0189213	-0.421876	0.431673	-0.0911898	2.05647	0.326989	0.242499	0.153652	0.25471	0.269595	-1.81777	-0.119626
17783	GS01WC02	DY587377	89141832	-0.117933	0.133005	-0.235022	-0.792562	0.309497	3.15959	0.299354	-0.78328	-0.046752	0.787934	-0.443019	-1.48221
12921	D033-C6			0.050348	0.0161993	-0.215663	-0.0356529	-0.888937	0.171901	-0.0136541	0.0564961	0.0157267	0.0217622	0.990738	-0.0290258
9201	C017-G6	DY584066	89138521	-1.60416	-1.20071	-0.512877	1.78946	0.0936111	-0.564519	1.15513	-1.25806	-0.624127	4.69758	-0.503402	0.700165
17870	GS01XB05	DY587442	89141897	1.2023	2.16316	2.33234	1.29882	2.9753	4.37009	0.440372	-0.802458	0.0158598	-0.522468	-0.224356	1.44314
1485	A017-D6	DY577735	89132171	-0.290736	2.47894	-0.322223	0.158609	-1.0285	-0.609694	0.659768	-3.63929	-0.382454	0.29731	-0.722094	1.12064
4651	B015-D4	DY582625	89137080	-0.218377	0.0358575	-0.331911	-0.252552	-0.208798	0.320739	0.0846664	-0.362177	-0.141337	-0.389098	-0.0475848	0.423852
7811	C003-C8	DY584986	89139441	0.0710649	0.693042	-0.0509575	0.133703	-0.268066	1.76814	-0.275773	-0.363338	0.0476617	-0.148753	0.155671	-0.704553
9344	C019-C5			-0.189581	0.242388	0.10827	0.0809972	0.30287	0.309389	-0.0822684	-0.716848	-0.511699	0.231599	-0.265846	0.647243
3647	A045-H8	DY579792	89134247	-0.151639	-0.297903	-0.331299	0.097369	-1.91285	-3.47569	0.402104	-0.121923	0.646357	-0.475269	0.251948	3.29707
13083	D035-A11			1.06339	0.320533	0.53165	0.0692757	2.06231	1.16463	0.482951	-0.0374645	0.405638	-0.0114768	-2.07437	-0.179685
2397	A031-H6	DY578014	89132450	0.618187	-1.28459	0.660612	-0.849871	-0.86088	-0.490861	0.123176	0.787914	0.105781	-0.66438	1.50852	0.494508
16731	GS01LC06			-0.984758	0.441599	-0.324108	-0.675521	-1.38351	0.290724	-1.0352	0.36543	0.502541	0.561089	-1.38103	0.205438
6458	B034-C10	DY581537	89135992	0.0165701	0.171696	0.389443	-0.378848	-0.204454	1.64464	-0.0759127	0.352945	0.830482	0.383368	-0.238461	0.764792
6524	B034-H5	DY581603	89136058	-0.927599	-1.49142	-0.112819	0.508741	0.363775	0.185766	-0.112219	2.30305	-0.257665	-0.00482537	0.122761	-0.398473
10826	D015-E10			-0.40496	1.55121	0.62681	0.538002	-0.618408	1.10429	0.250061	-1.94436	1.01092	1.66151	0.0252381	-0.317043
12655	D030-E4			0.769863	-1.01535	1.09907	0.873616	1.09759	-3.98571	0.255074	2.36342	0.588764	-0.334869	0.151447	-0.909516
8250	C007-H3	DY585399	89139854	-0.598825	-1.67065	-0.450754	-1.25462	-0.926417	-1.33314	0.0396699	-1.05003	0.196633	0.194302	0.545823	-0.0942358
2462	A032-F10			-1.51985	-0.937364	-0.701291	-1.24002	0.844893	-0.628859	0.18843	0.215209	0.561927	-0.013105	-1.27873	0.351969
17910	GS01XE09	DY587475	89141930	1.18673	0.191553	0.896752	-2.79772	1.99166	1.52336	-0.0417513	-1.48127	-0.368936	-3.43209	0.468152	-0.441188
3323	A042-E8	DY579421	89133876	0.190508	-2.15945	0.56257	0.651019	1.14964	0.127114	-0.589988	0.489026	0.033146	0.200631	-0.202768	0.622332
14124	D045-G9			1.10754	-0.171652	2.19378	0.940132	0.0478021	-1.94769	1.38373	0.826909	0.345291	-0.525876	0.074215	2.00974
1019	A012-E8	DY580605	89135060	-1.10517	-1.13665	-0.42602	-1.93572	1.12451	-1.39132	-0.243802	-0.751036	0.283517	0.0649823	-2.52691	0.594153
18297	X001-D2			0.584146	0.32557	0.775199	1.04715	0.320199	0.389053	-0.0203041	-0.758198	0.107382	0.0669117	0.15368	0.655793
1728	A019-H9	DY577929	89132365	-0.424361	-1.31382	0.290109	0.101728	0.193694	-0.132368	0.762159	1.70225	-0.132907	0.134833	-0.112734	-0.00779284
6666	B036-D3	DY581762	89136217	-0.471661	0.551516	2.22955	0.21564	-0.04027	-0.272496	0.166532	-1.05396	2.81666	-0.0333	0.177299	0.364478
7148	B041-D5	DY582316	89136771	-1.00687	-0.509153	-0.232277	-0.991896	0.354178	-4.16754	0.572811	0.650688	0.296671	1.45612	0.0373372	1.49206
6407	B033-F8	DY581489	89135944	-1.04019	-1.95343	-2.56493	-2.39557	-1.99462	-4.39308	-0.354418	-0.504458	-0.0594233	-0.740187	0.492778	3.13209
3140	A040-F5	DY579164	89133619	0.115891	-0.846335	0.563292	0.0499482	0.435005	0.515704	-0.534393	0.647642	0.0688256	0.125949	0.0678922	0.191461
5053	B019-F1	DY583382	89137837	0.871251	1.85328	0.14836	-0.141687	0.560346	1.45467	-0.216827	-1.37631	0.623779	0.379829	-0.0515148	-0.548116
14575	D050-E4			3.14983	1.37657	2.02254	2.18026	1.59876	-0.336822	-0.266606	0.83976	0.440396	0.863813	1.40185	3.36003
17560	GS01TH07	DY587208	89141663	1.27358	-0.786884	1.48462	0.389817	1.80231	-1.21013	0.0282186	2.10861	0.263419	0.875777	-0.147603	0.0543708
3932	A048-H5	DY580229	89134684	-0.601603	-0.12275	0.345091	-0.242537	-0.420544	-0.627481	0.217556	0.632528	-0.00709224	0.386171	0.0915595	0.702715
14874	D053-F3			0.0354016	-1.21707	0.463514	0.175945	0.825176	-0.332067	0.337037	0.621963	-0.317294	0.146847	-0.000552505	0.291374
12857	D032-F2			0.179639	-0.0696147	1.31673	0.250128	-0.654739	0.964807	0.76512	0.0241604	2.2473	0.570502	0.449228	0.30382
12778	D031-G7			-1.41717	1.07065	1.23586	0.110889	0.379239	0.237779	1.33595	0.140359	0.299111	-1.10383	0.317056	-1.57519
6213	B031-F6	DY581299	89135754	-0.400259	1.31917	0.538042	1.10503	0.881171	0.117214	0.0770137	-0.00030074	0.529878	1.01086	-0.710295	1.54278
4697	B015-H2	DY582677	89137132	0.191458	0.848531	1.46914	0.885548	0.421589	2.37704	-0.141443	0.229836	0.53048	-0.24447	0.0273624	-0.593767
11549	D021-A11			1.09723	4.19947	1.43213	1.09787	1.89076	2.14855	-0.118431	1.66871	0.0159571	0.277777	-0.68306	-0.276784
7348	B043-E12	DY580740	89135195	-1.69756	-0.67044	-1.25729	-1.33043	-0.864154	1.02668	-0.468159	-1.79398	0.6207	0.288156	-0.808665	1.18775
5175	B020-H11	DY583500	89137955	-1.12984	-3.27112	-0.901691	-1.42483	-1.20287	-2.49724	-0.121398	-0.113993	0.212355	0.770733	0.362431	0.99829
3324	A042-E9	DY579422	89133877	0.575209	1.34375	0.476857	0.0719042	0.0637607	2.72668	0.470966	-1.05896	-0.359599	-0.305346	0.218802	1.11476
12487	D028-G4			0.0169369	-0.725801	0.578094	0.019256	-0.00490601	0.367912	0.610587	1.18044	-0.0648466	-0.402071	-0.275148	-0.13853
13263	D036-H11			-1.13367	-0.86984	1.74828	-0.648416	0.102586	3.53952	0.449445	-0.163394	3.05855	-0.317061	-1.04196	0.170646
7875	C004-A11	DY585038	89139493	0.16735	0.21253	-0.515219	-0.227776	0.259107	-0.422819	0.0256051	1.09414	-0.289838	0.0960256	-0.028227	-0.147006
10296	D009-H9			1.19425	0.67674	0.717694	0.550889	-0.0346897	0.225787	0.525315	1.28142	0.223614	-1.11689	0.247172	-0.460027
11109	D018-D6			-1.05314	-0.492571	-0.297273	1.84049	-1.14019	0.629581	0.281722	0.0417169	0.414978	1.98098	-0.156375	0.291016
5582	B025-B10	DY582787	89137242	-0.263093	-1.10795	-2.60373	-1.00007	-0.56563	-1.69879	0.152077	-0.168917	-1.20126	0.423739	-0.104771	1.08941
2646	A035-E3	DY578322	89132758	0.504422	-0.0735895	1.34374	0.148403	-0.097181	0.538045	0.220421	-0.549569	1.23876	-0.256801	-0.298677	0.297511
9015	C015-H11	DY584682	89139137	-0.174451	-0.350239	-0.368118	-0.775124	-0.34292	1.20853	0.379807	0.60915	0.354199	-0.0867072	-0.425232	-1.15052
14797	D052-H1			0.377721	0.789678	-1.21308	0.328588	-0.121464	0.615486	1.0505	-0.0617766	-1.18522	-0.139932	-0.0840665	0.127892
14025	D044-G6			-0.00764556	0.812489	-0.123737	0.0845812	-0.27769	0.034568	-0.410259	-1.24696	0.0319478	-0.0304719	-0.314367	-0.087961
225	A004-C6	DY580009	89134464	-1.04957	-0.85228	-0.0568097	-1.81158	-0.608977	0.047585	0.487361	0.754631	0.0303246	-1.0492	0.280065	-0.0598814
5064	B019-F9	DY583393	89137848	0.686524	0.0763252	1.83759	0.00260676	0.558977	2.30102	-0.55326	0.673157	-0.433416	0.379771	0.535182	-1.10016
12969	D033-G6			0.188196	0.496428	0.325145	0.745339	-0.132865	0.149619	0.578052	-0.105988	0.611535	0.196884	-1.20759	0.0671145
9007	C015-G4	DY584674	89139129	0.426714	-0.429702	0.402709	0.935508	-0.132133	0.577829	1.05351	-0.245632	0.767417	-0.108799	-0.432346	-0.888858
1698	A019-F3	DY577894	89132330	1.38271	-0.712124	0.377296	2.48582	0.45768	0.776205	-0.340603	0.477233	1.01746	2.8866	0.625155	0.526621
6430	B033-H7	DY581510	89135965	-0.437829	-0.202546	0.431052	0.243274	0.0683277	0.474846	-0.0223235	0.181194	0.178626	0.369896	-0.280175	0.188409
8106	C006-D3	DY585266	89139721	-0.082104	2.07513	-0.198179	0.841574	0.06529	0.250339	0.0135981	-1.68034	0.0516528	0.571746	-0.319356	0.644867
5569	B025-A1	DY582773	89137228	-0.185886	-0.352895	-3.66414	0.165358	-0.823593	0.340675	-0.232967	-0.102956	-3.71882	-0.109831	0.335933	0.0708833
2910	A038-C3	DY578768	89133204	-1.05908	-1.73681	-3.01818	-3.34383	-2.05309	-5.40796	-0.0711846	-0.609644	0.767891	-0.1515	0.386928	-0.460983
13471	D039-A4			-1.11055	2.63944	-1.13174	-0.458922	-0.0157828	-0.207286	0.0893207	-3.55091	-0.811758	0.336431	-0.27381	-0.833658
8767	C013-C4	DY584446	89138901	1.68372	0.727081	3.60444	1.56554	1.2327	3.02568	-1.12864	1.08453	-2.36447	-0.179471	0.394319	-0.11648
10244	D009-D5			2.32086	3.46396	1.96131	2.27359	0.819506	3.83124	0.648325	-0.117602	0.134151	1.27239	-0.0102104	-1.18775
14881	D053-G1			2.59774	0.834966	0.30932	-0.175652	-0.936693	0.66237	-1.63618	-0.405361	-0.455635	1.09245	-0.150756	0.4968
12299	D026-G8			0.477083	0.86243	0.220451	0.773076	-2.05453	-1.7789	0.377828	-0.0964629	0.131878	0.496689	0.690273	1.19416
9241	C018-C1	DY584105	89138560	-0.379469	-0.705097	-0.600452	-0.39954	-0.0981489	0.661325	-0.496235	-0.25712	-0.200579	-0.0399743	0.288994	-0.110917
6473	B034-D2	DY581552	89136007	0.284279	-0.472061	-1.00305	-2.15513	-0.0911629	-4.51749	0.495982	-0.41432	-0.440562	-1.05775	-0.0969338	0.718492
14070	D045-C3			0.301044	0.328889	1.16103	0.789872	0.78718	-0.146118	0.240339	0.629721	-0.123564	0.324822	-0.0175974	0.56777
12744	D031-D9			-0.0186166	0.270002	0.16092	0.198147	1.13426	0.140077	-1.17482	-0.42265	-0.617779	-0.709639	-0.046441	-0.245659
15903	GS01CF06			0.375861	0.529274	0.620033	0.410394	-0.414963	-0.366786	-0.082036	0.298945	0.265191	0.307638	0.616758	0.193893
13294	D037-B7			-0.688993	0.216995	-0.104341	-0.067916	1.17847	1.58404	0.255253	-1.04739	0.248922	-0.522633	-1.8554	-2.22374
16046	GS01EB05			-0.298567	-1.34819	1.1238	-1.45902	1.1215	0.582985	0.49554	3.37617	-0.700746	0.255842	-0.540345	-0.214879
7024	B040-B12	DY582070	89136525	0.373885	-1.66847	-0.0981633	0.226914	0.338485	-0.105851	-0.145075	1.81908	0.0532981	0.0543764	-0.0466474	-0.0312799
10874	D016-A10			-0.660158	0.70441	-0.66129	0.503956	-1.06465	0.73129	0.62494	-0.903221	0.610045	0.214444	-0.0342002	0.712954
7918	C004-D7	DY585080	89139535	0.186272	0.623841	0.491565	0.308251	-0.0630199	-0.0207044	0.111961	0.0995109	0.348479	0.535631	0.235209	-0.312702
204	A004-A9			-0.467187	-0.440921	-0.227141	0.736182	0.0516471	-0.137722	0.236229	0.636097	-0.185288	0.822891	-0.0115553	-0.0792193
5409	B023-C6	DY583731	89138186	-0.464837	0.404219	-0.773921	-2.40397	-1.01883	-0.277787	-0.293714	-0.0887752	-0.223941	-2.74846	-0.764624	-0.278184
7813	C003-D1			-0.385475	0.473364	0.424723	0.531636	-0.0059328	-0.418112	0.179023	0.150521	0.18902	0.00596411	-0.247031	0.143658
2286	A030-G3	DY578740	89133176	1.49339	1.49332	-0.874025	-1.69577	0.459055	1.99565	0.526724	0.768015	-0.107838	-1.63798	1.47631	0.365913
3336	A042-F9	DY579434	89133889	0.830438	0.690967	0.120198	0.560904	0.384989	3.32887	-0.191305	-0.40561	-0.187005	-0.19579	0.823553	1.91463
256	A004-F12			-1.04716	-1.2379	2.82474	-1.73904	-0.23323	-1.65226	0.490223	0.604037	2.55602	0.302689	-0.673393	0.117323
13358	D037-H10			-0.935539	0.0274136	0.97214	-0.380721	1.13967	2.29415	0.0076994	-0.172082	1.21746	0.735794	-2.5678	-2.52708
16668	GS01KF03	DY586196	89140651	-0.150509	-0.262258	-0.87194	-1.54753	-0.344208	-1.26602	-0.254298	-0.257351	0.922932	-1.03579	-0.349924	0.178148
14414	D048-H10			0.273234	-0.79458	-0.00855816	0.194655	-0.340055	0.111626	0.12509	1.13871	0.127608	-0.331372	0.0728158	-0.199339
16650	GS01KD09			-0.0588304	-1.31222	-2.18161	-2.69554	-1.80456	-0.618378	0.539246	-0.23354	0.270005	-2.41209	-0.455893	0.102819
1690	A019-E7	DY577888	89132324	0.449272	0.853579	0.476007	0.1947	0.58519	-0.341298	-0.552196	0.108122	0.0698291	0.473425	0.848007	-0.0526093
5952	B028-H9	DY583033	89137488	-2.78129	-2.04436	-3.33051	-1.47273	-2.10368	-3.10153	-0.27935	0.170538	-1.67924	-0.0713935	0.58132	0.313634
5018	B019-C10	DY583348	89137803	-2.52907	0.289116	-2.16759	-2.65724	-0.903077	-4.48471	1.28572	0.242433	-1.4932	-2.531	-0.690679	0.684325
599	A008-B8	DY580643	89135098	-0.619727	-0.282748	0.547963	-0.796723	-0.0485767	1.39817	0.217887	-0.235821	0.492665	-0.630636	-1.20637	-2.23779
13378	D038-A7			0.101434	0.557673	0.0349485	-2.70503	-0.70315	0.440925	0.370127	0.451714	-0.0388367	-1.54325	0.119357	-1.03924
1419	A016-G11	DY577692	89132128	0.492375	-2.73084	0.943759	0.893514	0.158191	0.0640538	1.18314	2.98156	0.189174	0.270622	-0.0811718	0.0445135
7169	B041-F2	DY582358	89136813	-1.07646	-0.8422	0.162841	-0.463955	-2.06868	-1.5543	0.0688416	-0.937706	-0.124496	0.812967	-1.61071	-0.029633
14308	D047-G12			1.32686	1.39789	2.28558	0.164609	1.67654	1.00842	0.0114719	-0.481876	0.422794	0.2452	-0.468856	1.60531
5388	B023-A9	DY583711	89138166	-1.10737	-1.36311	-3.79819	-1.25056	-1.59428	-1.29622	-0.576676	-0.613464	-2.65227	-0.170449	-0.300916	-0.183348
7585	C001-A1	DY584782	89139237	-1.2538	-0.978408	-1.24934	-2.21423	3.16394	-1.5125	0.198295	-0.537807	0.379593	0.384331	-3.74347	0.44466
5096	B020-A5	DY583425	89137880	-0.853747	0.111003	-0.670142	-0.616999	-1.3729	-2.41741	-0.468709	-0.217501	-0.043301	0.275342	0.670926	1.11403
6687	B036-F11	DY581788	89136243	0.586884	-0.149283	3.40997	0.186053	1.05244	1.21939	0.645524	0.602139	3.61794	0.609517	-1.04144	-0.366172
7742	C002-F10	DY584925	89139380	-0.00797894	0.634817	0.0304196	-0.266037	0.258603	0.0679592	0.801606	-1.26121	0.425355	0.54757	0.11783	0.524411
947	A011-G8	DY580552	89135007	-0.658985	-0.829944	-0.839459	-2.68248	-1.26953	-1.93102	-0.235582	-0.402847	-0.30418	-1.02801	-0.476804	-0.318415
4413	B012-H6	DY582168	89136623	-1.64422	-1.88126	-1.44879	-4.16129	-2.07137	-1.41071	-0.533845	-0.745281	0.15123	-1.89473	0.566647	0.0429392
11639	D021-D9			-0.1938	-0.186741	-0.613319	0.116859	-2.51564	-2.34602	0.308268	-0.513737	0.942167	0.550228	1.47617	0.831509
9094	C016-F7	DY584757	89139212	-0.294643	0.117561	2.56718	0.323712	0.178762	0.356546	0.691704	0.641161	2.25806	-0.0942559	-0.772653	0.216786
13048	D034-F12			-0.047713	-4.84102	-0.137134	0.150851	-0.129616	2.2674	-0.203189	5.58963	-0.699415	0.0679361	-0.840308	-0.382063
12471	D028-F11			0.768396	0.239586	0.884482	1.21153	0.478382	0.620373	-0.0987001	0.241699	0.465617	0.14811	-0.253808	0.654732
8358	C009-A3	DY585500	89139955	-3.34581	-0.565427	-0.565047	-1.2289	-2.47504	-5.21093	-2.6337	-0.599593	0.585213	-0.982549	-1.04966	-0.436999
17558	GS01TH05			-0.236528	0.907118	-1.39651	1.00925	-0.459969	1.97952	0.542526	-1.12228	-0.148099	-0.457103	0.0890713	-0.0326485
2238	A030-C3	DY578653	89133089	0.0265767	0.265852	1.12159	-0.328404	0.610708	3.58815	0.0739556	-0.54997	0.822074	-0.823433	0.216803	3.04817
4637	B015-C2	DY582598	89137053	-1.13977	-0.728313	0.0151481	-0.517255	-0.403284	0.238757	-0.161183	-0.635268	1.07866	0.396752	-0.381551	-0.328905
13696	D041-D12			0.111074	0.290354	0.386445	-0.391637	-0.364453	0.890371	0.0797529	-0.495033	0.740224	0.182521	-0.465041	0.234271
13183	D036-A4			0.214115	1.00054	0.393037	0.00284928	2.47112	1.85045	0.285814	-0.375066	0.100321	0.0381017	-2.54321	-0.0763555
2869	A037-H1	DY578693	89133129	-0.39672	-0.923857	-1.0886	-1.63229	2.06578	0.323753	0.40189	0.425257	0.527395	-0.708286	-3.63076	-1.25117
6630	B036-A3	DY581705	89136160	0.221138	1.88101	0.969975	-0.0969498	0.560147	-0.901232	0.263936	-0.225357	0.515582	-0.171669	-0.904723	0.0967091
8340	C008-G9	DY585483	89139938	-0.652423	-0.907984	-0.136474	0.208365	0.515539	0.163837	0.481418	-0.0372056	0.471215	0.671227	-1.30112	0.954783
12960	D033-F9			-0.600614	-0.771369	-1.41336	-0.273764	-0.393048	-0.304456	0.659834	-1.21242	-0.345677	0.404885	-0.71862	0.443532
1906	A021-G7	DY578196	89132632	0.9311	-0.308919	0.525223	0.455471	0.538001	0.538013	-0.242394	-0.753897	-0.58981	-0.547164	0.872751	0.165999
4623	B015-B11	DY582570	89137025	-1.51003	-1.10015	-3.57949	-1.25338	-0.692418	-1.36834	0.164141	-1.09323	-2.43957	0.577592	0.158944	0.301499
14134	D045-H7			-0.943674	-0.691311	-0.466575	-1.32255	1.55274	-0.421574	0.0513656	-0.384548	0.716817	-0.291507	-2.87987	-0.581962
10419	D011-C11			-0.00998275	0.806069	1.33444	0.494885	4.1739	0.719228	0.736571	0.00916772	1.35676	0.405324	-4.16681	-0.187811
14415	D048-H11			0.469497	0.136765	5.34881	0.411813	0.0070008	1.33453	0.739652	0.364974	4.84301	0.719907	-0.425618	1.32828
2139	A027-C11	DY578473	89132909	0.0995337	0.519943	0.643705	0.462107	0.68066	-0.390859	-0.415186	-0.0836571	0.0998837	-0.169127	-0.0540426	-0.157561
3366	A043-A3	DY579462	89133917	-0.946406	-0.392564	-0.654956	-0.426141	-0.355151	0.216261	-0.571472	-1.10879	0.687464	0.698904	-0.431906	0.201567
1753	A020-C1	DY577967	89132403	-0.439431	-0.909627	-0.867124	-1.10202	-1.01099	-0.148134	-0.776445	0.131602	0.265541	0.498405	0.558736	-0.567113
3625	A045-G1	DY579756	89134211	-0.69951	0.0782394	0.531306	-0.40579	0.188384	0.48511	-0.0807542	0.370353	0.150845	0.312799	0.363071	0.261105
11008	D017-D12			0.0335801	0.321799	-0.0212584	0.134073	-0.30749	0.346716	-0.0136341	0.276188	0.288738	-0.830669	-0.270027	-0.61289
12206	D025-H10			0.898524	0.26328	0.604958	0.710395	-0.113869	1.65078	-0.680261	0.910593	-0.49842	1.17266	0.138424	1.34963
12873	D032-G6			-0.449592	-0.946545	0.776212	3.5971	-1.22733	0.752948	0.980917	-0.12848	0.770665	4.10202	-0.290461	-0.175595
13013	D034-C2			0.390429	0.325151	1.62167	0.165312	0.340702	0.168602	1.40663	-1.70792	-0.329841	-0.280037	0.357591	1.51215
6537	B035-A6	DY581616	89136071	-2.0304	-1.62469	-1.45981	-0.437938	-1.05296	-3.89313	1.09014	-1.3411	-0.48251	0.433829	-0.53273	-0.0429275
16870	GS01MG01	DY586695	89141150	-3.11918	-2.27904	-1.39224	-0.375182	-1.32913	-0.118253	2.29374	1.59759	-0.467704	0.246867	0.147943	-0.0924877
17840	GS01WG11	DY587422	89141877	0.264453	0.93327	3.81511	0.481773	1.16819	-0.735615	0.329138	-0.523333	3.71644	0.906046	-0.729372	0.178824
4943	B018-D8			-0.0412346	2.05602	-0.859448	-0.00836637	-0.886352	0.835369	0.405844	-2.39122	-1.01134	0.164314	0.742945	0.961424
12212	D025-H5			0.769539	-0.230306	-0.253479	-0.0250113	-0.0887343	-0.299883	-0.912146	0.330345	-0.091797	-0.0930252	-0.0515901	0.225054
11565	D021-A8			0.631022	-0.41363	0.300113	0.443632	0.417768	0.359414	-0.241158	-0.658316	-0.366726	-0.138165	0.212764	0.0850428
13902	D043-E3			-4.56724	-3.50643	-4.80607	-1.16661	-4.38948	1.56207	0.354319	-2.64124	-0.94046	-3.06152	0.608646	-0.892882
2157	A027-D6			1.67155	-0.931672	-0.107626	0.352766	1.42021	0.957688	-0.214733	1.77174	-1.47914	-0.627687	-0.169748	0.0718599
5511	B024-D11	DY582722	89137177	-0.445894	-0.202332	2.94671	-0.643464	-0.0176942	-0.109906	0.068848	-0.293857	3.61232	0.284545	-0.493129	0.427887
2637	A035-D6			-0.469416	0.742726	-1.119	0.65394	-0.844009	-0.868481	0.124015	0.849927	-0.201033	-0.65216	0.201535	-0.114828
14092	D045-E12			0.444729	0.430501	1.56192	0.507593	0.950727	0.679942	0.206722	0.363584	-0.325565	-0.314535	0.264336	0.516485
8090	C006-C10	DY585250	89139705	-0.672099	-0.427677	0.340823	-0.390844	-0.792893	-0.909549	0.253344	-0.82022	1.30633	-0.30636	-0.176135	-0.532684
9515	D003-D3			0.356176	-0.586733	0.238072	0.723193	0.206875	0.513215	-0.0710722	0.839685	-0.309416	-0.146426	0.519851	0.247396
9985	D005-H1			0.415023	0.499606	0.270278	0.577631	0.313439	0.0835412	0.024985	-0.198303	0.15189	-0.0789076	0.432355	-0.250822
3546	A044-H3			0.252102	0.131677	-2.41885	0.0125839	0.364702	0.657508	0.165131	0.101305	-2.67297	-0.09976	0.321628	-0.505868
9689	D004-C6			0.314927	1.00323	0.791774	0.509087	0.827957	-0.264721	0.811247	0.171295	-0.160474	0.346643	-0.145031	0.170917
14393	D048-F2			-1.3281	-1.10693	-1.92459	-1.86906	-0.831006	0.5759	-0.418042	-0.729841	0.714505	-0.819972	-0.230716	0.338718
9302	C018-H10	DY584166	89138621	-1.27551	0.140034	-1.24282	-1.34909	-1.37487	-0.950962	0.539361	-1.66819	0.489553	0.633881	0.0637836	0.30312
13924	D043-G12			-0.0683372	1.23037	1.03021	3.44613	1.24719	1.70369	-0.0867445	-1.48568	0.368165	2.44128	-0.135583	1.2512
17962	GS01YB01	DY587600	89142055	-0.0247183	-0.204175	0.841016	-0.173195	0.303501	-0.45712	0.5529	-0.296985	1.25425	0.539151	-0.222517	0.0436643
4622	B015-B10	DY582568	89137023	-1.87321	-1.70181	-0.417657	-1.72931	-1.00166	-2.27142	-1.283	-0.953575	0.101523	-0.548039	-1.10598	-0.920233
11799	D022-C5			2.39426	3.96066	3.2009	1.57095	1.69994	1.55847	-0.0576288	-0.757393	0.621427	-0.346108	-0.0862616	-0.13078
9967	D005-G12			0.210172	-0.255745	0.924828	0.560494	0.347902	1.15006	-0.36638	-0.0261325	0.153167	0.736693	0.180382	0.256547
4611	B015-A11	DY582547	89137002	-0.897513	-1.01934	-1.65375	-1.23671	1.11772	-0.920123	-0.384681	-0.706294	0.205119	-0.323794	-1.98444	-0.542996
705	A009-C6			-0.83561	0.551714	-0.662991	-1.02404	-1.41189	-1.94878	-1.791	-0.00718705	0.32829	0.640228	-0.570542	-0.90949
13709	D041-E2			-1.07704	-0.261545	0.0762055	-0.0914556	3.85111	0.448001	0.681014	-0.59306	1.07496	-0.0554409	-5.73679	1.12731
7331	B043-C8	DY580724	89135179	0.606799	0.84594	0.444105	0.800131	0.455698	-1.45079	0.49692	0.0380672	-0.141066	0.16301	-0.0219172	-0.419816
14318	D047-H10			0.490435	0.45539	0.459973	0.911247	1.42773	0.147134	0.909158	0.653672	-0.974054	-0.484661	-0.276143	0.577019
17832	GS01WG03			-0.29903	-0.098463	-1.7215	-1.36114	-2.04838	-3.42286	-0.00662283	0.7635	-3.58945	-1.88295	-1.1667	0.539892
7061	B040-E2	DY582144	89136599	-3.22013	-0.272014	-1.23834	-1.33231	-0.704325	-1.48016	2.88038	-0.274576	0.114878	-1.04176	0.0715701	0.437637
12241	D026-C1			1.66984	1.18096	2.02984	1.16341	-0.290897	1.27025	0.136682	1.09519	0.0718578	0.9225	-0.570632	0.375954
4985	B018-H2	DY583315	89137770	-1.61913	-0.667975	-0.633361	-1.80856	-2.12255	-1.3055	0.571923	0.299272	0.650111	1.63122	1.4554	-0.584791
13816	D042-F12			0.485391	-0.252487	0.513923	0.595798	0.42456	0.0841748	0.194446	0.289059	0.366959	-0.128627	-0.247774	-1.21074
8094	C006-C3	DY585254	89139709	-0.831637	-0.798819	-0.902156	-0.492845	-0.531075	0.215838	-0.701163	0.164379	-0.418839	-0.550589	-0.376598	-1.68174
2428	A032-C12			1.91062	0.0856505	0.777361	0.570936	0.489177	1.73278	-0.687008	0.684255	-0.915482	-1.13453	1.33643	0.715061
4501	B013-H1	DY582337	89136792	-0.411007	-0.480172	-0.673724	-0.607515	2.54174	-0.0655477	-0.191038	-0.729827	0.226213	0.363978	-3.05596	0.598941
15290	G028-F05	DY586352	89140807	0.959273	0.188202	2.30699	5.70916	0.86806	1.7692	-0.260301	-0.777336	0.062615	5.35832	-0.906105	0.941293
15858	GS01CB09			-0.165189	0.777446	-1.62394	-0.057878	0.67343	-3.09664	-0.375515	0.155068	-2.29993	-1.32473	0.248134	1.72625
11355	D020-A10			2.82994	0.714068	0.623878	2.15527	1.94595	0.472328	0.216345	1.25636	-1.85376	0.337605	0.653187	-0.499475
8214	C007-E3	DY585362	89139817	-1.43406	-2.6363	-1.34544	-0.62192	-0.843712	-1.46735	0.112084	-0.317943	0.496188	0.201277	-0.019818	-0.581857
17703	GS01VD06	DY587549	89142004	-0.828981	-0.644895	-0.0410269	2.18956	1.65674	-0.808548	-0.261501	-0.678795	0.0965808	-2.26046	-3.18348	-0.567757
4569	B014-E6	DY582473	89136928	-0.992344	-1.44581	0.0697276	-1.31767	0.326912	-0.386683	-0.757861	-0.24948	1.68061	0.351674	-1.12474	0.461712
429	A006-D6	DY580296	89134751	-0.572257	0.283613	-0.721258	-0.814102	0.310721	-4.10039	-0.0358968	-0.0471635	-0.00424645	1.42625	-0.985435	2.49715
5199	B021-B11	DY583524	89137979	0.770959	0.448715	0.397376	0.214162	1.41658	1.67002	-0.640564	-0.251525	0.0423265	-0.148987	-1.50733	-0.240038
39	A001-D11	DY579711	89134166	-0.216214	-2.22215	-0.398033	-0.751972	-0.000335847	0.0011102	-0.126511	2.37726	-0.249256	0.696483	-0.033247	0.00394082
6133	B030-H1	DY581220	89135675	-0.516055	-0.845912	1.78523	-0.701177	-1.02282	-0.885177	0.749047	0.468895	3.3946	-0.792922	0.448952	-0.312541
6899	B038-G8	DY581051	89135506	-0.996524	-1.11573	-0.739659	-1.27064	-0.817368	0.390705	-0.0599968	0.123288	0.624416	-0.336813	-0.703844	-1.06964
14639	D051-B8			0.143496	-0.537604	0.785629	0.470446	0.381627	-0.00760621	0.347873	0.0365304	-0.0645542	-0.409722	0.138038	-0.0860578
2678	A035-H10			-0.815585	-0.203296	-1.85695	-0.502692	-2.11819	-1.02276	-0.664144	-0.058748	-0.460677	0.385367	0.939583	0.397809
14736	D052-B9			0.422834	0.284141	-2.29263	0.615961	-0.147007	0.442963	0.400698	-0.439299	-3.47154	-0.590159	-0.489083	0.0944908
10830	D015-E3			-0.562857	0.521552	-0.100432	0.922287	0.744538	-0.0117255	0.226746	-0.755321	0.66222	0.508157	-1.57299	0.522866
8854	C014-B7	DY584528	89138983	-0.529862	-1.95024	0.0625673	0.689301	-0.214929	0.453525	0.239471	-1.06037	-0.478288	0.261177	-0.669994	0.289157
18251	X001-B3			0.982194	0.832795	1.24931	0.935953	0.538945	-0.474636	0.117325	-0.568616	-0.148027	0.503512	0.144237	-0.442382
17716	GS01VE07	DY587330	89141785	-0.173219	-2.82721	-1.24722	-0.0138799	0.154815	-1.54514	0.161275	1.92109	0.981736	0.282607	0.530014	-1.81861
13023	D034-D11			1.54746	1.26274	-0.370296	-0.210993	-0.534755	1.13472	-0.258604	-0.46725	0.515689	0.687256	-0.627867	0.205625
13949	D044-A2			-0.282621	1.44338	1.60474	0.923925	0.66804	2.14989	2.13503	1.48347	-1.56931	-1.14516	-0.0950383	0.988336
2324	A031-B5	DY577919	89132355	-2.16488	-1.12444	-0.553458	-0.960209	-1.98408	-0.846866	0.103244	-1.24306	0.622604	0.62883	-0.0685651	-0.570429
15279	G028-E06	DY586346	89140801	0.927887	1.54649	0.644964	0.149653	-1.76672	-0.133545	1.46916	1.21814	0.601877	-0.286611	0.354019	-0.597356
16349	GS01HC08	DY585913	89140368	-3.30946	-0.237287	-2.69563	-0.133869	-1.45322	-1.8868	0.945909	0.795623	3.23221	0.714553	0.614587	1.55346
13406	D038-D10			-0.364731	2.07278	-0.476093	-0.13914	0.492879	1.12573	0.202808	-2.6973	0.227957	0.907167	0.0112979	0.717369
6724	B037-A12			-0.635755	-1.16156	-2.26509	-3.3783	-1.06336	-3.43697	-0.133988	-0.0430981	-1.93537	-0.63485	-0.166196	-1.61646
4533	B014-B6	DY582400	89136855	-1.47079	0.439054	-1.4029	-1.51956	-0.70996	-1.04055	-0.443969	-1.82728	0.853406	0.274187	-1.50261	0.0883466
4466	B013-E10	DY582267	89136722	-1.88132	-0.755766	-1.10142	1.2758	-1.30331	-1.23793	-0.0545701	-0.163129	0.894705	2.66003	-0.0683455	0.709633
96	A001-H9	DY579807	89134262	-2.28821	1.72868	-2.80504	0.822512	-0.307703	4.35233	0.181675	-0.796729	-0.0432068	-1.56109	1.42112	-1.23948
742	A009-F7	DY580431	89134886	-1.76754	0.119174	-2.08985	-0.843898	-2.03593	-2.16437	0.136009	-1.73378	-0.0823416	0.859292	0.459901	-0.378867
14056	D045-B12			0.764762	1.38552	0.366496	0.723988	1.14102	1.40767	-0.149808	0.13782	0.487907	-0.159543	-0.484482	1.90495
11509	D020-G4			1.10146	-0.763018	1.04503	1.01345	0.387653	-0.397543	-0.132412	1.59749	0.28891	0.0444851	0.0871545	0.252549
10411	D011-B4			0.58935	-0.53452	0.96737	-2.32735	1.2643	-4.84151	-0.857232	2.70034	0.534918	3.0103	0.36442	2.06298
2281	A030-G1	DY578730	89133166	-0.224656	-0.869934	0.241125	-0.257224	0.149578	0.0781603	0.778949	-0.0889231	0.430871	-0.589008	0.677776	0.571167
16168	GS01FD07	DY585833	89140288	1.85313	3.08251	2.82459	1.82484	2.74937	0.367382	-1.62574	-0.202874	-0.712577	-0.414484	1.28288	-1.60095
109	A003-B1	DY579829	89134284	0.634981	-0.599795	0.565586	-0.0801613	0.823471	-0.861341	-0.457621	0.416613	-0.483131	0.880311	-0.0922795	0.0859875
17500	GS01TC07	DY587165	89141620	2.33151	0.944504	1.41257	1.1969	1.60731	0.992395	-0.130494	0.705479	-0.408382	-1.09762	1.73678	-1.84103
3580	A045-C12	DY579678	89134133	-1.94369	-1.70834	-1.55757	-0.541629	-2.00181	-1.98027	-0.2374	-0.437807	-0.843998	0.512527	0.484292	0.283411
4409	B012-H2	DY582160	89136615	-0.164109	-1.46686	-0.544747	-0.997782	-0.534298	-0.213566	0.209168	0.860351	-0.420487	0.414549	0.382222	0.00203869
10138	D008-C7			-0.0830975	-0.0601557	-0.011524	0.161896	0.617746	0.183174	0.447265	0.358038	0.11706	-0.703405	0.791916	0.153978
8491	C010-D4	DY585631	89140086	0.990349	0.698964	0.370227	0.633979	-0.144154	2.0318	0.851993	0.558167	-0.166644	-0.308402	-0.0873682	0.570681
7385	B043-H2	DY580776	89135231	-0.172348	-0.1106	-0.0140397	-0.335534	-0.512005	2.6568	0.600296	-0.104328	2.00749	-0.460764	1.06775	-1.32537
18023	GS01YG02	DY587646	89142101	0.861036	0.0851208	-0.185734	0.062937	-0.117524	-0.527624	-0.693075	0.427786	-0.0985005	0.237894	-0.25029	-0.112597
13184	D036-A5			0.186852	0.111345	-0.198709	0.528994	0.734468	0.698717	-0.312425	0.115626	-0.112687	0.221549	-0.959228	0.174649
4608	B014-H9			-0.751859	-1.39292	-1.76871	-1.11403	-1.13637	-3.31413	0.449764	-0.352054	0.344861	0.350974	0.0106062	-1.15247
17275	GS01QH10			0.00493133	0.917072	-1.40912	1.5296	-0.684618	0.922093	-0.333845	-1.87541	0.189619	-3.12606	0.624837	1.34283
17531	GS01TF02			-1.69943	-3.41549	-2.23528	-0.2293	-0.56281	-1.40024	2.28064	2.3356	-1.05393	-1.26206	0.692962	1.26276
734	A009-F10	DY580425	89134880	-1.48949	-1.18936	-2.14439	-1.62565	-1.74666	-1.3531	-0.57019	-0.877795	-0.0346368	-0.439866	0.148976	-0.262479
14515	D049-H4			-0.29437	-0.472007	-0.991536	-1.13624	-1.32882	1.37026	-0.153681	-1.30067	-0.104498	-1.16848	-0.260344	-0.355989
3077	A040-A2			0.434395	-2.06935	0.572245	1.69621	0.467987	-0.245526	-0.144101	1.9494	0.23151	-0.0196149	-0.288404	0.939606
13550	D039-H10			-0.705077	1.09339	-1.96633	-0.866637	-2.65782	-1.79698	-0.117008	-0.157977	-1.74598	-1.41102	-0.0355241	0.819174
8826	C013-H3			-1.10102	-1.33421	-1.11347	-1.01166	-1.28628	-1.56067	0.251744	-0.910926	-0.409043	-0.262518	0.539613	-0.581832
426	A006-D3	DY580293	89134748	0.276685	2.13733	1.81526	0.671604	0.132486	-0.13349	0.126441	-1.49638	1.51339	-1.26799	-0.41552	0.198744
458	A006-G10	DY580315	89134770	-1.24931	-1.16245	-1.05726	-0.432891	0.636145	-0.048229	0.0806698	0.304493	0.0460051	-0.142758	-1.24402	-0.0738957
1625	A018-H2	DY577831	89132267	0.114629	-0.976443	0.815699	0.319435	0.162597	-0.573838	0.16523	1.41491	-0.0630027	0.431946	0.3349	0.102976
8616	C011-F9	DY584301	89138756	-1.20114	-0.55269	-0.778698	-0.398727	1.13032	-0.486801	-0.164711	-0.40787	0.111086	0.443802	-1.81428	0.450305
15593	G031-G08	DY586591	89141046	-0.390057	-0.207616	-1.33762	0.479775	0.47146	1.46084	-0.265399	1.76565	-0.0557039	0.443919	-1.6327	-0.283976
13775	D042-B8			-0.591094	0.553665	0.0462449	0.0696971	0.374783	4.33677	0.00205405	-1.13225	0.159343	0.745886	-1.64885	1.0807
6794	B037-G10	DY581989	89136444	1.57827	0.78961	0.0733601	1.21232	1.01538	0.752885	-0.234738	0.0778506	-0.163954	-0.847891	0.767232	0.509502
13630	D040-F7			-0.642884	-1.15391	1.56163	-0.65233	-0.143316	-0.329211	-0.184366	-0.151722	1.69055	-0.0148849	-0.174764	-0.414189
13575	D040-B11			0.655831	0.797518	2.65789	0.0689565	0.613655	0.998826	0.28236	-0.708857	1.74284	-0.364132	-1.15705	1.25216
4619	B015-A8	DY582562	89137017	-0.852519	-0.916048	-0.300173	-1.13766	-0.924111	-0.589019	0.189822	0.0749552	0.142447	0.0148477	-0.203063	-0.552817
9050	C016-C10	DY584717	89139172	-0.631082	-0.764083	0.301061	-1.37347	-0.293813	-1.13272	0.0709919	0.770117	0.0482529	-0.281173	-0.182252	0.417257
1378	A016-C7	DY577661	89132097	-0.337188	-0.299093	-0.280063	0.325529	-0.487437	0.406245	0.314854	-0.00511348	-0.284144	-0.721576	-0.0876089	-0.0580169
11207	D019-B9			2.27429	1.8409	1.10935	2.95809	1.93806	0.383851	0.252409	-0.308686	-0.893595	0.203062	0.844051	0.310343
7621	C001-D1	DY584812	89139267	-1.61545	-0.705966	-1.47827	-1.14493	-1.76876	-3.06957	0.0299582	-0.724056	-0.583481	0.360095	0.0755903	-2.79305
12807	D032-B11			1.09369	4.64252	1.57568	1.00897	1.00183	4.24693	-1.70276	1.08044	0.403313	-0.975074	-0.153715	-0.791703
5453	B023-G2	DY583775	89138230	-0.674753	-0.898102	-0.29534	0.347218	0.160436	-0.546014	0.349365	-0.954621	0.313004	-0.0969382	-0.563656	-0.471679
3598	A045-D7	DY579708	89134163	-2.24087	-2.48104	-2.44706	-2.23599	-3.17699	-1.92311	-0.436832	-0.507174	-0.133618	-0.155093	0.920382	-0.393338
4946	B018-E10	DY583276	89137731	-0.683165	0.333283	0.135328	-1.14295	1.15461	-0.213798	-0.154973	-1.09923	0.504366	-0.0493971	-2.23198	1.06458
18053	GS01ZA08	DY587672	89142127	-1.68367	-1.56862	1.6421	0.103622	-0.00983943	-3.36876	-0.0481552	3.05453	-0.719305	0.730493	1.43704	0.684558
322	A005-C7	DY580163	89134618	-1.51565	-0.506583	-0.484977	-1.21769	-0.0716489	-1.85154	-0.121192	-0.382776	0.449605	-0.102421	-0.551768	0.0479371
7099	B040-H4	DY582223	89136678	0.86965	1.61596	-0.387154	0.645284	0.28762	2.38192	0.323275	-0.756475	-0.1729	0.687856	-0.042519	-1.05814
4429	B013-B1	DY582197	89136652	-0.0851346	-0.345774	-0.704204	-0.816603	-0.113781	-0.454479	0.103832	0.489752	0.0515376	-0.0833022	-0.191827	-0.166285
681	A009-A6	DY580384	89134839	-0.485547	-0.338877	-1.08986	-1.78464	-2.293	-0.750111	-0.217323	-0.853134	1.10216	-0.0242503	1.20385	-0.747745
10779	D015-A11			-1.57294	-0.433449	-2.16758	-0.149035	-1.78715	-0.950317	0.153276	0.122554	-0.38424	0.290477	-0.326699	-1.59505
4275	B011-E11	DY581921	89136376	-1.65636	-1.66859	-1.94951	-1.63591	-2.3845	-0.306042	-0.479989	-0.940149	-0.137287	0.536157	1.49087	-0.135189
16347	GS01HC06	DY585911	89140366	-0.12504	0.316898	-0.699202	-1.49967	-0.989738	-1.55042	0.626086	0.580478	-1.91724	-1.77085	-1.07456	1.64969
15308	G028-G11	DY586364	89140819	0.51943	1.45188	1.98037	-1.00999	-0.670676	-0.392386	-0.540665	-0.165756	-5.17302	1.01718	-0.603418	-0.879163
17937	GS01XG12	DY587499	89141954	-1.22972	-1.22152	0.27192	-2.37248	-1.94553	-0.286468	0.822284	-1.70545	-0.326811	-1.74745	-0.478206	-0.482517
12038	D024-B10			0.335755	1.03449	1.03811	-0.0766353	1.8994	2.68788	-1.56134	1.27083	-1.06022	0.129132	-0.00342208	-0.551208
13534	D039-F7			0.505925	-0.648632	0.11494	0.328945	0.224718	-0.157266	-0.12932	1.22679	-0.0961294	-0.121325	-0.0657577	-0.090796
2546	A034-E10			-0.285331	-0.268891	-4.86315	-1.47786	-1.9722	-1.45144	-0.0305822	-0.284517	-0.198186	-0.983132	1.36516	-0.582543
18323	X001-E3			1.10011	0.977517	0.371615	1.02861	1.73695	1.55694	0.915702	-0.771428	-0.226904	-0.80717	-0.488461	0.00725364
13306	D037-C7			-0.57482	-1.56412	-0.000721058	-0.194289	-0.130953	0.140664	0.301048	0.416107	0.172531	-0.3012	-0.0902774	-0.0353483
2241	A030-C6			1.60399	0.750101	0.225445	-0.103883	-0.173429	3.32201	-1.48099	1.69677	-0.688546	-1.54919	0.848326	-0.198717
6888	B038-F9	DY581040	89135495	-0.0809971	0.302222	-0.0938104	0.0513558	0.152004	-0.268347	-0.328225	0.176372	-0.124644	-0.411424	0.139246	-0.0237346
10755	D014-G11			2.22148	1.28118	1.99458	2.00263	0.520395	-1.17746	0.369955	0.705291	-1.53496	0.0392259	0.570027	-2.37712
6953	B039-D2	DY581104	89135559	-3.9261	-2.48446	-1.84401	-2.48414	-3.21497	-5.07752	-0.624477	0.348168	0.0841934	-0.485941	1.71452	-0.0757296
3817	A047-G1	DY580052	89134507	2.36632	1.79434	2.63124	2.00064	0.904774	0.287001	-1.65493	0.06421	-1.2789	-1.2566	0.167354	0.197261
7482	B044-H3	DY580870	89135325	-0.90752	-1.273	-0.403377	1.12526	0.421549	0.130721	-1.68921	3.08208	-1.81574	-1.49219	-0.105105	0.298407
1824	A020-H9	DY578079	89132515	0.0154773	0.148319	0.119366	0.0500993	-0.856724	-1.08923	-0.101982	-0.588798	0.234684	0.210234	1.30327	-0.636522
102	A003-A3	DY579817	89134272	-0.426207	0.470149	0.251521	-1.85352	-0.532006	-1.92578	0.0540186	0.629433	1.0187	-0.724812	-0.312659	-0.315864
14490	D049-F3			1.61879	0.0773408	1.15554	0.97196	2.27227	1.3857	-0.198772	1.05528	-1.56721	0.34681	-0.469532	0.133424
6460	B034-C12	DY581539	89135994	-0.988175	-0.682654	-1.20376	-0.695725	-0.292123	0.745455	-0.24803	-0.63458	-0.0926146	0.684209	-0.383928	-1.11493
11937	D023-A6			0.17362	-0.254856	0.113781	0.0949498	0.112279	0.329351	-0.23597	-0.0699341	0.0100412	0.225146	-0.0689402	0.0699309
5605	B025-D1	DY582808	89137263	0.0724347	0.69766	1.28495	0.883746	1.02752	0.943366	0.564065	-0.636039	-0.189739	1.41948	-1.03507	0.722155
8056	C005-H12	DY585216	89139671	-0.527512	0.352623	-0.998929	-0.471808	0.580181	-2.9673	-0.319729	0.419492	0.358513	0.818688	-0.464176	1.17237
8841	C014-A6	DY584515	89138970	-0.621024	-0.342119	-1.43135	-0.989737	-0.865632	0.448133	0.351735	-1.61574	-0.00401869	-0.263477	0.142725	-2.51081
6503	B034-F8	DY581582	89136037	-0.844272	0.184198	-1.80016	-0.66632	-1.03412	-1.20554	-0.340476	-0.0181187	-1.09969	0.152083	0.683522	0.467848
1053	A012-H6	DY580630	89135085	0.139769	0.127994	-0.463115	-0.21175	-0.538806	0.833611	0.918381	0.20694	0.283616	-0.124598	0.463014	0.421273
3461	A044-A2	DY579557	89134012	0.833612	0.158946	-0.196493	-0.660755	0.286423	0.666232	-0.725293	-0.069155	0.992033	0.55937	0.225762	-2.19094
8384	C009-C5	DY585524	89139979	0.0246191	-1.73179	1.1476	0.334828	0.907982	1.04136	-0.36408	2.8281	0.723207	-1.05315	-0.16839	0.293486
4293	B011-F6	DY581948	89136403	-1.54714	-0.80375	0.0327037	-0.706517	2.9545	-1.90419	0.133141	0.600555	-0.300216	-0.625787	-2.82983	-0.0226208
6225	B031-G6	DY581312	89135767	-0.633922	-0.132451	0.0992131	0.445717	0.566038	0.966962	-0.00205014	-0.0553563	0.530069	0.517999	-1.06573	-0.264316
13487	D039-B8			-0.473877	1.13627	-0.0218469	1.03868	-0.214388	0.181764	0.0353244	-1.31179	-0.340715	-0.0251256	-0.364317	-0.751589
13815	D042-F11			0.329378	1.96554	0.802267	0.788968	1.03072	2.60816	0.123011	-0.921608	0.464064	0.921107	0.640492	0.426666
11851	D022-E7			0.693761	2.01829	1.50671	0.817449	2.21546	0.375455	-0.00349241	-1.6076	0.591824	0.0832808	0.336978	-0.0218069
627	A008-E11	DY580663	89135118	-0.157137	1.96857	0.607749	-0.696069	-0.502727	1.10528	0.754529	-3.06187	0.65041	0.204751	-0.920951	0.3104
18039	GS01YH06	DY587660	89142115	-1.06052	-0.490223	-1.0461	-0.721737	-0.667267	-4.22381	-0.837585	-0.086586	1.09429	-1.27842	0.265094	1.88438

## Sheet: Sheet2
ID	Clone Name	GB_ACC	GI	DD
3298	A042-C7	DY579399	89133854	0.834401	0.395345	0.92881	0.439848	0.449057	-3.20494	-0.0474673	-0.18038	0.0125471	-0.098153	0.227147	-3.48401
1732	A020-A12	DY577937	89132373	-0.158809	0.144483	-0.165349	-0.00650237	-0.113092	0.414547	-0.0265688	0.289102	-0.0279669	0.0113303	-0.0668484	0.509415
6826	B038-A7	DY580978	89135433	-0.452165	-0.16345	-0.588993	-0.143736	-0.000391306	-2.47438	0.127795	0.115883	-0.103227	0.290059	0.701985	-2.89885
16577	GS01JF08	DY586112	89140567	0.110399	0.423247	0.0713894	0.299832	-0.059403	-0.734157	-0.242164	0.0312198	-0.0761603	0.231711	0.0278536	-0.712731
7946	C004-G10	DY585107	89139562	-0.0738431	-0.0193502	0.0960583	0.0192028	0.0284421	-1.92843	-0.0123113	0.177784	0.0146202	-0.0193757	0.0221095	0.280359
7413	B044-B6	DY580712	89135167	-0.208783	-0.262177	-0.517488	-0.601356	-0.0817621	-1.69866	0.0606654	-0.272896	0.68377	-0.788311	0.00353266	-2.1079
5610	B025-D3	DY582813	89137268	-1.09713	-0.576267	-1.19315	-0.184062	-1.31237	2.90705	-0.123869	0.66059	-0.262004	-0.122122	-0.75504	-2.97148
5431	B023-E4	DY583753	89138208	-0.125018	0.157156	-0.247698	0.22837	0.241241	-1.97247	0.489443	0.917311	-0.0431697	-0.21214	0.857334	-2.34764
5124	B020-C9	DY583450	89137905	0.671829	1.08983	-1.38477	0.403756	-0.754795	-2.38146	0.138172	-0.0194175	-0.342858	-0.890795	0.20016	-1.45116
15991	GS01DE10			-0.197606	0.477847	-0.0927357	-0.114879	-0.296832	0.241276	-0.0968204	-0.160433	-0.0637871	0.15735	-0.00656776	0.234839
320	A005-C5	DY580159	89134614	0.134305	0.0858545	-0.773264	0.203936	-0.772439	-2.84613	0.287879	-0.235336	0.499977	-0.217147	-0.154085	2.72137
2054	A023-D10	DY578349	89132785	1.88084	0.306518	1.27723	2.12111	1.55708	-1.22077	0.0164071	-0.0797453	-1.42269	-0.159833	-0.18772	1.30001
3258	A041-H3	DY579362	89133817	-1.25827	-0.236801	-1.41564	-1.85544	-1.47496	-1.12105	0.746749	1.18231	0.439944	-0.131747	0.35333	0.18864
3513	A044-E6	DY579605	89134060	-1.10714	-0.177776	0.0810708	2.35055	0.25233	0.491295	0.0425504	0.0198214	1.02162	2.1841	0.0170511	0.712638
4090	A050-E7	DY579249	89133704	-1.14092	-1.32913	-1.09399	-0.799831	-1.94814	-1.57838	0.0430229	0.817695	-0.00566192	-0.192106	0.760526	1.09328
2420	A032-B5	DY578039	89132475	-0.260213	-0.555868	0.145233	0.275343	0.428516	2.97102	-0.189917	-0.313067	-0.330221	0.0325807	0.407303	-2.53332
3986	A049-E10	DY579041	89133496	-2.43012	-0.79612	-2.02413	-1.74692	-2.22004	1.17724	0.0939938	-0.0877274	-0.292859	0.169648	-0.144711	-1.68267
6878	B038-F10	DY581030	89135485	-0.449098	-0.0036326	-0.77893	-0.112334	-0.164622	-2.4719	0.455001	0.0565966	-0.418997	-0.166629	0.366626	0.29533
12538	D029-C7			0.412169	-0.212357	0.515	2.5028	0.629044	-2.18187	1.18307	-0.0835654	-1.37458	-0.169889	0.58444	-4.28841
611	A008-C8	DY580653	89135108	-0.10965	-3.82283	-0.161223	0.0134458	-0.379518	-0.471137	-0.0335119	-2.47593	0.214766	0.646593	0.0738744	0.166413
13831	D042-G4			0.275524	0.502484	-0.672498	0.0999656	-0.325905	-3.09459	0.376964	0.275407	0.689142	0.669151	0.266497	-3.31631
10336	D010-D12			0.954404	0.665276	1.18167	0.530181	0.440984	-3.79792	0.441346	0.143172	0.416226	-0.252927	0.329595	-3.80188
2828	A037-D5	DY578616	89133052	-0.760135	-1.11624	-0.543793	-0.258493	-1.18671	-2.01324	0.193148	0.213936	-0.536427	-0.588857	-0.118131	1.65534
1169	A014-B2			0.217874	0.801815	0.43035	-1.36328	0.515836	-2.2211	-0.673057	-0.0202988	-0.259273	-0.27974	-0.299295	2.34512
3277	A042-B1	DY579379	89133834	0.291063	0.397933	0.62216	0.343139	0.720469	-2.17722	0.181008	-0.441509	-0.274806	0.561474	0.202579	2.15589
2699	A036-A8	DY578391	89132827	-1.1949	-1.02165	-1.25697	-1.29238	-0.894166	-0.315758	0.448945	-0.801707	0.529465	-0.0790086	0.634095	1.00883
2736	A036-D9	DY578455	89132891	0.227343	-0.450958	-0.105032	0.469094	-0.746535	-1.25438	0.199864	0.271035	0.455131	-0.18208	0.570569	2.07621
4666	B015-E7	DY582647	89137102	0.260289	0.44842	-0.108268	-0.0628033	-0.065621	-1.03355	-0.253832	0.156672	-0.13609	0.454423	-0.460982	-1.71823
17783	GS01WC02	DY587377	89141832	0.525501	0.586751	0.916019	0.0319308	0.99826	-4.56439	-0.772468	-0.409996	0.0456882	1.61783	0.170804	1.48432
12921	D033-C6			0.0645593	0.19533	-0.0210387	-0.020477	-0.0896412	0.713833	0.0556062	0.193019	-0.0412877	-0.0504079	0.062412	-1.15639
9201	C017-G6	DY584066	89138521	-1.31757	-1.77794	-0.530141	-2.67357	-0.0252453	0.000179902	-0.034921	-1.18717	-0.519077	-1.36356	0.0809957	-0.0542625
17870	GS01XB05	DY587442	89141897	0.544315	2.00564	0.649284	1.1011	2.42037	-2.29244	0.626449	0.123915	-0.643508	-0.155441	-0.0613632	-3.12877
1485	A017-D6	DY577735	89132171	-0.367483	-0.713046	-0.483814	-0.350394	-0.748866	-1.15057	-0.0750353	-0.155096	-0.05481	0.0434561	0.184671	-0.602427
4651	B015-D4	DY582625	89137080	-0.40579	-0.060248	-0.19539	0.0221044	0.0671309	-1.49345	0.0873763	-0.140609	-0.261132	0.162883	0.110331	-1.38642
7811	C003-C8	DY584986	89139441	0.383824	0.0590204	0.0380343	0.589138	-0.0110414	-0.368844	-0.193533	0.501257	0.438476	0.0557707	-0.538931	0.458421
9344	C019-C5			-0.0238682	0.265948	0.260171	0.0759184	0.119504	-0.87612	0.404043	0.107912	-0.194774	-0.112332	0.00891797	-1.20558
3647	A045-H8	DY579792	89134247	0.479692	0.058996	-0.962699	-0.201713	-0.610861	2.0379	0.48711	-0.105477	0.0323526	0.66094	0.14433	0.396549
13083	D035-A11			0.711964	-0.188975	0.947013	0.851698	0.0737304	1.06454	0.702808	1.30326	0.0311447	0.14906	0.338787	0.0839758
2397	A031-H6	DY578014	89132450	0.746029	0.071239	-0.568377	-0.899922	-0.83602	2.59238	-0.390567	-0.0577725	-0.610054	0.200372	-0.103433	-3.42262
16731	GS01LC06			0.0548927	-1.01112	-1.46716	0.582109	1.84127	-1.09611	2.86324	0.879519	-1.13929	-1.91973	2.29703	-1.12338
6458	B034-C10	DY581537	89135992	-0.242686	-0.378666	0.0333407	-0.783812	-0.0262232	-2.93687	-0.13702	-0.396953	0.624526	-0.0606727	0.0276856	-2.2829
6524	B034-H5	DY581603	89136058	0.291142	0.444848	-0.801537	0.112913	-0.739356	1.61379	0.244087	0.149441	0.127073	0.584394	-0.12721	-1.90498
10826	D015-E10			0.040947	-0.756191	0.246615	1.08772	0.47077	-1.18983	0.350837	1.65912	-0.724178	0.0452378	0.828126	1.13482
12655	D030-E4			1.10895	-0.545479	0.163752	-0.230996	-1.62299	1.71604	1.04598	-1.416	-1.51496	0.826325	0.415464	-0.519574
8250	C007-H3	DY585399	89139854	-0.368917	0.729079	-0.536801	-0.00900269	-0.74392	-0.364052	-0.0998847	2.15897	0.217126	-0.790256	-0.486351	-0.136759
2462	A032-F10			-0.723175	-0.645086	-1.31355	-1.66706	-1.61456	-1.66033	-0.0337362	0.00198372	0.169441	-0.509046	0.502717	-0.580445
17910	GS01XE09	DY587475	89141930	0.171321	-0.391392	1.53648	1.58865	-0.26895	-0.494824	-1.21826	1.14852	1.34649	2.37691	-1.71018	0.524781
3323	A042-E8	DY579421	89133876	0.185072	1.29486	-0.1429	0.632187	0.406904	0.12794	0.202491	1.07313	0.0596147	-0.273847	-0.0895906	-0.142388
14124	D045-G9			0.858192	0.325447	1.39814	2.23147	0.420052	5.21893	1.24252	0.00100099	-0.0566386	1.23995	0.524043	-3.74595
1019	A012-E8	DY580605	89135060	-0.84161	-0.891287	-1.26573	-1.02442	-1.65966	-3.08553	0.266703	0.723907	0.188626	0.244448	0.107433	-1.5687
18297	X001-D2			0.259116	2.52265	0.276113	-0.0663474	0.495257	0.688652	0.723021	1.41184	-0.0627919	0.414412	-0.458471	0.229818
1728	A019-H9	DY577929	89132365	0.774532	-0.137612	-0.679974	-0.340677	-0.564391	2.89494	0.0124792	-0.0502168	0.599069	-0.104661	-0.2873	-0.843864
6666	B036-D3	DY581762	89136217	-0.0640523	-0.279571	-0.928447	-0.161096	-0.386462	-0.625587	-0.0917257	0.15827	-0.00419949	-0.0339808	0.426026	-0.90103
7148	B041-D5	DY582316	89136771	0.124589	-0.682915	-0.5796	-1.61805	-1.95422	1.50315	0.704506	-0.599356	-0.827007	-0.67613	0.692683	-1.50027
6407	B033-F8	DY581489	89135944	-2.86817	-2.00927	-2.23984	-2.12914	-1.72767	-2.26593	-0.0311938	0.797236	-0.0474566	0.600874	0.449901	-0.60761
3140	A040-F5	DY579164	89133619	-0.24943	0.0243538	-0.073985	0.0611763	0.0931767	2.82726	-0.19565	-0.117251	0.653826	0.193115	-0.185738	-1.99224
5053	B019-F1	DY583382	89137837	0.456953	0.186786	0.626376	0.801014	0.207937	-0.914246	0.315683	-0.0240888	-0.374244	-0.139654	0.0506218	1.8054
14575	D050-E4			0.372016	0.833772	2.15939	1.05776	4.52705	2.11101	1.25156	-0.871562	1.16872	0.162132	-3.2423	-1.51844
17560	GS01TH07	DY587208	89141663	1.18822	0.347954	0.0236126	0.0683157	-0.276758	1.98929	-0.542256	-0.561376	-0.322604	0.510583	-0.388163	1.58792
3932	A048-H5	DY580229	89134684	-0.0264284	-0.360371	-0.123243	-0.0297456	-0.113661	3.40644	-0.0950315	0.316343	-0.264208	0.343632	0.301841	-2.76761
14874	D053-F3			0.738507	0.368786	-1.80338	-0.981258	-1.77358	0.667462	-0.390873	-0.173388	-0.141879	0.88145	-0.190469	-0.194205
12857	D032-F2			-0.98923	-0.596118	-0.309192	-0.318353	-0.309276	-2.10161	0.814549	0.711587	-0.072985	0.246396	-0.35066	-2.01203
12778	D031-G7			0.412738	-0.0369134	0.92367	2.15075	0.61875	0.885102	-0.592055	0.142715	-0.418211	2.58677	-0.942657	0.330428
6213	B031-F6	DY581299	89135754	1.58366	-0.0567349	0.217804	1.17031	-0.0517911	1.60113	0.703809	0.10791	-0.557911	-1.2037	-0.386509	-1.67207
4697	B015-H2	DY582677	89137132	1.4167	1.1096	0.37829	1.13573	0.870894	-0.39066	0.245883	0.127165	-0.69976	-0.222481	-0.0417799	0.613868
11549	D021-A11			2.04089	0.0843556	1.6976	2.49982	0.463249	1.6844	-0.61629	-1.28348	1.34639	0.719226	0.563094	1.00731
7348	B043-E12	DY580740	89135195	-0.875831	-1.56782	-0.392302	-0.422836	-0.294925	-1.5312	0.0458127	1.02584	-0.528215	-0.0460416	0.250521	-0.923772
5175	B020-H11	DY583500	89137955	-0.92747	-1.56713	-2.14093	-1.80143	-2.28913	-1.15869	-0.0623958	-0.23402	0.14913	0.130966	0.0164426	-0.740727
3324	A042-E9	DY579422	89133877	0.935418	-0.515297	0.268339	1.11014	1.30888	-0.601306	0.204694	-1.7694	0.11707	0.425357	0.130878	0.087586
12487	D028-G4			0.291915	0.187024	0.592232	0.585382	0.408688	0.0778161	0.355854	-0.260991	0.00489394	0.671262	0.357187	-0.0559733
13263	D036-H11			-0.311593	-1.34638	0.393188	1.23053	0.306684	-1.64119	0.816996	0.303675	0.0429925	0.225923	0.503399	-2.99951
7875	C004-A11	DY585038	89139493	-0.275721	-1.23721	0.360841	-0.0139305	-0.162366	-0.358367	0.0687156	-1.20627	-0.0311586	0.142087	-0.0799115	-0.51933
10296	D009-H9			0.721398	0.494459	0.995586	0.884525	1.22127	0.956616	-0.434892	-0.262327	0.0938962	0.683369	-0.168214	0.227717
11109	D018-D6			-0.88916	-0.41263	-0.462238	-1.55929	-0.9415	-1.28257	0.913982	0.680246	-0.55181	-2.25541	-1.08995	0.474636
5582	B025-B10	DY582787	89137242	-1.17261	-0.916271	-1.48821	-1.27185	-1.41007	0.592125	0.413713	-0.569908	0.201409	0.130707	0.325568	-0.603719
2646	A035-E3	DY578322	89132758	-0.192972	0.508957	-0.102667	-0.662444	0.659484	-2.31866	0.441968	-0.0719295	0.0407188	-0.57412	-0.167622	-3.23677
9015	C015-H11	DY584682	89139137	0.176533	-0.0751338	-0.719105	0.123279	-0.131789	-2.15345	0.28927	0.657693	-0.0799542	-0.446463	-0.315428	-0.979157
14797	D052-H1			0.0761273	0.669657	0.347063	0.761135	0.407937	5.4791	-0.219184	0.813347	-0.146853	-0.510956	0.247538	5.37066
14025	D044-G6			-0.0375387	0.0793677	0.308036	0.0538078	0.0684709	-1.21184	-0.151165	0.578297	0.22317	-0.105459	0.042127	-1.24632
225	A004-C6	DY580009	89134464	-0.0571363	-0.277381	0.591803	0.620255	-0.206495	1.00017	-0.121932	0.0178581	0.535988	-0.168155	0.0325304	1.23306
5064	B019-F9	DY583393	89137848	0.196923	0.397213	0.146569	0.492268	0.00734487	-0.868942	0.350098	0.10979	-0.0700275	0.115169	-0.0762771	1.72026
12969	D033-G6			0.0586817	1.29375	-0.0645924	0.822028	-0.217133	3.47559	0.00155458	1.02708	-0.0429557	-0.105297	0.177703	-2.61493
9007	C015-G4	DY584674	89139129	-0.0206627	0.812601	0.663409	0.406842	0.287031	-0.197261	0.156336	0.00880313	0.00877824	0.499675	-0.097328	1.02231
1698	A019-F3	DY577894	89132330	-0.45546	-0.131649	-0.0860906	-0.439408	-0.436109	-1.74466	-0.0837986	-0.210399	-0.105236	0.282427	-0.0532015	1.64807
6430	B033-H7	DY581510	89135965	0.162163	-0.0138121	-0.0898418	-0.0515322	0.161902	-0.295139	-0.376353	-0.198509	-0.222702	-0.651141	0.391667	-0.163236
8106	C006-D3	DY585266	89139721	0.724857	1.01447	0.531105	0.171899	1.42061	-1.29866	0.604386	0.249298	-0.74232	0.739816	0.618102	-2.01076
5569	B025-A1	DY582773	89137228	1.17814	-0.169209	-0.879548	-0.605902	-0.325071	0.143325	-0.309904	0.808678	0.0564324	0.0586894	0.238362	-0.737354
2910	A038-C3	DY578768	89133204	-1.51054	-1.99381	-2.31497	-0.0839895	-1.93259	0.74361	-0.128104	-0.598721	-0.0378565	-0.171033	-0.631952	-0.750959
13471	D039-A4			-0.651442	-2.20946	1.06019	1.16489	0.506281	-0.42794	2.03774	-0.968501	0.256526	-0.332768	-0.0684852	0.46309
8767	C013-C4	DY584446	89138901	2.03699	2.82582	2.43141	1.91423	2.19727	-2.08567	-0.751549	-0.131417	0.505041	-0.733124	0.142508	-3.83133
10244	D009-D5			1.40439	0.723675	3.02439	2.00009	1.95545	-2.06446	-1.79605	-0.57745	-0.283434	-0.558233	-0.828131	0.593546
14881	D053-G1			-1.90653	0.710056	1.31484	1.07629	-0.150178	-0.192146	3.70331	0.402253	-0.750753	0.534984	-0.359227	1.27736
12299	D026-G8			0.176389	0.191321	-0.295221	4.06656	0.345598	2.16691	-0.353212	0.0515346	0.742319	-4.2408	0.102082	-2.15739
9241	C018-C1	DY584105	89138560	-3.17604	-1.1195	-0.317795	-0.438548	-0.515978	-0.364884	2.70463	-0.374362	-0.198538	0.0452989	-0.335768	0.143871
6473	B034-D2	DY581552	89136007	-1.04939	1.02313	-1.58623	-0.659128	-0.527603	2.77031	-0.0863545	1.66935	-0.336165	-0.528554	-0.453302	-0.903591
14070	D045-C3			0.471672	-0.174285	-0.888479	-0.351976	-1.10093	-0.350089	-0.184946	-0.730838	-0.00117678	-0.479519	-0.0106649	0.52527
12744	D031-D9			2.13223	0.633206	0.82854	1.12927	0.0875208	0.333048	1.09094	0.03202	0.444368	0.761601	0.404512	-0.0990058
15903	GS01CF06			-0.0874418	-0.0814561	-0.0468671	-0.199107	-0.17399	0.575987	0.0726312	-0.161847	0.0947913	-0.0769883	0.0989764	0.659385
13294	D037-B7			0.437666	-0.392305	-0.256058	0.412923	-1.05928	-0.321444	0.0986865	0.963604	-0.0664462	-0.601658	0.399739	0.585015
16046	GS01EB05			1.49004	0.54576	0.486123	2.67217	-0.321334	-0.0642932	-0.603137	-0.0377057	0.951744	1.22586	-0.0470063	0.339149
7024	B040-B12	DY582070	89136525	0.293909	-0.0187869	-0.289046	0.0753634	-0.270849	-0.183051	-0.251471	-0.328026	0.178248	0.094355	-0.1353	-0.0626488
10874	D016-A10			-0.295741	-0.230404	1.0934	0.35714	1.12901	-0.344037	0.697205	1.80878	-0.511785	1.02755	0.184946	-0.790094
7918	C004-D7	DY585080	89139535	-0.0462923	-0.821902	-0.472699	-0.480086	-0.52351	0.51129	0.545068	-0.442192	-0.999048	-0.619105	-0.439533	0.341031
204	A004-A9			0.107017	-0.13258	-0.0330102	0.0401054	0.0110577	-1.6407	-0.0548973	-0.20603	0.150459	0.0245656	0.002004	1.64571
5409	B023-C6	DY583731	89138186	0.203308	-0.869595	-1.10543	-0.577846	0.299298	0.555596	0.481368	-0.885935	-0.547925	0.728157	1.59218	-1.8406
7813	C003-D1			0.358146	0.771441	0.422707	0.0662309	0.135485	1.77986	0.0883597	-0.00273307	-0.0606341	-0.100659	0.215211	-0.236766
2286	A030-G3	DY578740	89133176	-0.501703	-1.34014	-0.155098	1.8303	1.96085	-0.28376	0.26206	-0.810394	0.600888	-1.65176	-4.05778	-0.320506
3336	A042-F9	DY579434	89133889	0.729722	-0.291192	1.30081	0.521074	0.571911	0.814676	-0.709541	-1.76994	0.0810183	-0.138647	0.0979482	-0.319955
256	A004-F12			-0.622295	-1.07659	-1.07948	-0.57429	-1.89053	-0.293392	-0.0936864	0.31465	-1.04077	0.325515	0.740415	-0.53541
13358	D037-H10			-0.714341	-0.386303	0.180783	-0.326035	-0.308173	-1.3403	0.84048	1.01905	-0.126098	-0.447681	0.17369	1.21335
16668	GS01KF03	DY586196	89140651	-1.14126	0.746006	1.65072	0.0740418	0.618547	0.862947	-0.317618	-0.850344	-2.63581	1.0278	-1.029	-0.951668
14414	D048-H10			-0.0688353	0.0797465	0.257279	0.125513	-0.0599806	0.293232	0.104676	-0.17385	0.178217	0.196427	-0.144861	0.509807
16650	GS01KD09			-1.43091	0.250729	-0.34177	1.12243	-1.8167	-2.16355	0.578019	0.0884527	-0.536656	2.22933	-0.417021	-0.164634
1690	A019-E7	DY577888	89132324	-0.165218	-3.70054	-0.412191	-0.0997235	0.670019	0.161808	0.163005	-3.81955	-0.119359	-0.0110922	0.263126	0.847537
5952	B028-H9	DY583033	89137488	-2.08757	-1.72781	-2.1384	-2.15094	-1.97416	0.281595	-0.43953	0.698042	-0.0831403	-0.082726	0.331115	-0.400982
5018	B019-C10	DY583348	89137803	0.313367	-0.990024	-0.670658	-0.74165	-1.24283	0.281211	-1.95286	1.85925	0.825968	1.84753	0.746712	-0.247861
599	A008-B8	DY580643	89135098	0.28167	-0.478959	-0.173091	0.432226	-0.405921	-2.17452	0.209301	0.0499332	-0.379123	0.230991	0.324089	-2.26196
13378	D038-A7			1.4403	0.233009	-0.192654	3.58394	0.752507	-0.637403	1.30232	1.26576	0.39403	2.65013	0.961141	-0.578488
1419	A016-G11	DY577692	89132128	0.131022	0.584792	0.361956	1.15423	0.223513	1.44452	0.220271	-0.233876	0.295615	0.0576288	0.448804	1.4087
7169	B041-F2	DY582358	89136813	-1.08982	-1.12668	-1.538	-1.27485	-1.44383	1.47443	0.25643	1.08247	0.404059	-0.489586	0.392792	1.48668
14308	D047-G12			1.22478	0.988841	1.1138	3.42585	0.850873	1.62718	-0.638632	-0.932201	-0.501633	0.245063	0.697578	-1.33695
5388	B023-A9	DY583711	89138166	-1.57403	-0.550141	-0.755832	-0.753156	-1.54864	-0.430134	-0.0869079	0.541311	0.971102	0.236944	0.385927	0.340243
7585	C001-A1	DY584782	89139237	-1.07891	-1.31942	-1.95462	-0.975648	-2.12403	-1.85328	0.195202	0.176348	-0.401971	0.210341	0.089525	0.825287
5096	B020-A5	DY583425	89137880	-0.448731	-0.321796	-1.16758	-0.926036	-1.56787	2.44334	0.0358151	-0.422267	0.263388	-1.12105	0.583343	-2.31456
6687	B036-F11	DY581788	89136243	0.418653	-0.243209	0.388047	0.606547	-0.139589	-1.09365	0.69508	0.0677121	-0.132491	-0.461869	0.944716	-1.62866
7742	C002-F10	DY584925	89139380	0.0328933	-0.889773	0.418026	-0.0857301	-0.271208	-3.31105	0.259517	-1.06972	-0.36334	0.661064	-0.119722	-3.44896
947	A011-G8	DY580552	89135007	-1.79822	-1.26635	-1.7453	-1.8413	-0.689995	-1.86603	-0.164547	-0.0613827	0.156198	-0.0236	0.589851	-0.000521484
4413	B012-H6	DY582168	89136623	-1.82363	0.535339	-1.03975	-1.54914	-2.16065	-2.31229	0.28364	2.52041	-0.296659	0.181179	0.521527	-1.258
11639	D021-D9			-1.48226	-1.28251	-1.50134	-0.557545	-1.1546	0.542124	-0.0643021	0.345252	-0.232073	-0.262954	-0.0207464	-0.204553
9094	C016-F7	DY584757	89139212	0.130711	-0.0734472	-0.572011	0.101397	0.285257	0.406986	-0.0342641	-0.189271	0.30449	-0.0988944	0.161506	0.0171607
13048	D034-F12			1.73611	0.774545	0.339088	2.51559	0.5827	0.454783	0.934839	-0.19666	0.0414732	1.01715	0.573853	-0.0591118
12471	D028-F11			1.02979	1.70266	0.801033	1.00488	1.24529	2.40593	-0.267807	0.685396	0.0685222	-0.113769	0.415395	-0.708608
8358	C009-A3	DY585500	89139955	0.0932813	-0.271328	-0.637793	-2.21744	-1.28957	2.44668	0.429353	0.273233	0.201315	-0.366937	0.5042	-2.33751
17558	GS01TH05			0.944336	0.634425	1.32755	1.27304	0.211883	-0.119007	0.0886174	0.856859	0.567503	1.40459	0.0298271	0.108828
2238	A030-C3	DY578653	89133089	-0.20663	0.159511	-0.204172	0.932597	1.25632	-4.63171	0.121156	-0.368678	0.22012	1.11157	-0.96336	-0.070364
4637	B015-C2	DY582598	89137053	-0.436633	0.350313	-0.177554	0.477989	-0.450581	-1.92779	0.248984	0.145625	-0.0963728	0.0340698	0.126562	-2.19745
13696	D041-D12			-0.0865009	0.342346	-0.563561	0.870929	-0.30777	-0.532157	0.439385	0.646838	-0.117166	-0.061563	-0.201805	-0.129627
13183	D036-A4			0.771229	0.774921	-0.0391589	0.85896	0.507029	0.0300514	0.504924	0.829188	-0.107334	-0.558185	1.1547	-2.11934
2869	A037-H1	DY578693	89133129	0.3589	-0.898276	-1.25329	-0.354999	-0.997367	-3.48127	0.137234	-0.0361325	-0.415012	-0.656333	-0.147069	-2.54728
6630	B036-A3	DY581705	89136160	0.682878	0.308569	0.177971	0.599633	0.119786	0.684175	0.0619052	0.182925	0.16907	0.0580243	0.412448	-0.0234743
8340	C008-G9	DY585483	89139938	0.161898	0.842167	1.23582	0.626277	-0.832014	-1.62573	0.881785	0.277199	0.407297	0.923404	0.322609	-2.11533
12960	D033-F9			-0.436974	0.134731	-0.701745	-0.00779848	-0.423936	0.222902	-0.558166	1.08845	-0.0626403	0.64233	0.114051	-1.0065
1906	A021-G7	DY578196	89132632	0.383017	2.24012	1.31353	0.589371	0.360589	0.888695	-0.181004	1.39324	0.316337	0.550585	-0.460685	0.268613
4623	B015-B11	DY582570	89137025	-1.34199	1.23877	-1.14019	-1.77834	-0.652942	-1.61618	0.395129	2.56265	0.435376	-0.648554	0.206974	0.991786
14134	D045-H7			-1.00573	-0.262944	0.263222	-0.425494	-1.16498	-0.205395	-0.547885	0.856257	-0.512346	0.0860395	0.854883	0.427828
10419	D011-C11			0.425035	0.156901	0.37375	0.880856	0.528379	-1.41739	0.509682	1.40922	0.0383636	-0.0353481	0.425256	-1.73317
14415	D048-H11			0.599452	-0.320688	1.49908	1.32252	0.0672654	0.371647	-0.312023	-1.20643	-0.143282	-0.0135349	-0.230464	0.419714
2139	A027-C11	DY578473	89132909	0.249154	2.25909	-0.808442	-0.331452	-0.0947768	-0.407471	-0.135396	2.12701	0.354658	-0.594805	-0.0540232	0.497224
3366	A043-A3	DY579462	89133917	-0.595563	2.33725	-0.678038	-0.815634	-0.582669	0.0856039	0.659265	3.82221	-0.548233	-0.0058895	0.312391	0.567556
1753	A020-C1	DY577967	89132403	0.387696	0.197139	0.00711158	-0.399849	0.0843489	-2.19998	-0.330865	0.230877	0.0382888	0.178885	0.354648	2.38332
3625	A045-G1	DY579756	89134211	0.416642	0.312469	-0.94618	-0.136795	-0.703068	-0.558695	0.524828	-0.0482363	-0.321804	-0.256314	-0.254292	-0.615982
11008	D017-D12			0.798926	0.225186	1.65478	1.05243	1.31943	0.394939	1.00094	0.35632	0.101334	0.88964	0.860022	0.375676
12206	D025-H10			0.0133554	1.16465	-0.42755	0.752478	-1.45062	-1.98441	-0.60913	0.347649	-0.395509	-0.599062	-2.00873	-2.68411
12873	D032-G6			-0.633555	-1.28975	-0.359283	0.270065	-1.10172	0.0462556	-0.0571041	1.33876	0.113036	-0.0618556	-1.09726	0.077718
13013	D034-C2			6.21155	0.758777	0.33509	3.01441	0.994289	2.72136	-4.45435	-0.914505	0.293278	2.21596	1.0522	1.30227
6537	B035-A6	DY581616	89136071	-1.48187	-0.523709	-1.83591	-1.23924	-1.69241	0.858814	-0.128677	2.23308	-0.980068	1.12487	-0.190263	-2.54636
16870	GS01MG01	DY586695	89141150	-0.262666	-0.555726	1.90488	-1.61482	-0.204117	-1.57265	-1.08639	-0.689176	-1.62908	-0.012146	0.446122	0.896265
17840	GS01WG11	DY587422	89141877	-0.0608966	0.452651	0.0273704	-0.228915	-0.478498	0.711628	-0.0251105	-0.122943	-0.699275	-0.780244	-0.430249	-0.225314
4943	B018-D8			-0.120513	-0.48538	-0.0704256	-0.0883343	-0.791336	-2.16592	0.594059	0.11569	0.158509	0.281553	-0.0146282	-2.07363
12212	D025-H5			-0.0488481	-0.466819	-0.401402	-0.352835	-1.27249	-0.183209	-0.0569632	-0.327652	-0.193949	0.210059	-0.466089	-0.0181006
11565	D021-A8			-0.111455	0.795221	0.0950619	-0.122	0.339079	0.106209	-0.0582847	0.269062	-0.176062	0.172734	-0.196278	-0.337253
13902	D043-E3			-4.15635	-1.46592	-0.304017	-0.777377	3.20709	-4.28655	0.236892	2.74385	3.48007	-3.36848	0.724377	0.132194
2157	A027-D6			0.531617	0.61279	2.34529	2.41573	1.01052	-0.182904	-0.98488	-0.90042	0.308152	-0.0298616	1.03266	-0.0489185
5511	B024-D11	DY582722	89137177	3.01793e-05	0.0990449	-0.760532	0.330983	-0.784319	-0.022479	0.0314587	0.270241	-0.393622	0.391449	0.245632	-0.0954431
2637	A035-D6			0.945857	-2.11352	-0.375955	-1.15939	1.12631	0.103942	-0.136871	-1.46729	0.0349638	0.368195	-0.555349	-0.151323
14092	D045-E12			1.08555	0.918414	0.299574	0.0760703	0.557107	0.994388	-0.0411224	0.0145154	0.808317	0.00679635	0.154802	0.070493
8090	C006-C10	DY585250	89139705	-1.4941	-1.28162	-0.98969	-1.32859	-0.693743	-0.365705	0.377264	0.912255	-0.179916	0.399538	0.14093	0.010856
9515	D003-D3			0.373027	0.703605	0.144487	-0.189731	-0.344024	-0.385456	-0.0147104	-0.0776487	-0.234012	0.319504	0.0152641	-0.110529
9985	D005-H1			0.134232	0.280044	-0.0588376	-0.0945314	0.11971	0.284898	0.241113	0.1078	-0.0798341	0.0779776	-0.405835	0.292758
3546	A044-H3			-0.85884	1.60614	-0.626231	-0.367708	-0.0228709	1.95267	0.133404	1.61245	0.546949	-1.30007	-0.441186	-2.96607
9689	D004-C6			0.659223	2.01539	0.387172	1.02709	0.74924	3.17344	0.538029	1.07419	-0.0161192	-0.00164034	0.175098	2.29689
14393	D048-F2			-1.10788	-0.62899	-0.815673	-1.15838	-0.554353	-2.56496	0.573101	0.268971	-0.615801	0.613423	-0.201169	0.176105
9302	C018-H10	DY584166	89138621	-1.09766	-1.0586	-0.818731	-1.42545	-1.57276	-3.06653	0.598264	-0.086625	-0.141959	0.313477	-0.0827382	-3.29355
13924	D043-G12			1.91181	0.628188	1.08139	0.346546	2.07751	0.215799	0.846562	1.62675	0.108989	-0.230372	0.246563	-1.28524
17962	GS01YB01	DY587600	89142055	-1.52398	-0.223798	-1.7118	-0.766908	-0.928009	-0.654107	0.263174	-0.212661	-0.722999	-0.922119	0.67457	-0.324029
4622	B015-B10	DY582568	89137023	-1.32479	-1.11744	-1.68897	-1.82558	-1.88221	-0.4139	0.0936812	0.926131	-0.218009	-0.305802	0.34991	0.838445
11799	D022-C5			2.64798	1.96272	0.892029	2.49637	1.47328	-2.42063	0.0527225	0.469299	1.21145	-0.244931	-0.324677	3.33828
9967	D005-G12			0.86339	1.14244	-0.00257265	1.32127	0.674425	0.342596	0.794257	0.452925	-0.643021	-0.327254	0.340149	-0.111654
4611	B015-A11	DY582547	89137002	-1.20681	-0.250082	-0.931135	-1.37497	-1.38114	-1.59363	0.172806	0.395793	0.369998	-0.616047	0.417635	1.69694
705	A009-C6			-1.17901	-1.65517	-0.980123	-1.35459	-0.720441	0.884923	0.371424	0.167169	-0.48532	-0.127938	0.210185	0.0180426
13709	D041-E2			0.493647	-0.405689	1.33196	0.331757	-0.36124	1.04304	0.581464	1.41116	-0.406507	0.942518	0.986508	0.972788
7331	B043-C8	DY580724	89135179	1.32332	1.92122	0.263014	0.577495	0.481679	1.47119	0.71871	1.08253	-0.00751444	-0.162391	-0.314107	-0.205061
14318	D047-H10			0.407008	0.816042	1.02056	0.352803	1.11785	0.469447	0.354578	-0.791243	1.06266	0.408245	-0.192668	-0.379005
17832	GS01WG03			-2.39464	-3.29851	-0.73636	-1.78519	-0.739487	-1.76664	0.925377	-0.543118	1.14143	2.05906	1.1053	0.649947
7061	B040-E2	DY582144	89136599	-1.41614	1.22204	-0.548724	-1.75242	-0.795493	2.04979	-0.193424	1.76235	0.969485	0.842662	-0.263662	-2.95641
12241	D026-C1			1.08494	0.623212	1.55787	3.19106	1.70401	6.12196	0.103615	0.0415061	0.607937	0.013403	0.250427	-2.11454
4985	B018-H2	DY583315	89137770	-0.533352	-1.79005	-1.46902	0.788076	-0.35654	-0.637111	-0.0397416	0.618184	-0.122995	-0.592705	-1.23158	1.07769
13816	D042-F12			1.44294	0.920148	1.128	0.136357	0.492167	3.3739	1.23334	0.166155	-0.772175	-0.66022	-0.566247	3.65943
8094	C006-C3	DY585254	89139709	-0.624562	1.09159	-0.646619	-0.397614	-0.923967	-2.02113	0.500744	0.65693	-0.982959	-1.36013	0.714056	2.89036
2428	A032-C12			0.516165	1.4037	0.277479	0.88753	1.30956	0.204416	-0.49712	1.46791	-0.385458	1.37635	-1.50991	-0.104317
4501	B013-H1	DY582337	89136792	-0.120572	-1.4297	-0.541358	-0.755449	-1.20872	-0.347618	0.377966	-1.21461	0.139421	-0.152841	-0.0900303	0.141002
15290	G028-F05	DY586352	89140807	0.936213	1.78103	1.5776	0.187744	1.2548	2.14129	0.210232	-0.40417	0.1437	0.599207	-0.600433	0.00222744
15858	GS01CB09			-2.68528	-1.15691	0.289689	2.28518	0.104346	2.50228	-0.321168	0.778123	0.0662714	0.744959	-1.1648	-2.49971
11355	D020-A10			1.12678	0.932693	0.804789	-0.0534158	2.69194	1.59631	-0.576438	0.0694677	0.375854	0.174333	-2.16236	1.79889
8214	C007-E3	DY585362	89139817	-1.54531	0.0023551	-1.23097	-1.08177	-1.2961	-1.07943	-0.0806634	2.09132	0.256584	-0.132793	0.0816456	0.526473
17703	GS01VD06	DY587549	89142004	-1.95773	0.359234	1.93391	0.0396349	0.54155	-0.00943949	1.36578	-0.0184063	-0.171373	1.77526	0.608683	-0.0200542
4569	B014-E6	DY582473	89136928	-0.92275	-0.925859	-1.21062	-0.701892	-1.86701	-1.66614	0.522592	0.465039	0.0842355	0.385198	0.196534	1.36464
429	A006-D6	DY580296	89134751	-1.4469	-0.819082	-0.393809	-1.17253	-1.41531	1.25315	-0.256619	-0.185684	-1.89013	-0.149761	0.759657	0.00326128
5199	B021-B11	DY583524	89137979	0.965126	-0.0465208	0.467235	0.647464	-0.0551848	0.806615	-0.0566987	-1.0454	-0.868275	-0.254078	0.826286	0.361501
39	A001-D11	DY579711	89134166	2.45785	-1.40766	0.888632	-0.60887	0.00161647	0.212887	-2.28537	-0.972739	1.91572	-0.29268	0.4989	-0.203532
6133	B030-H1	DY581220	89135675	-1.19704	-0.942805	-0.946868	-0.496832	-0.713242	-1.48929	0.336975	-0.104424	0.221624	-0.310906	0.532272	1.57803
6899	B038-G8	DY581051	89135506	-1.06847	-0.800652	-0.720089	-0.315947	-1.03282	-0.892416	-0.742377	0.0136016	-0.132909	0.00192474	0.0186024	0.283209
14639	D051-B8			0.273078	1.00018	-0.208631	0.332707	0.105612	0.118023	-0.169749	0.121186	-0.43925	0.758541	0.232155	-0.884222
2678	A035-H10			-1.26657	-2.42811	0.216944	-2.07954	0.388165	-1.75883	-0.339004	-0.482246	-0.451871	0.628412	-0.213267	-1.53234
14736	D052-B9			0.665611	0.66996	1.08668	-0.14942	-0.0536349	0.380295	1.14036	0.577182	-0.135691	-0.167053	-0.120487	-0.34976
10830	D015-E3			-0.146032	-0.619407	1.01416	0.396933	0.31351	-0.943917	0.554387	1.72584	-0.134524	-0.0207112	-0.181086	-1.24142
8854	C014-B7	DY584528	89138983	0.515654	0.336393	0.278237	-0.774592	-0.643214	-0.718001	0.57247	1.30096	0.861043	-0.599383	-0.164913	0.278222
18251	X001-B3			0.856545	0.370716	0.35733	0.409732	0.0718008	2.66451	-0.354985	-1.00013	-0.30112	0.270544	0.203987	1.32282
17716	GS01VE07	DY587330	89141785	-2.93225	-1.1719	-1.9986	1.89544	-1.42769	-0.39108	-0.528675	-2.69124	-0.274799	-3.29186	-0.363519	0.729822
13023	D034-D11			-0.269576	0.872511	0.981631	1.36463	0.875132	-0.0184878	-0.0406713	0.262306	0.0372975	0.270461	0.980927	-0.533013
13949	D044-A2			1.26017	0.323381	0.412709	2.07196	2.19134	0.0607616	-0.861882	-0.226713	-0.437948	-1.32352	1.4162	0.0462511
2324	A031-B5	DY577919	89132355	-1.34793	-1.37374	-2.1785	-0.680385	-1.41747	-2.61547	-0.14688	1.21838	-0.0728114	0.519282	0.313354	0.172149
15279	G028-E06	DY586346	89140801	-0.307807	-0.99904	-0.434366	0.178546	0.88455	-0.670829	-0.633666	-0.238943	-0.0558457	0.302412	-0.0220198	0.543293
16349	GS01HC08	DY585913	89140368	-0.972316	-0.980874	-0.826522	-2.78927	-2.59748	-0.373123	0.2493	0.609241	-0.810456	0.596469	-0.281977	-2.68034
13406	D038-D10			0.200701	0.359723	-0.506196	1.68662	0.670847	1.00229	0.69266	0.93504	-0.456433	-0.0300772	0.900424	-0.731654
6724	B037-A12			-2.1453	-1.9857	-1.92854	0.749008	-1.12797	-0.0877106	-0.280211	1.53432	-0.404072	3.83058	0.0833412	-0.911062
4533	B014-B6	DY582400	89136855	-1.46934	-1.61751	-2.39445	-1.27371	-1.20869	-1.55718	0.104711	0.666231	-0.226309	0.263201	0.145464	-0.29131
4466	B013-E10	DY582267	89136722	-1.26307	-2.57712	-1.50805	-1.81589	-1.15749	-0.140363	-0.251399	-1.44947	0.971474	-0.143474	0.334409	0.184111
96	A001-H9	DY579807	89134262	2.74457	1.38922	1.27727	0.811622	0.660631	-1.28723	0.361773	-1.47122	-1.52857	-0.0407047	-0.658271	1.21748
742	A009-F7	DY580431	89134886	-1.59295	-1.22881	-1.33736	-1.2275	-1.00085	-2.05362	0.184051	0.402492	-0.504175	-0.0234094	0.0490795	0.58829
14056	D045-B12			1.30546	1.37472	0.821813	0.868603	1.15881	-0.851688	0.099804	-0.524655	-0.00893222	0.110977	0.199242	-2.01437
11509	D020-G4			0.581514	1.07522	0.660595	1.21845	0.216683	1.03534	-0.172561	-0.476859	-0.668018	1.11542	0.327586	-0.272495
10411	D011-B4			0.0387664	-0.973235	-2.73174	-2.42827	-6.32404	0.439	-0.132025	-2.38642	-3.71153	2.87524	-0.0882117	-0.0443956
2281	A030-G1	DY578730	89133166	-0.134452	-0.0714271	0.155356	-0.13685	-0.0488705	-0.886359	0.314349	0.00466203	0.170625	0.17599	-0.396403	-0.989461
16168	GS01FD07	DY585833	89140288	0.396598	2.08611	3.43766	1.37763	3.10676	5.58356	0.491259	0.260482	0.958098	-0.835226	-0.833287	4.05488
109	A003-B1	DY579829	89134284	0.720236	-0.429481	-0.527459	-0.278129	-0.89503	2.00294	0.0998595	-0.737378	-0.295106	0.487232	0.0178167	-1.66363
17500	GS01TC07	DY587165	89141620	1.6982	0.927019	0.557613	0.537449	1.8314	1.64427	-1.08859	-0.807421	0.238972	0.112647	-0.764085	1.56635
3580	A045-C12	DY579678	89134133	-2.11786	-1.4604	-0.941146	-4.26623	-0.919757	-1.45854	-0.242022	-1.52153	-0.123919	-2.22845	-0.548376	1.25174
4409	B012-H2	DY582160	89136615	-0.40113	1.40274	-1.50336	-1.40954	-1.76718	-0.581108	-0.372134	1.9354	-0.206261	0.290335	0.235795	0.619105
10138	D008-C7			-0.156854	-0.359248	0.194375	0.189263	0.0286494	-1.17264	-0.0383613	-0.490268	0.186846	-0.0419533	-0.158226	-0.923734
8491	C010-D4	DY585631	89140086	-0.0488465	-0.445499	0.838614	0.601105	0.0543037	-0.450424	-0.301459	-0.269884	0.0953123	-0.126906	0.39576	-0.855637
7385	B043-H2	DY580776	89135231	-0.129999	0.648833	-0.293482	0.271647	-0.390281	-2.28586	-0.39001	0.0983252	-0.13947	-0.334269	-0.367972	-2.8646
18023	GS01YG02	DY587646	89142101	-0.14786	-0.892523	0.286451	0.338563	-0.46215	0.172982	0.0665077	-0.79644	0.0479572	0.19317	0.409881	0.0778645
13184	D036-A5			0.260208	0.186388	-0.0983694	-0.474903	0.590146	-1.68552	0.918965	0.955714	-0.302944	-0.583848	0.44223	-1.92998
4608	B014-H9			-1.88986	-1.74226	-1.61476	-0.735504	-2.24854	0.371753	-0.0944619	-0.637867	0.0745146	0.00816619	-0.0920811	-0.474323
17275	GS01QH10			0.887538	0.46617	2.26921	-2.71074	1.71395	1.07273	-0.914906	0.735408	0.894152	-1.1026	-1.33789	-1.01057
17531	GS01TF02			-1.63659	1.40958	-1.62981	-0.974886	-0.41915	-1.08608	-0.315264	-1.64836	-0.0621721	1.30333	-1.08489	0.984243
734	A009-F10	DY580425	89134880	-1.27331	-1.09178	-1.0139	-0.669831	-1.20108	-1.06213	0.374609	0.773891	0.96874	0.454244	0.00661363	0.463413
14515	D049-H4			-1.2917	1.1942	0.57625	1.20724	2.04988	-2.4794	0.565415	1.88568	1.99483	-1.72742	0.414556	-0.123752
3077	A040-A2			0.419771	0.686923	-0.756758	-0.243629	-0.926574	0.817076	0.112554	-0.0856631	-0.206075	-0.0129765	0.0146371	1.18532
13550	D039-H10			-1.0142	-2.23635	-0.00775862	-1.65324	-0.442078	-0.968364	0.351711	-0.111693	0.152917	0.36163	-0.527886	0.61691
8826	C013-H3			-1.63173	-1.25445	-1.5686	-1.96813	-1.20002	-1.37296	0.548561	0.656009	0.849285	-0.379108	-0.281249	0.370903
426	A006-D3	DY580293	89134748	0.597325	0.147878	-0.13027	0.0456904	0.172545	-1.83971	-0.130554	-0.0942747	-0.189242	-0.2228	-0.0224933	-1.59625
458	A006-G10	DY580315	89134770	-0.537307	-0.505978	0.301804	0.659071	-0.485959	-0.925906	0.119887	-0.261327	-0.0632175	0.236544	1.10728	-1.38626
1625	A018-H2	DY577831	89132267	0.294142	-0.0931597	-0.214595	-0.262384	-0.674412	0.361303	-0.157721	-0.841159	-0.551992	0.387412	-0.249022	0.685502
8616	C011-F9	DY584301	89138756	-1.74297	-0.574434	-0.581006	-0.99614	-0.333387	-1.42824	0.952458	0.055736	-0.302749	0.623444	-0.0280332	1.22797
15593	G031-G08	DY586591	89141046	-1.18295	-0.796195	-0.213106	-0.0771496	-0.752819	-2.43071	-0.141568	-1.24149	0.250781	0.0063932	0.806983	-0.639962
13775	D042-B8			0.00791839	0.180722	0.488195	0.947997	0.365954	0.383075	0.393267	0.784508	0.378696	0.372894	1.01648	-0.954066
6794	B037-G10	DY581989	89136444	-0.426908	0.545009	1.3352	0.860502	0.0092104	1.0699	0.182368	-1.08876	-0.443716	0.155058	-0.219305	-0.342565
13630	D040-F7			0.561301	0.269173	0.45291	0.586158	0.40493	0.488777	-0.528546	-0.48723	-0.662933	0.470386	0.468953	0.3074
13575	D040-B11			0.385521	0.095503	-0.285189	0.88485	0.779483	1.32204	1.01767	-0.534188	-1.25913	0.0876246	1.00454	0.240445
4619	B015-A8	DY582562	89137017	-0.242817	-0.264909	-0.925226	-0.122559	-1.49614	-0.549721	0.703689	0.292435	0.118704	-0.198581	-0.0885959	1.08755
9050	C016-C10	DY584717	89139172	-0.0908272	-0.0526003	-0.903129	-0.176232	-1.19194	-0.115248	-0.10117	0.0576614	-0.384893	0.841485	-0.0909348	-0.433976
1378	A016-C7	DY577661	89132097	-0.141096	-1.2248	0.160834	-0.0457852	0.265894	-2.20878	-0.0412744	-0.464709	0.576237	-0.446145	-0.135055	-1.51538
11207	D019-B9			0.673287	1.84391	0.586123	0.415621	1.13005	1.92811	-0.223016	-0.0893914	-0.0265222	-0.353722	-0.435934	-0.0681872
7621	C001-D1	DY584812	89139267	-1.23389	-2.25755	-1.2618	-0.503293	-1.52112	-1.08177	0.402337	0.0194662	0.00109016	0.209682	-0.184333	1.11337
12807	D032-B11			3.18433	-0.803295	2.09112	0.312797	3.27454	0.1053	0.692776	-0.804617	-1.3204	1.77123	1.18513	1.23692
5453	B023-G2	DY583775	89138230	0.310633	2.17131	-0.945432	-0.801087	-0.340085	-0.291617	-0.155706	1.35502	-0.431164	0.146174	0.447934	1.18629
3598	A045-D7	DY579708	89134163	-2.39718	-0.423607	-2.54613	-2.78112	-1.94177	-2.20564	-0.289011	0.731336	0.0369595	0.0612648	-0.629752	-0.672249
4946	B018-E10	DY583276	89137731	-0.819712	-0.469916	-0.289066	0.0762037	-0.751826	0.110072	0.269555	0.171049	0.0812868	-0.335536	0.627219	0.209367
18053	GS01ZA08	DY587672	89142127	-0.378677	-1.45797	-1.77205	-3.3064	-2.78452	-0.209068	-2.37991	-2.5686	-0.81452	0.359532	-0.387241	-0.558855
322	A005-C7	DY580163	89134618	-0.458117	-0.474552	-1.47314	0.0639594	-1.06271	-0.454345	0.795203	0.355566	-0.295157	-0.206766	0.683676	0.256776
7099	B040-H4	DY582223	89136678	0.814056	-0.647268	-0.0715331	0.665619	0.264097	-1.49602	-0.370509	0.607898	-0.743369	-0.0825802	-0.671802	1.03766
4429	B013-B1	DY582197	89136652	-0.625692	-0.635971	-0.616337	-0.3057	-0.86819	-0.634875	-0.136675	-0.437334	-0.152178	0.303229	0.261303	-0.388065
681	A009-A6	DY580384	89134839	-1.49228	-1.28937	-0.647498	-0.59256	-0.552636	-1.42868	0.0118456	0.0735371	-0.306883	0.0645141	-0.356781	0.210727
10779	D015-A11			0.150296	-3.64292	0.120118	-0.225613	-0.333708	-1.66845	0.520928	0.944173	-0.855531	0.185493	0.523968	1.62211
4275	B011-E11	DY581921	89136376	-0.623855	1.81477	-1.0888	-1.42411	-1.37241	-1.79636	-0.301559	1.90674	0.20008	-0.11798	-0.00324876	-0.176141
16347	GS01HC06	DY585911	89140366	-2.02186	-2.25659	-1.39899	-0.503022	-0.361546	-0.0909803	-0.275845	-0.680336	-1.11466	1.51467	1.2781	0.0653365
15308	G028-G11	DY586364	89140819	-0.545745	-0.450759	-1.27125	-0.908362	0.293143	-1.24787	1.83739	0.437543	1.82892	-2.22988	-0.651567	1.32246
17937	GS01XG12	DY587499	89141954	-0.413889	-0.365406	-1.95048	-1.31709	-0.481695	-0.866156	0.413001	0.706835	-0.161021	0.537658	0.986618	0.803152
12038	D024-B10			4.1898	1.14024	2.61546	3.74025	3.06867	1.68154	1.46436	0.031002	0.942126	1.64409	-0.432385	0.509909
13534	D039-F7			0.0371343	0.0142565	0.323693	0.270359	0.0418306	0.657872	0.0499862	-0.126665	-0.341849	-0.0276245	0.103701	0.0543826
2546	A034-E10			-1.66154	-1.93498	0.888054	-1.94932	-0.849145	-1.62208	-2.22342	-0.997851	-0.703891	-0.99906	-0.383223	1.73346
18323	X001-E3			0.836878	0.995108	1.27992	0.406195	1.00551	1.40703	-0.249487	1.3647	0.0533578	1.43825	0.0407578	-0.511229
13306	D037-C7			-0.193692	0.521931	0.157225	0.0349423	-0.0330111	1.04617	-0.17835	0.921693	-0.221331	0.28742	0.420187	0.685287
2241	A030-C6			-2.09957	0.135051	0.696667	1.07174	2.57239	-1.93436	2.08991	-0.0982515	0.384409	1.83971	-0.852248	-1.3096
6888	B038-F9	DY581040	89135495	-0.0497737	-1.53357	-0.334235	-0.306222	0.0402586	-0.603155	-0.256945	-1.68423	-0.0616792	-0.100659	-0.107408	-0.277078
10755	D014-G11			0.404056	0.706942	3.29217	3.15172	2.13423	0.047992	-0.360861	-0.62399	2.61976	-2.95418	1.47553	-0.0426949
6953	B039-D2	DY581104	89135559	-3.31609	-2.83882	-2.70567	-2.01016	-2.22628	-0.0640557	0.961428	-0.94706	-1.12718	0.944016	0.589966	-0.0200269
3817	A047-G1	DY580052	89134507	0.48341	1.00123	0.570433	1.05504	1.67377	3.09143	-0.0274377	-1.33801	0.872561	0.0244047	-0.171605	-0.137582
7482	B044-H3	DY580870	89135325	0.824873	-0.824278	-0.08878	0.260115	-2.06829	-1.60023	-0.516697	-1.04216	1.4515	0.91411	-0.161455	-0.569316
1824	A020-H9	DY578079	89132515	1.93729	2.35778	-0.588431	-0.245983	-0.418658	0.257045	1.09004	2.6651	0.128921	-0.37959	0.0722064	-1.0851
102	A003-A3	DY579817	89134272	-0.097722	-2.52132	-0.861844	-1.09342	-0.880298	0.165438	-0.08206	-2.81458	-0.200997	1.02046	1.07313	-0.0569464
14490	D049-F3			1.11088	1.44011	1.99813	1.87119	0.815688	0.872472	-0.0506692	-0.514083	0.209492	0.770456	-0.0514273	0.119871
6460	B034-C12	DY581539	89135994	-0.118549	-0.749953	-0.1068	-0.401727	-0.648163	-1.43636	-0.223058	0.347417	-0.43247	0.332312	0.167185	3.39162
11937	D023-A6			-0.132299	0.369753	0.172036	0.237031	-0.221482	-0.231977	0.076382	-0.192723	-0.385429	-0.251305	-0.0770912	-0.200214
5605	B025-D1	DY582808	89137263	0.759628	0.847622	1.16028	0.953463	2.10586	1.32207	-1.2116	-0.0577165	0.479712	-1.24937	0.499768	-0.970105
8056	C005-H12	DY585216	89139671	-2.17534	-2.36801	-0.201368	-1.06989	-1.7974	1.27916	-0.381645	-0.8997	-1.86352	0.295638	0.209973	-0.41052
8841	C014-A6	DY584515	89138970	-0.24448	-0.556746	-0.247569	-0.469577	-0.805768	-2.33056	0.440837	0.803594	-0.783375	-0.617015	0.393863	0.35987
6503	B034-F8	DY581582	89136037	0.32232	-0.646242	-1.13413	-1.20819	-0.378715	3.94593	-0.746504	0.412609	-0.0479486	0.459992	-0.0201307	4.05602
1053	A012-H6	DY580630	89135085	-0.299051	-0.760973	0.315881	0.0452807	-0.66542	-1.28428	-0.438515	-1.10098	-0.0164148	-0.0609327	0.783015	0.694657
3461	A044-A2	DY579557	89134012	-0.312544	-0.50537	-0.833319	0.493331	0.947492	-2.66622	0.921353	-1.81902	0.09265	-0.502402	-0.561317	2.64009
8384	C009-C5	DY585524	89139979	1.09729	0.893433	0.439044	1.8795	0.285775	0.256077	0.235625	-0.100273	-0.586403	0.581977	0.218862	0.0821611
4293	B011-F6	DY581948	89136403	-1.24968	-1.21189	-0.462665	-1.35148	-0.140274	-1.14322	-0.972734	-0.779051	-0.34572	-1.35523	0.00463372	0.975806
6225	B031-G6	DY581312	89135767	0.416123	1.69928	-0.780395	0.456234	-0.599287	-2.66319	0.114887	0.552626	-0.645885	-0.17057	0.0464735	2.80601
13487	D039-B8			0.384556	-0.294473	0.649599	0.969607	0.729911	0.681829	0.95745	0.634917	0.110345	0.558163	0.746003	-0.152765
13815	D042-F11			1.6382	0.842921	0.483184	1.17941	0.908903	-0.654516	0.149918	-0.277538	-1.14588	-0.225721	0.460399	2.12773
11851	D022-E7			0.505653	1.62685	0.77541	-0.778824	-0.584058	1.75157	0.078087	0.0996444	-1.18428	0.828892	-0.041349	0.261313
627	A008-E11	DY580663	89135118	-0.395967	-0.621291	-0.713472	0.157679	-0.270498	-0.933399	0.313085	0.186765	-0.106602	0.236308	0.316255	-1.37324
18039	GS01YH06	DY587660	89142115	-2.50261	-1.2528	-0.993203	-1.73255	-0.962009	0.888349	0.0411326	1.1009	0.530847	-0.984196	0.467664	-0.726488
