# Supplementary material for: Discovery of a Strongly-Interrelated Gene Network in Corals under Constant Darkness by Correlation Analysis after Wavelet Transform on Complex Network Model
Source: PLoS One. 2014 Mar 20;9(3):e92434. doi: 10.1371/journal.pone.0092434 (PMC3961355; doi:10.1371/journal.pone.0092434)
Supplement: Table S5 — The results of correlation analysis in frequency domain for 300 important probes. (XLS) [file pone.0092434.s006.xls]

## Sheet: Sheet1
ID	Clone Name	GB_ACC	GI	degree number in LD	ID	Clone Name	GB_ACC	GI	degree number in DD	ID	Clone Name	GB_ACC	GI	degree difference
3298	A042-C7	DY579399	89133854	16	3298	A042-C7	DY579399	89133854	34	3298	A042-C7	DY579399	89133854	-18
1732	A020-A12	DY577937	89132373	19	1732	A020-A12	DY577937	89132373	7	1732	A020-A12	DY577937	89132373	12
6826	B038-A7	DY580978	89135433	15	6826	B038-A7	DY580978	89135433	39	6826	B038-A7	DY580978	89135433	-24
16577	GS01JF08	DY586112	89140567	0	16577	GS01JF08	DY586112	89140567	29	16577	GS01JF08	DY586112	89140567	-29
7946	C004-G10	DY585107	89139562	18	7946	C004-G10	DY585107	89139562	12	7946	C004-G10	DY585107	89139562	6
7413	B044-B6	DY580712	89135167	10	7413	B044-B6	DY580712	89135167	27	7413	B044-B6	DY580712	89135167	-17
5610	B025-D3	DY582813	89137268	18	5610	B025-D3	DY582813	89137268	19	5610	B025-D3	DY582813	89137268	-1
5431	B023-E4	DY583753	89138208	8	5431	B023-E4	DY583753	89138208	40	5431	B023-E4	DY583753	89138208	-32
5124	B020-C9	DY583450	89137905	12	5124	B020-C9	DY583450	89137905	11	5124	B020-C9	DY583450	89137905	1
15991	GS01DE10			4	15991	GS01DE10			1	15991	GS01DE10			3
320	A005-C5	DY580159	89134614	19	320	A005-C5	DY580159	89134614	19	320	A005-C5	DY580159	89134614	0
2054	A023-D10	DY578349	89132785	13	2054	A023-D10	DY578349	89132785	7	2054	A023-D10	DY578349	89132785	6
3258	A041-H3	DY579362	89133817	5	3258	A041-H3	DY579362	89133817	24	3258	A041-H3	DY579362	89133817	-19
3513	A044-E6	DY579605	89134060	3	3513	A044-E6	DY579605	89134060	0	3513	A044-E6	DY579605	89134060	3
4090	A050-E7	DY579249	89133704	17	4090	A050-E7	DY579249	89133704	32	4090	A050-E7	DY579249	89133704	-15
2420	A032-B5	DY578039	89132475	7	2420	A032-B5	DY578039	89132475	14	2420	A032-B5	DY578039	89132475	-7
3986	A049-E10	DY579041	89133496	16	3986	A049-E10	DY579041	89133496	15	3986	A049-E10	DY579041	89133496	1
6878	B038-F10	DY581030	89135485	11	6878	B038-F10	DY581030	89135485	16	6878	B038-F10	DY581030	89135485	-5
12538	D029-C7			15	12538	D029-C7			32	12538	D029-C7			-17
611	A008-C8	DY580653	89135108	14	611	A008-C8	DY580653	89135108	7	611	A008-C8	DY580653	89135108	7
13831	D042-G4			8	13831	D042-G4			37	13831	D042-G4			-29
10336	D010-D12			14	10336	D010-D12			36	10336	D010-D12			-22
2828	A037-D5	DY578616	89133052	5	2828	A037-D5	DY578616	89133052	26	2828	A037-D5	DY578616	89133052	-21
1169	A014-B2			7	1169	A014-B2			11	1169	A014-B2			-4
3277	A042-B1	DY579379	89133834	4	3277	A042-B1	DY579379	89133834	17	3277	A042-B1	DY579379	89133834	-13
2699	A036-A8	DY578391	89132827	2	2699	A036-A8	DY578391	89132827	19	2699	A036-A8	DY578391	89132827	-17
2736	A036-D9	DY578455	89132891	20	2736	A036-D9	DY578455	89132891	20	2736	A036-D9	DY578455	89132891	0
4666	B015-E7	DY582647	89137102	19	4666	B015-E7	DY582647	89137102	27	4666	B015-E7	DY582647	89137102	-8
17783	GS01WC02	DY587377	89141832	13	17783	GS01WC02	DY587377	89141832	8	17783	GS01WC02	DY587377	89141832	5
12921	D033-C6			4	12921	D033-C6			16	12921	D033-C6			-12
9201	C017-G6	DY584066	89138521	5	9201	C017-G6	DY584066	89138521	1	9201	C017-G6	DY584066	89138521	4
17870	GS01XB05	DY587442	89141897	12	17870	GS01XB05	DY587442	89141897	24	17870	GS01XB05	DY587442	89141897	-12
1485	A017-D6	DY577735	89132171	8	1485	A017-D6	DY577735	89132171	15	1485	A017-D6	DY577735	89132171	-7
4651	B015-D4	DY582625	89137080	7	4651	B015-D4	DY582625	89137080	35	4651	B015-D4	DY582625	89137080	-28
7811	C003-C8	DY584986	89139441	17	7811	C003-C8	DY584986	89139441	2	7811	C003-C8	DY584986	89139441	15
9344	C019-C5			2	9344	C019-C5			35	9344	C019-C5			-33
3647	A045-H8	DY579792	89134247	10	3647	A045-H8	DY579792	89134247	7	3647	A045-H8	DY579792	89134247	3
13083	D035-A11			15	13083	D035-A11			0	13083	D035-A11			15
2397	A031-H6	DY578014	89132450	0	2397	A031-H6	DY578014	89132450	17	2397	A031-H6	DY578014	89132450	-17
16731	GS01LC06			0	16731	GS01LC06			0	16731	GS01LC06			0
6458	B034-C10	DY581537	89135992	9	6458	B034-C10	DY581537	89135992	32	6458	B034-C10	DY581537	89135992	-23
6524	B034-H5	DY581603	89136058	17	6524	B034-H5	DY581603	89136058	14	6524	B034-H5	DY581603	89136058	3
10826	D015-E10			9	10826	D015-E10			6	10826	D015-E10			3
12655	D030-E4			5	12655	D030-E4			3	12655	D030-E4			2
8250	C007-H3	DY585399	89139854	8	8250	C007-H3	DY585399	89139854	9	8250	C007-H3	DY585399	89139854	-1
2462	A032-F10			13	2462	A032-F10			20	2462	A032-F10			-7
17910	GS01XE09	DY587475	89141930	1	17910	GS01XE09	DY587475	89141930	2	17910	GS01XE09	DY587475	89141930	-1
3323	A042-E8	DY579421	89133876	4	3323	A042-E8	DY579421	89133876	5	3323	A042-E8	DY579421	89133876	-1
14124	D045-G9			1	14124	D045-G9			15	14124	D045-G9			-14
1019	A012-E8	DY580605	89135060	17	1019	A012-E8	DY580605	89135060	21	1019	A012-E8	DY580605	89135060	-4
18297	X001-D2			2	18297	X001-D2			6	18297	X001-D2			-4
1728	A019-H9	DY577929	89132365	20	1728	A019-H9	DY577929	89132365	14	1728	A019-H9	DY577929	89132365	6
6666	B036-D3	DY581762	89136217	16	6666	B036-D3	DY581762	89136217	8	6666	B036-D3	DY581762	89136217	8
7148	B041-D5	DY582316	89136771	19	7148	B041-D5	DY582316	89136771	5	7148	B041-D5	DY582316	89136771	14
6407	B033-F8	DY581489	89135944	15	6407	B033-F8	DY581489	89135944	31	6407	B033-F8	DY581489	89135944	-16
3140	A040-F5	DY579164	89133619	4	3140	A040-F5	DY579164	89133619	18	3140	A040-F5	DY579164	89133619	-14
5053	B019-F1	DY583382	89137837	12	5053	B019-F1	DY583382	89137837	18	5053	B019-F1	DY583382	89137837	-6
14575	D050-E4			0	14575	D050-E4			2	14575	D050-E4			-2
17560	GS01TH07	DY587208	89141663	7	17560	GS01TH07	DY587208	89141663	8	17560	GS01TH07	DY587208	89141663	-1
3932	A048-H5	DY580229	89134684	6	3932	A048-H5	DY580229	89134684	15	3932	A048-H5	DY580229	89134684	-9
14874	D053-F3			8	14874	D053-F3			5	14874	D053-F3			3
12857	D032-F2			13	12857	D032-F2			29	12857	D032-F2			-16
12778	D031-G7			0	12778	D031-G7			1	12778	D031-G7			-1
6213	B031-F6	DY581299	89135754	1	6213	B031-F6	DY581299	89135754	4	6213	B031-F6	DY581299	89135754	-3
4697	B015-H2	DY582677	89137132	9	4697	B015-H2	DY582677	89137132	6	4697	B015-H2	DY582677	89137132	3
11549	D021-A11			3	11549	D021-A11			3	11549	D021-A11			0
7348	B043-E12	DY580740	89135195	5	7348	B043-E12	DY580740	89135195	9	7348	B043-E12	DY580740	89135195	-4
5175	B020-H11	DY583500	89137955	12	5175	B020-H11	DY583500	89137955	25	5175	B020-H11	DY583500	89137955	-13
3324	A042-E9	DY579422	89133877	15	3324	A042-E9	DY579422	89133877	4	3324	A042-E9	DY579422	89133877	11
12487	D028-G4			11	12487	D028-G4			3	12487	D028-G4			8
13263	D036-H11			12	13263	D036-H11			33	13263	D036-H11			-21
7875	C004-A11	DY585038	89139493	1	7875	C004-A11	DY585038	89139493	7	7875	C004-A11	DY585038	89139493	-6
10296	D009-H9			1	10296	D009-H9			6	10296	D009-H9			-5
11109	D018-D6			5	11109	D018-D6			3	11109	D018-D6			2
5582	B025-B10	DY582787	89137242	5	5582	B025-B10	DY582787	89137242	13	5582	B025-B10	DY582787	89137242	-8
2646	A035-E3	DY578322	89132758	12	2646	A035-E3	DY578322	89132758	37	2646	A035-E3	DY578322	89132758	-25
9015	C015-H11	DY584682	89139137	7	9015	C015-H11	DY584682	89139137	25	9015	C015-H11	DY584682	89139137	-18
14797	D052-H1			4	14797	D052-H1			10	14797	D052-H1			-6
14025	D044-G6			12	14025	D044-G6			35	14025	D044-G6			-23
225	A004-C6	DY580009	89134464	3	225	A004-C6	DY580009	89134464	4	225	A004-C6	DY580009	89134464	-1
5064	B019-F9	DY583393	89137848	4	5064	B019-F9	DY583393	89137848	17	5064	B019-F9	DY583393	89137848	-13
12969	D033-G6			1	12969	D033-G6			18	12969	D033-G6			-17
9007	C015-G4	DY584674	89139129	1	9007	C015-G4	DY584674	89139129	3	9007	C015-G4	DY584674	89139129	-2
1698	A019-F3	DY577894	89132330	3	1698	A019-F3	DY577894	89132330	23	1698	A019-F3	DY577894	89132330	-20
6430	B033-H7	DY581510	89135965	1	6430	B033-H7	DY581510	89135965	1	6430	B033-H7	DY581510	89135965	0
8106	C006-D3	DY585266	89139721	8	8106	C006-D3	DY585266	89139721	25	8106	C006-D3	DY585266	89139721	-17
5569	B025-A1	DY582773	89137228	5	5569	B025-A1	DY582773	89137228	0	5569	B025-A1	DY582773	89137228	5
2910	A038-C3	DY578768	89133204	20	2910	A038-C3	DY578768	89133204	6	2910	A038-C3	DY578768	89133204	14
13471	D039-A4			12	13471	D039-A4			1	13471	D039-A4			11
8767	C013-C4	DY584446	89138901	6	8767	C013-C4	DY584446	89138901	13	8767	C013-C4	DY584446	89138901	-7
10244	D009-D5			11	10244	D009-D5			2	10244	D009-D5			9
14881	D053-G1			1	14881	D053-G1			1	14881	D053-G1			0
12299	D026-G8			6	12299	D026-G8			1	12299	D026-G8			5
9241	C018-C1	DY584105	89138560	1	9241	C018-C1	DY584105	89138560	3	9241	C018-C1	DY584105	89138560	-2
6473	B034-D2	DY581552	89136007	12	6473	B034-D2	DY581552	89136007	7	6473	B034-D2	DY581552	89136007	5
14070	D045-C3			0	14070	D045-C3			1	14070	D045-C3			-1
12744	D031-D9			2	12744	D031-D9			1	12744	D031-D9			1
15903	GS01CF06			2	15903	GS01CF06			9	15903	GS01CF06			-7
13294	D037-B7			10	13294	D037-B7			2	13294	D037-B7			8
16046	GS01EB05			9	16046	GS01EB05			3	16046	GS01EB05			6
7024	B040-B12	DY582070	89136525	21	7024	B040-B12	DY582070	89136525	2	7024	B040-B12	DY582070	89136525	19
10874	D016-A10			2	10874	D016-A10			3	10874	D016-A10			-1
7918	C004-D7	DY585080	89139535	0	7918	C004-D7	DY585080	89139535	1	7918	C004-D7	DY585080	89139535	-1
204	A004-A9			4	204	A004-A9			18	204	A004-A9			-14
5409	B023-C6	DY583731	89138186	3	5409	B023-C6	DY583731	89138186	0	5409	B023-C6	DY583731	89138186	3
7813	C003-D1			0	7813	C003-D1			16	7813	C003-D1			-16
2286	A030-G3	DY578740	89133176	4	2286	A030-G3	DY578740	89133176	1	2286	A030-G3	DY578740	89133176	3
3336	A042-F9	DY579434	89133889	10	3336	A042-F9	DY579434	89133889	5	3336	A042-F9	DY579434	89133889	5
256	A004-F12			15	256	A004-F12			7	256	A004-F12			8
13358	D037-H10			7	13358	D037-H10			18	13358	D037-H10			-11
16668	GS01KF03	DY586196	89140651	5	16668	GS01KF03	DY586196	89140651	2	16668	GS01KF03	DY586196	89140651	3
14414	D048-H10			16	14414	D048-H10			1	14414	D048-H10			15
16650	GS01KD09			4	16650	GS01KD09			0	16650	GS01KD09			4
1690	A019-E7	DY577888	89132324	1	1690	A019-E7	DY577888	89132324	7	1690	A019-E7	DY577888	89132324	-6
5952	B028-H9	DY583033	89137488	15	5952	B028-H9	DY583033	89137488	21	5952	B028-H9	DY583033	89137488	-6
5018	B019-C10	DY583348	89137803	5	5018	B019-C10	DY583348	89137803	0	5018	B019-C10	DY583348	89137803	5
599	A008-B8	DY580643	89135098	9	599	A008-B8	DY580643	89135098	39	599	A008-B8	DY580643	89135098	-30
13378	D038-A7			2	13378	D038-A7			4	13378	D038-A7			-2
1419	A016-G11	DY577692	89132128	18	1419	A016-G11	DY577692	89132128	6	1419	A016-G11	DY577692	89132128	12
7169	B041-F2	DY582358	89136813	0	7169	B041-F2	DY582358	89136813	12	7169	B041-F2	DY582358	89136813	-12
14308	D047-G12			4	14308	D047-G12			7	14308	D047-G12			-3
5388	B023-A9	DY583711	89138166	7	5388	B023-A9	DY583711	89138166	24	5388	B023-A9	DY583711	89138166	-17
7585	C001-A1	DY584782	89139237	17	7585	C001-A1	DY584782	89139237	31	7585	C001-A1	DY584782	89139237	-14
5096	B020-A5	DY583425	89137880	18	5096	B020-A5	DY583425	89137880	16	5096	B020-A5	DY583425	89137880	2
6687	B036-F11	DY581788	89136243	15	6687	B036-F11	DY581788	89136243	31	6687	B036-F11	DY581788	89136243	-16
7742	C002-F10	DY584925	89139380	6	7742	C002-F10	DY584925	89139380	35	7742	C002-F10	DY584925	89139380	-29
947	A011-G8	DY580552	89135007	8	947	A011-G8	DY580552	89135007	24	947	A011-G8	DY580552	89135007	-16
4413	B012-H6	DY582168	89136623	7	4413	B012-H6	DY582168	89136623	12	4413	B012-H6	DY582168	89136623	-5
11639	D021-D9			16	11639	D021-D9			13	11639	D021-D9			3
9094	C016-F7	DY584757	89139212	14	9094	C016-F7	DY584757	89139212	0	9094	C016-F7	DY584757	89139212	14
13048	D034-F12			16	13048	D034-F12			6	13048	D034-F12			10
12471	D028-F11			1	12471	D028-F11			14	12471	D028-F11			-13
8358	C009-A3	DY585500	89139955	9	8358	C009-A3	DY585500	89139955	14	8358	C009-A3	DY585500	89139955	-5
17558	GS01TH05			6	17558	GS01TH05			2	17558	GS01TH05			4
2238	A030-C3	DY578653	89133089	8	2238	A030-C3	DY578653	89133089	6	2238	A030-C3	DY578653	89133089	2
4637	B015-C2	DY582598	89137053	7	4637	B015-C2	DY582598	89137053	37	4637	B015-C2	DY582598	89137053	-30
13696	D041-D12			7	13696	D041-D12			0	13696	D041-D12			7
13183	D036-A4			19	13183	D036-A4			15	13183	D036-A4			4
2869	A037-H1	DY578693	89133129	16	2869	A037-H1	DY578693	89133129	36	2869	A037-H1	DY578693	89133129	-20
6630	B036-A3	DY581705	89136160	2	6630	B036-A3	DY581705	89136160	4	6630	B036-A3	DY581705	89136160	-2
8340	C008-G9	DY585483	89139938	7	8340	C008-G9	DY585483	89139938	29	8340	C008-G9	DY585483	89139938	-22
12960	D033-F9			0	12960	D033-F9			2	12960	D033-F9			-2
1906	A021-G7	DY578196	89132632	3	1906	A021-G7	DY578196	89132632	2	1906	A021-G7	DY578196	89132632	1
4623	B015-B11	DY582570	89137025	5	4623	B015-B11	DY582570	89137025	15	4623	B015-B11	DY582570	89137025	-10
14134	D045-H7			20	14134	D045-H7			3	14134	D045-H7			17
10419	D011-C11			24	10419	D011-C11			36	10419	D011-C11			-12
14415	D048-H11			16	14415	D048-H11			5	14415	D048-H11			11
2139	A027-C11	DY578473	89132909	5	2139	A027-C11	DY578473	89132909	9	2139	A027-C11	DY578473	89132909	-4
3366	A043-A3	DY579462	89133917	3	3366	A043-A3	DY579462	89133917	10	3366	A043-A3	DY579462	89133917	-7
1753	A020-C1	DY577967	89132403	5	1753	A020-C1	DY577967	89132403	19	1753	A020-C1	DY577967	89132403	-14
3625	A045-G1	DY579756	89134211	0	3625	A045-G1	DY579756	89134211	2	3625	A045-G1	DY579756	89134211	-2
11008	D017-D12			1	11008	D017-D12			2	11008	D017-D12			-1
12206	D025-H10			0	12206	D025-H10			5	12206	D025-H10			-5
12873	D032-G6			7	12873	D032-G6			1	12873	D032-G6			6
13013	D034-C2			0	13013	D034-C2			2	13013	D034-C2			-2
6537	B035-A6	DY581616	89136071	8	6537	B035-A6	DY581616	89136071	6	6537	B035-A6	DY581616	89136071	2
16870	GS01MG01	DY586695	89141150	4	16870	GS01MG01	DY586695	89141150	1	16870	GS01MG01	DY586695	89141150	3
17840	GS01WG11	DY587422	89141877	13	17840	GS01WG11	DY587422	89141877	5	17840	GS01WG11	DY587422	89141877	8
4943	B018-D8			8	4943	B018-D8			35	4943	B018-D8			-27
12212	D025-H5			1	12212	D025-H5			2	12212	D025-H5			-1
11565	D021-A8			2	11565	D021-A8			2	11565	D021-A8			0
13902	D043-E3			3	13902	D043-E3			1	13902	D043-E3			2
2157	A027-D6			4	2157	A027-D6			8	2157	A027-D6			-4
5511	B024-D11	DY582722	89137177	18	5511	B024-D11	DY582722	89137177	3	5511	B024-D11	DY582722	89137177	15
2637	A035-D6			1	2637	A035-D6			4	2637	A035-D6			-3
14092	D045-E12			2	14092	D045-E12			1	14092	D045-E12			1
8090	C006-C10	DY585250	89139705	11	8090	C006-C10	DY585250	89139705	27	8090	C006-C10	DY585250	89139705	-16
9515	D003-D3			9	9515	D003-D3			0	9515	D003-D3			9
9985	D005-H1			4	9985	D005-H1			0	9985	D005-H1			4
3546	A044-H3			5	3546	A044-H3			8	3546	A044-H3			-3
9689	D004-C6			2	9689	D004-C6			10	9689	D004-C6			-8
14393	D048-F2			1	14393	D048-F2			16	14393	D048-F2			-15
9302	C018-H10	DY584166	89138621	5	9302	C018-H10	DY584166	89138621	28	9302	C018-H10	DY584166	89138621	-23
13924	D043-G12			4	13924	D043-G12			4	13924	D043-G12			0
17962	GS01YB01	DY587600	89142055	14	17962	GS01YB01	DY587600	89142055	3	17962	GS01YB01	DY587600	89142055	11
4622	B015-B10	DY582568	89137023	9	4622	B015-B10	DY582568	89137023	29	4622	B015-B10	DY582568	89137023	-20
11799	D022-C5			10	11799	D022-C5			13	11799	D022-C5			-3
9967	D005-G12			1	9967	D005-G12			3	9967	D005-G12			-2
4611	B015-A11	DY582547	89137002	16	4611	B015-A11	DY582547	89137002	29	4611	B015-A11	DY582547	89137002	-13
705	A009-C6			1	705	A009-C6			12	705	A009-C6			-11
13709	D041-E2			23	13709	D041-E2			3	13709	D041-E2			20
7331	B043-C8	DY580724	89135179	3	7331	B043-C8	DY580724	89135179	6	7331	B043-C8	DY580724	89135179	-3
14318	D047-H10			0	14318	D047-H10			1	14318	D047-H10			-1
17832	GS01WG03			4	17832	GS01WG03			16	17832	GS01WG03			-12
7061	B040-E2	DY582144	89136599	2	7061	B040-E2	DY582144	89136599	13	7061	B040-E2	DY582144	89136599	-11
12241	D026-C1			0	12241	D026-C1			18	12241	D026-C1			-18
4985	B018-H2	DY583315	89137770	14	4985	B018-H2	DY583315	89137770	1	4985	B018-H2	DY583315	89137770	13
13816	D042-F12			1	13816	D042-F12			8	13816	D042-F12			-7
8094	C006-C3	DY585254	89139709	2	8094	C006-C3	DY585254	89139709	15	8094	C006-C3	DY585254	89139709	-13
2428	A032-C12			5	2428	A032-C12			0	2428	A032-C12			5
4501	B013-H1	DY582337	89136792	21	4501	B013-H1	DY582337	89136792	5	4501	B013-H1	DY582337	89136792	16
15290	G028-F05	DY586352	89140807	6	15290	G028-F05	DY586352	89140807	5	15290	G028-F05	DY586352	89140807	1
15858	GS01CB09			2	15858	GS01CB09			3	15858	GS01CB09			-1
11355	D020-A10			5	11355	D020-A10			2	11355	D020-A10			3
8214	C007-E3	DY585362	89139817	9	8214	C007-E3	DY585362	89139817	24	8214	C007-E3	DY585362	89139817	-15
17703	GS01VD06	DY587549	89142004	2	17703	GS01VD06	DY587549	89142004	0	17703	GS01VD06	DY587549	89142004	2
4569	B014-E6	DY582473	89136928	8	4569	B014-E6	DY582473	89136928	33	4569	B014-E6	DY582473	89136928	-25
429	A006-D6	DY580296	89134751	11	429	A006-D6	DY580296	89134751	4	429	A006-D6	DY580296	89134751	7
5199	B021-B11	DY583524	89137979	9	5199	B021-B11	DY583524	89137979	2	5199	B021-B11	DY583524	89137979	7
39	A001-D11	DY579711	89134166	15	39	A001-D11	DY579711	89134166	0	39	A001-D11	DY579711	89134166	15
6133	B030-H1	DY581220	89135675	13	6133	B030-H1	DY581220	89135675	25	6133	B030-H1	DY581220	89135675	-12
6899	B038-G8	DY581051	89135506	6	6899	B038-G8	DY581051	89135506	17	6899	B038-G8	DY581051	89135506	-11
14639	D051-B8			0	14639	D051-B8			3	14639	D051-B8			-3
2678	A035-H10			11	2678	A035-H10			0	2678	A035-H10			11
14736	D052-B9			3	14736	D052-B9			0	14736	D052-B9			3
10830	D015-E3			8	10830	D015-E3			8	10830	D015-E3			0
8854	C014-B7	DY584528	89138983	0	8854	C014-B7	DY584528	89138983	2	8854	C014-B7	DY584528	89138983	-2
18251	X001-B3			7	18251	X001-B3			9	18251	X001-B3			-2
17716	GS01VE07	DY587330	89141785	9	17716	GS01VE07	DY587330	89141785	1	17716	GS01VE07	DY587330	89141785	8
13023	D034-D11			2	13023	D034-D11			2	13023	D034-D11			0
13949	D044-A2			0	13949	D044-A2			2	13949	D044-A2			-2
2324	A031-B5	DY577919	89132355	8	2324	A031-B5	DY577919	89132355	29	2324	A031-B5	DY577919	89132355	-21
15279	G028-E06	DY586346	89140801	0	15279	G028-E06	DY586346	89140801	0	15279	G028-E06	DY586346	89140801	0
16349	GS01HC08	DY585913	89140368	6	16349	GS01HC08	DY585913	89140368	4	16349	GS01HC08	DY585913	89140368	2
13406	D038-D10			13	13406	D038-D10			2	13406	D038-D10			11
6724	B037-A12			4	6724	B037-A12			2	6724	B037-A12			2
4533	B014-B6	DY582400	89136855	3	4533	B014-B6	DY582400	89136855	27	4533	B014-B6	DY582400	89136855	-24
4466	B013-E10	DY582267	89136722	8	4466	B013-E10	DY582267	89136722	7	4466	B013-E10	DY582267	89136722	1
96	A001-H9	DY579807	89134262	4	96	A001-H9	DY579807	89134262	3	96	A001-H9	DY579807	89134262	1
742	A009-F7	DY580431	89134886	10	742	A009-F7	DY580431	89134886	30	742	A009-F7	DY580431	89134886	-20
14056	D045-B12			1	14056	D045-B12			14	14056	D045-B12			-13
11509	D020-G4			9	11509	D020-G4			7	11509	D020-G4			2
10411	D011-B4			8	10411	D011-B4			6	10411	D011-B4			2
2281	A030-G1	DY578730	89133166	1	2281	A030-G1	DY578730	89133166	28	2281	A030-G1	DY578730	89133166	-27
16168	GS01FD07	DY585833	89140288	11	16168	GS01FD07	DY585833	89140288	4	16168	GS01FD07	DY585833	89140288	7
109	A003-B1	DY579829	89134284	2	109	A003-B1	DY579829	89134284	17	109	A003-B1	DY579829	89134284	-15
17500	GS01TC07	DY587165	89141620	4	17500	GS01TC07	DY587165	89141620	3	17500	GS01TC07	DY587165	89141620	1
3580	A045-C12	DY579678	89134133	18	3580	A045-C12	DY579678	89134133	4	3580	A045-C12	DY579678	89134133	14
4409	B012-H2	DY582160	89136615	6	4409	B012-H2	DY582160	89136615	11	4409	B012-H2	DY582160	89136615	-5
10138	D008-C7			0	10138	D008-C7			27	10138	D008-C7			-27
8491	C010-D4	DY585631	89140086	2	8491	C010-D4	DY585631	89140086	6	8491	C010-D4	DY585631	89140086	-4
7385	B043-H2	DY580776	89135231	10	7385	B043-H2	DY580776	89135231	37	7385	B043-H2	DY580776	89135231	-27
18023	GS01YG02	DY587646	89142101	1	18023	GS01YG02	DY587646	89142101	6	18023	GS01YG02	DY587646	89142101	-5
13184	D036-A5			10	13184	D036-A5			30	13184	D036-A5			-20
4608	B014-H9			9	4608	B014-H9			12	4608	B014-H9			-3
17275	GS01QH10			0	17275	GS01QH10			0	17275	GS01QH10			0
17531	GS01TF02			7	17531	GS01TF02			0	17531	GS01TF02			7
734	A009-F10	DY580425	89134880	18	734	A009-F10	DY580425	89134880	27	734	A009-F10	DY580425	89134880	-9
14515	D049-H4			10	14515	D049-H4			1	14515	D049-H4			9
3077	A040-A2			14	3077	A040-A2			9	3077	A040-A2			5
13550	D039-H10			5	13550	D039-H10			6	13550	D039-H10			-1
8826	C013-H3			17	8826	C013-H3			27	8826	C013-H3			-10
426	A006-D3	DY580293	89134748	5	426	A006-D3	DY580293	89134748	34	426	A006-D3	DY580293	89134748	-29
458	A006-G10	DY580315	89134770	9	458	A006-G10	DY580315	89134770	15	458	A006-G10	DY580315	89134770	-6
1625	A018-H2	DY577831	89132267	15	1625	A018-H2	DY577831	89132267	4	1625	A018-H2	DY577831	89132267	11
8616	C011-F9	DY584301	89138756	18	8616	C011-F9	DY584301	89138756	19	8616	C011-F9	DY584301	89138756	-1
15593	G031-G08	DY586591	89141046	1	15593	G031-G08	DY586591	89141046	4	15593	G031-G08	DY586591	89141046	-3
13775	D042-B8			10	13775	D042-B8			9	13775	D042-B8			1
6794	B037-G10	DY581989	89136444	4	6794	B037-G10	DY581989	89136444	5	6794	B037-G10	DY581989	89136444	-1
13630	D040-F7			17	13630	D040-F7			4	13630	D040-F7			13
13575	D040-B11			11	13575	D040-B11			0	13575	D040-B11			11
4619	B015-A8	DY582562	89137017	6	4619	B015-A8	DY582562	89137017	12	4619	B015-A8	DY582562	89137017	-6
9050	C016-C10	DY584717	89139172	8	9050	C016-C10	DY584717	89139172	6	9050	C016-C10	DY584717	89139172	2
1378	A016-C7	DY577661	89132097	1	1378	A016-C7	DY577661	89132097	20	1378	A016-C7	DY577661	89132097	-19
11207	D019-B9			7	11207	D019-B9			7	11207	D019-B9			0
7621	C001-D1	DY584812	89139267	5	7621	C001-D1	DY584812	89139267	24	7621	C001-D1	DY584812	89139267	-19
12807	D032-B11			8	12807	D032-B11			2	12807	D032-B11			6
5453	B023-G2	DY583775	89138230	0	5453	B023-G2	DY583775	89138230	5	5453	B023-G2	DY583775	89138230	-5
3598	A045-D7	DY579708	89134163	21	3598	A045-D7	DY579708	89134163	25	3598	A045-D7	DY579708	89134163	-4
4946	B018-E10	DY583276	89137731	13	4946	B018-E10	DY583276	89137731	8	4946	B018-E10	DY583276	89137731	5
18053	GS01ZA08	DY587672	89142127	7	18053	GS01ZA08	DY587672	89142127	1	18053	GS01ZA08	DY587672	89142127	6
322	A005-C7	DY580163	89134618	11	322	A005-C7	DY580163	89134618	13	322	A005-C7	DY580163	89134618	-2
7099	B040-H4	DY582223	89136678	8	7099	B040-H4	DY582223	89136678	7	7099	B040-H4	DY582223	89136678	1
4429	B013-B1	DY582197	89136652	3	4429	B013-B1	DY582197	89136652	8	4429	B013-B1	DY582197	89136652	-5
681	A009-A6	DY580384	89134839	9	681	A009-A6	DY580384	89134839	20	681	A009-A6	DY580384	89134839	-11
10779	D015-A11			1	10779	D015-A11			4	10779	D015-A11			-3
4275	B011-E11	DY581921	89136376	12	4275	B011-E11	DY581921	89136376	10	4275	B011-E11	DY581921	89136376	2
16347	GS01HC06	DY585911	89140366	3	16347	GS01HC06	DY585911	89140366	5	16347	GS01HC06	DY585911	89140366	-2
15308	G028-G11	DY586364	89140819	0	15308	G028-G11	DY586364	89140819	1	15308	G028-G11	DY586364	89140819	-1
17937	GS01XG12	DY587499	89141954	0	17937	GS01XG12	DY587499	89141954	21	17937	GS01XG12	DY587499	89141954	-21
12038	D024-B10			6	12038	D024-B10			4	12038	D024-B10			2
13534	D039-F7			18	13534	D039-F7			5	13534	D039-F7			13
2546	A034-E10			4	2546	A034-E10			3	2546	A034-E10			1
18323	X001-E3			4	18323	X001-E3			0	18323	X001-E3			4
13306	D037-C7			14	13306	D037-C7			4	13306	D037-C7			10
2241	A030-C6			4	2241	A030-C6			0	2241	A030-C6			4
6888	B038-F9	DY581040	89135495	0	6888	B038-F9	DY581040	89135495	7	6888	B038-F9	DY581040	89135495	-7
10755	D014-G11			6	10755	D014-G11			1	10755	D014-G11			5
6953	B039-D2	DY581104	89135559	20	6953	B039-D2	DY581104	89135559	21	6953	B039-D2	DY581104	89135559	-1
3817	A047-G1	DY580052	89134507	7	3817	A047-G1	DY580052	89134507	6	3817	A047-G1	DY580052	89134507	1
7482	B044-H3	DY580870	89135325	5	7482	B044-H3	DY580870	89135325	1	7482	B044-H3	DY580870	89135325	4
1824	A020-H9	DY578079	89132515	3	1824	A020-H9	DY578079	89132515	6	1824	A020-H9	DY578079	89132515	-3
102	A003-A3	DY579817	89134272	3	102	A003-A3	DY579817	89134272	7	102	A003-A3	DY579817	89134272	-4
14490	D049-F3			4	14490	D049-F3			9	14490	D049-F3			-5
6460	B034-C12	DY581539	89135994	1	6460	B034-C12	DY581539	89135994	19	6460	B034-C12	DY581539	89135994	-18
11937	D023-A6			1	11937	D023-A6			0	11937	D023-A6			1
5605	B025-D1	DY582808	89137263	3	5605	B025-D1	DY582808	89137263	2	5605	B025-D1	DY582808	89137263	1
8056	C005-H12	DY585216	89139671	11	8056	C005-H12	DY585216	89139671	5	8056	C005-H12	DY585216	89139671	6
8841	C014-A6	DY584515	89138970	1	8841	C014-A6	DY584515	89138970	10	8841	C014-A6	DY584515	89138970	-9
6503	B034-F8	DY581582	89136037	9	6503	B034-F8	DY581582	89136037	10	6503	B034-F8	DY581582	89136037	-1
1053	A012-H6	DY580630	89135085	3	1053	A012-H6	DY580630	89135085	2	1053	A012-H6	DY580630	89135085	1
3461	A044-A2	DY579557	89134012	1	3461	A044-A2	DY579557	89134012	8	3461	A044-A2	DY579557	89134012	-7
8384	C009-C5	DY585524	89139979	14	8384	C009-C5	DY585524	89139979	6	8384	C009-C5	DY585524	89139979	8
4293	B011-F6	DY581948	89136403	15	4293	B011-F6	DY581948	89136403	4	4293	B011-F6	DY581948	89136403	11
6225	B031-G6	DY581312	89135767	7	6225	B031-G6	DY581312	89135767	15	6225	B031-G6	DY581312	89135767	-8
13487	D039-B8			7	13487	D039-B8			1	13487	D039-B8			6
13815	D042-F11			14	13815	D042-F11			8	13815	D042-F11			6
11851	D022-E7			5	11851	D022-E7			1	11851	D022-E7			4
627	A008-E11	DY580663	89135118	12	627	A008-E11	DY580663	89135118	22	627	A008-E11	DY580663	89135118	-10
18039	GS01YH06	DY587660	89142115	12	18039	GS01YH06	DY587660	89142115	9	18039	GS01YH06	DY587660	89142115	3
