# Supplementary material for: Discovery of a Strongly-Interrelated Gene Network in Corals under Constant Darkness by Correlation Analysis after Wavelet Transform on Complex Network Model
Source: PLoS One. 2014 Mar 20;9(3):e92434. doi: 10.1371/journal.pone.0092434 (PMC3961355; doi:10.1371/journal.pone.0092434)
Supplement: Table S6 — Detailed information of 18 probes with large positive degree differences and 32 probes with large negative degree differences. (XLS) [file pone.0092434.s007.xls]

## Sheet: 300 genes
ID	Clone Name	GB_ACC	GI	The difference of the correlation degree number
13709	D041-E2	GO003451	256971087	20
7024	B040-B12	DY582070	89136525	19
14134	D045-H7			17
4501	B013-H1	DY582337	89136792	16
7811	C003-C8	DY584986	89139441	15
13083	D035-A11	GO002856	256982877	15
14414	D048-H10	GO004138	256971774	15
5511	B024-D11	DY582722	89137177	15
39	A001-D11	DY579711	89134166	15
7148	B041-D5	DY582316	89136771	14
2910	A038-C3	DY578768	89133204	14
9094	C016-F7	DY584757	89139212	14
3580	A045-C12	DY579678	89134133	14
4985	B018-H2	DY583315	89137770	13
13630	D040-F7	GO003374	256971010	13
13534	D039-F7	GO003280	256983301	13
1732	A020-A12	DY577937	89132373	12
1419	A016-G11	DY577692	89132128	12
3324	A042-E9	DY579422	89133877	11
13471	D039-A4	GO003218	256983239	11
14415	D048-H11			11
17962	GS01YB01	DY587600	89142055	11
2678	A035-H10			11
13406	D038-D10			11
1625	A018-H2	DY577831	89132267	11
13575	D040-B11			11
4293	B011-F6	DY581948	89136403	11
13048	D034-F12			10
13306	D037-C7			10
10244	D009-D5			9
9515	D003-D3			9
14515	D049-H4			9
6666	B036-D3	DY581762	89136217	8
12487	D028-G4			8
13294	D037-B7			8
256	A004-F12			8
17840	GS01WG11	DY587422	89141877	8
17716	GS01VE07	DY587330	89141785	8
8384	C009-C5	DY585524	89139979	8
611	A008-C8	DY580653	89135108	7
13696	D041-D12			7
429	A006-D6	DY580296	89134751	7
5199	B021-B11	DY583524	89137979	7
16168	GS01FD07	DY585833	89140288	7
17531	GS01TF02			7
7946	C004-G10	DY585107	89139562	6
2054	A023-D10	DY578349	89132785	6
1728	A019-H9	DY577929	89132365	6
16046	GS01EB05			6
12873	D032-G6			6
12807	D032-B11			6
18053	GS01ZA08	DY587672	89142127	6
8056	C005-H12	DY585216	89139671	6
13487	D039-B8			6
13815	D042-F11			6
17783	GS01WC02	DY587377	89141832	5
5569	B025-A1	DY582773	89137228	5
12299	D026-G8			5
6473	B034-D2	DY581552	89136007	5
3336	A042-F9	DY579434	89133889	5
5018	B019-C10	DY583348	89137803	5
2428	A032-C12			5
3077	A040-A2			5
4946	B018-E10	DY583276	89137731	5
10755	D014-G11			5
9201	C017-G6	DY584066	89138521	4
16650	GS01KD09			4
17558	GS01TH05			4
13183	D036-A4			4
9985	D005-H1			4
18323	X001-E3			4
2241	A030-C6			4
7482	B044-H3	DY580870	89135325	4
11851	D022-E7			4
15991	GS01DE10			3
3513	A044-E6	DY579605	89134060	3
3647	A045-H8	DY579792	89134247	3
6524	B034-H5	DY581603	89136058	3
10826	D015-E10			3
14874	D053-F3			3
4697	B015-H2	DY582677	89137132	3
5409	B023-C6	DY583731	89138186	3
2286	A030-G3	DY578740	89133176	3
16668	GS01KF03	DY586196	89140651	3
11639	D021-D9			3
16870	GS01MG01	DY586695	89141150	3
11355	D020-A10			3
14736	D052-B9			3
18039	GS01YH06	DY587660	89142115	3
12655	D030-E4			2
11109	D018-D6			2
5096	B020-A5	DY583425	89137880	2
2238	A030-C3	DY578653	89133089	2
6537	B035-A6	DY581616	89136071	2
13902	D043-E3			2
17703	GS01VD06	DY587549	89142004	2
16349	GS01HC08	DY585913	89140368	2
6724	B037-A12			2
11509	D020-G4			2
10411	D011-B4			2
9050	C016-C10	DY584717	89139172	2
4275	B011-E11	DY581921	89136376	2
12038	D024-B10			2
5124	B020-C9	DY583450	89137905	1
3986	A049-E10	DY579041	89133496	1
12744	D031-D9			1
1906	A021-G7	DY578196	89132632	1
14092	D045-E12			1
15290	G028-F05	DY586352	89140807	1
4466	B013-E10	DY582267	89136722	1
96	A001-H9	DY579807	89134262	1
17500	GS01TC07	DY587165	89141620	1
13775	D042-B8			1
7099	B040-H4	DY582223	89136678	1
2546	A034-E10			1
3817	A047-G1	DY580052	89134507	1
11937	D023-A6			1
5605	B025-D1	DY582808	89137263	1
1053	A012-H6	DY580630	89135085	1
320	A005-C5	DY580159	89134614	0
2736	A036-D9	DY578455	89132891	0
16731	GS01LC06			0
11549	D021-A11			0
6430	B033-H7	DY581510	89135965	0
14881	D053-G1			0
11565	D021-A8			0
13924	D043-G12			0
10830	D015-E3			0
13023	D034-D11			0
15279	G028-E06	DY586346	89140801	0
17275	GS01QH10			0
11207	D019-B9			0
5610	B025-D3	DY582813	89137268	-1
8250	C007-H3	DY585399	89139854	-1
17910	GS01XE09	DY587475	89141930	-1
3323	A042-E8	DY579421	89133876	-1
17560	GS01TH07	DY587208	89141663	-1
12778	D031-G7			-1
225	A004-C6	DY580009	89134464	-1
14070	D045-C3			-1
10874	D016-A10			-1
7918	C004-D7	DY585080	89139535	-1
11008	D017-D12			-1
12212	D025-H5			-1
14318	D047-H10			-1
15858	GS01CB09			-1
13550	D039-H10			-1
8616	C011-F9	DY584301	89138756	-1
6794	B037-G10	DY581989	89136444	-1
15308	G028-G11	DY586364	89140819	-1
6953	B039-D2	DY581104	89135559	-1
6503	B034-F8	DY581582	89136037	-1
14575	D050-E4			-2
9007	C015-G4	DY584674	89139129	-2
9241	C018-C1	DY584105	89138560	-2
13378	D038-A7			-2
6630	B036-A3	DY581705	89136160	-2
12960	D033-F9			-2
3625	A045-G1	DY579756	89134211	-2
13013	D034-C2			-2
9967	D005-G12			-2
8854	C014-B7	DY584528	89138983	-2
18251	X001-B3			-2
13949	D044-A2			-2
322	A005-C7	DY580163	89134618	-2
16347	GS01HC06	DY585911	89140366	-2
6213	B031-F6	DY581299	89135754	-3
14308	D047-G12			-3
2637	A035-D6			-3
3546	A044-H3			-3
11799	D022-C5			-3
7331	B043-C8	DY580724	89135179	-3
14639	D051-B8			-3
4608	B014-H9			-3
15593	G031-G08	DY586591	89141046	-3
10779	D015-A11			-3
1824	A020-H9	DY578079	89132515	-3
1169	A014-B2			-4
1019	A012-E8	DY580605	89135060	-4
18297	X001-D2			-4
7348	B043-E12	DY580740	89135195	-4
2139	A027-C11	DY578473	89132909	-4
2157	A027-D6			-4
8491	C010-D4	DY585631	89140086	-4
3598	A045-D7	DY579708	89134163	-4
102	A003-A3	DY579817	89134272	-4
6878	B038-F10	DY581030	89135485	-5
10296	D009-H9			-5
4413	B012-H6	DY582168	89136623	-5
8358	C009-A3	DY585500	89139955	-5
12206	D025-H10			-5
4409	B012-H2	DY582160	89136615	-5
18023	GS01YG02	DY587646	89142101	-5
5453	B023-G2	DY583775	89138230	-5
4429	B013-B1	DY582197	89136652	-5
14490	D049-F3			-5
5053	B019-F1	DY583382	89137837	-6
7875	C004-A11	DY585038	89139493	-6
14797	D052-H1			-6
1690	A019-E7	DY577888	89132324	-6
5952	B028-H9	DY583033	89137488	-6
458	A006-G10	DY580315	89134770	-6
4619	B015-A8	DY582562	89137017	-6
2420	A032-B5	DY578039	89132475	-7
1485	A017-D6	DY577735	89132171	-7
2462	A032-F10			-7
8767	C013-C4	DY584446	89138901	-7
15903	GS01CF06			-7
3366	A043-A3	DY579462	89133917	-7
13816	D042-F12			-7
6888	B038-F9	DY581040	89135495	-7
3461	A044-A2	DY579557	89134012	-7
4666	B015-E7	DY582647	89137102	-8
5582	B025-B10	DY582787	89137242	-8
9689	D004-C6			-8
6225	B031-G6	DY581312	89135767	-8
3932	A048-H5	DY580229	89134684	-9
734	A009-F10	DY580425	89134880	-9
8841	C014-A6	DY584515	89138970	-9
4623	B015-B11	DY582570	89137025	-10
8826	C013-H3			-10
627	A008-E11	DY580663	89135118	-10
13358	D037-H10			-11
705	A009-C6			-11
7061	B040-E2	DY582144	89136599	-11
6899	B038-G8	DY581051	89135506	-11
681	A009-A6	DY580384	89134839	-11
12921	D033-C6			-12
17870	GS01XB05	DY587442	89141897	-12
7169	B041-F2	DY582358	89136813	-12
10419	D011-C11			-12
17832	GS01WG03			-12
6133	B030-H1	DY581220	89135675	-12
3277	A042-B1	DY579379	89133834	-13
5175	B020-H11	DY583500	89137955	-13
5064	B019-F9	DY583393	89137848	-13
12471	D028-F11			-13
4611	B015-A11	DY582547	89137002	-13
8094	C006-C3	DY585254	89139709	-13
14056	D045-B12			-13
14124	D045-G9			-14
3140	A040-F5	DY579164	89133619	-14
204	A004-A9			-14
7585	C001-A1	DY584782	89139237	-14
1753	A020-C1	DY577967	89132403	-14
4090	A050-E7	DY579249	89133704	-15
14393	D048-F2			-15
8214	C007-E3	DY585362	89139817	-15
109	A003-B1	DY579829	89134284	-15
6407	B033-F8	DY581489	89135944	-16
12857	D032-F2			-16
7813	C003-D1			-16
6687	B036-F11	DY581788	89136243	-16
947	A011-G8	DY580552	89135007	-16
8090	C006-C10	DY585250	89139705	-16
7413	B044-B6	DY580712	89135167	-17
12538	D029-C7			-17
2699	A036-A8	DY578391	89132827	-17
2397	A031-H6	DY578014	89132450	-17
12969	D033-G6			-17
8106	C006-D3	DY585266	89139721	-17
5388	B023-A9	DY583711	89138166	-17
3298	A042-C7	DY579399	89133854	-18
9015	C015-H11	DY584682	89139137	-18
12241	D026-C1			-18
6460	B034-C12	DY581539	89135994	-18
3258	A041-H3	DY579362	89133817	-19
1378	A016-C7	DY577661	89132097	-19
7621	C001-D1	DY584812	89139267	-19
1698	A019-F3	DY577894	89132330	-20
2869	A037-H1	DY578693	89133129	-20
4622	B015-B10	DY582568	89137023	-20
742	A009-F7	DY580431	89134886	-20
13184	D036-A5			-20
2828	A037-D5	DY578616	89133052	-21
13263	D036-H11			-21
2324	A031-B5	DY577919	89132355	-21
17937	GS01XG12	DY587499	89141954	-21
10336	D010-D12			-22
8340	C008-G9	DY585483	89139938	-22
6458	B034-C10	DY581537	89135992	-23
14025	D044-G6			-23
9302	C018-H10	DY584166	89138621	-23
6826	B038-A7	DY580978	89135433	-24
4533	B014-B6	DY582400	89136855	-24
2646	A035-E3	DY578322	89132758	-25
4569	B014-E6	DY582473	89136928	-25
4943	B018-D8			-27
2281	A030-G1	DY578730	89133166	-27
10138	D008-C7	GO000385	256972920	-27
7385	B043-H2	DY580776	89135231	-27
4651	B015-D4	DY582625	89137080	-28
16577	GS01JF08	DY586112	89140567	-29
13831	D042-G4	GO003570	256971206	-29
7742	C002-F10	DY584925	89139380	-29
426	A006-D3	DY580293	89134748	-29
599	A008-B8	DY580643	89135098	-30
4637	B015-C2	DY582598	89137053	-30
5431	B023-E4	DY583753	89138208	-32
9344	C019-C5			-33

## Sheet: positive degree differences
ID	Clone Name	GB_ACC	GI	The difference of the correlation degree number
13709	D041-E2	GO003451	256971087	20
7024	B040-B12	DY582070	89136525	19
14134	D045-H7			17
4501	B013-H1	DY582337	89136792	16
7811	C003-C8	DY584986	89139441	15
13083	D035-A11	GO002856	256982877	15
14414	D048-H10	GO004138	256971774	15
5511	B024-D11	DY582722	89137177	15
39	A001-D11	DY579711	89134166	15
7148	B041-D5	DY582316	89136771	14
2910	A038-C3	DY578768	89133204	14
9094	C016-F7	DY584757	89139212	14
3580	A045-C12	DY579678	89134133	14
4985	B018-H2	DY583315	89137770	13
13630	D040-F7	GO003374	256971010	13
13534	D039-F7	GO003280	256983301	13
1732	A020-A12	DY577937	89132373	12
1419	A016-G11	DY577692	89132128	12

## Sheet: negative degree differences
ID	Clone Name	GB_ACC	GI	The difference of the correlation degree number
7621	C001-D1	DY584812	89139267	-19
1698	A019-F3	DY577894	89132330	-20
2869	A037-H1	DY578693	89133129	-20
4622	B015-B10	DY582568	89137023	-20
742	A009-F7	DY580431	89134886	-20
13184	D036-A5			-20
2828	A037-D5	DY578616	89133052	-21
13263	D036-H11			-21
2324	A031-B5	DY577919	89132355	-21
17937	GS01XG12	DY587499	89141954	-21
10336	D010-D12			-22
8340	C008-G9	DY585483	89139938	-22
6458	B034-C10	DY581537	89135992	-23
14025	D044-G6			-23
9302	C018-H10	DY584166	89138621	-23
6826	B038-A7	DY580978	89135433	-24
4533	B014-B6	DY582400	89136855	-24
2646	A035-E3	DY578322	89132758	-25
4569	B014-E6	DY582473	89136928	-25
4943	B018-D8			-27
2281	A030-G1	DY578730	89133166	-27
10138	D008-C7	GO000385	256972920	-27
7385	B043-H2	DY580776	89135231	-27
4651	B015-D4	DY582625	89137080	-28
16577	GS01JF08	DY586112	89140567	-29
13831	D042-G4	GO003570	256971206	-29
7742	C002-F10	DY584925	89139380	-29
426	A006-D3	DY580293	89134748	-29
599	A008-B8	DY580643	89135098	-30
4637	B015-C2	DY582598	89137053	-30
5431	B023-E4	DY583753	89138208	-32
9344	C019-C5			-33
